# Supplementary material for: Extraction and cleansing of data for a non-targeted analysis of high-resolution mass spectrometry data of wastewater
Source: MethodsX. 2018 Apr 17;5:395–402. doi: 10.1016/j.mex.2018.04.008 (PMC6060077; doi:10.1016/j.mex.2018.04.008)
Supplement: Supplementary file 1 [file mmc1.csv]

Mass.Negative	RT_placer	Compound	Formula.Neutral	Mass.Neutral	Mass.Positive
154.0811604	0	Acetaminophen-d4	D4C8H5NO2	155.0884364	156.0957124
411.1630316	0	Amlodipine-d4 maleic acid	D4C20ClH21N2O5	412.1703076	413.1775836
190.1065179	0	Antipyrine-d3 (N-methyl-d3) (Phenazone-d3)	D3C11H9N2O	191.1137939	192.1210699
272.1997054	0	Atenolol-d7	D7C14H15N2O3	273.2069814	274.2142574
330.1925225	0	azaperone-d4	D4C19FH18N3O	331.1997985	332.2070745
750.520081	0	Azithromycin-d3	D3C38H69N2O12	751.527357	752.534633
364.1259178	0	Bezafibrate-d4	D4C19ClH16NO4	365.1331938	366.1404698
245.1504567	0	Carbamazepine-d10	D10C15H2N2O	246.1577327	247.1650087
426.0804392	0	Cefuroxime-d3	D3C16H13N4O8S	427.0877152	428.0949912
254.1272702	0	cimetidine-d3 (N-methyl-d3)	D3C10H13N6S	255.1345462	256.1418222
338.1761595	0	Cprofloxacin-d8	D8C17FH10N3O3	339.1834355	340.1907115
327.1816234	0	Citalopram-d4 Hydrobromide	D4C20FH17N2O	328.1888994	329.1961754
326.0359252	0	Chloramphenicol-d5	C11D5H7Cl2N2O5	327.0432012	328.0504772
395.2177342	0	Dexamethasone-d4	D4C22FH25O5	396.2250102	397.2322862
288.0957496	0	diazepam-d5	D5C16ClH8N2O	289.1030256	290.1103016
298.0345159	0	Dclofenac-d4	D4C14Cl2H7NO2	299.0417919	300.0490679
416.172883	0	Diltiazem-d3	D3C22H23N2O4S	417.180159	418.187435
734.453944	0	Erythromycin N,N13C2	C37H67NO13	735.46122	736.468496
313.1581577	0	Fluoxetine-d5	D5C17F3H13NO	314.1654337	315.1727097
334.0318288	0	Furosemide-d5	D5C12ClH6N2O5S	335.0391048	336.0463808
255.1872805	0	Gemfibrozil-d6	D6C15H16O3	256.1945565	257.2018325
495.1553745	0	Glyburide-d3 (methoxy-d3)	D3C23ClH25N3O5S	496.1626505	497.1699265
297.9697529	0	Hydrochlorothiazide-d2	D2C7ClH6N3O4S2	298.9770289	299.9843049
208.1422348	0	Ibuprofen-d3	D3C13H15O2	209.1495108	210.1567868
360.0946177	0	Indomethacin-d4	D4C19ClH12NO4	361.1018937	362.1091697
256.1058493	0	Ketoprofen-d3	D3C16H11O3	257.1131253	258.1204013
408.2253126	0	Lincomycin-d3	D3C18H31N2O6S	409.2325886	410.2398646
353.0463023	0	meloxicam-d3	D3C14H10N3O4S2	354.0535783	355.0608543
232.1058493	0	Naproxen-d3	D3C14H11O3	233.1131253	234.1204013
363.1553393	0	Ofloxacin-d3	D3C18FH17N3O4	364.1626153	365.1698913
202.0661097	0	Ronidazole-d3	D3C6H5N4O4	203.0733857	204.0806617
143.0620799	0	Salicylic acid-d6	D6C7O3	144.0693559	145.0766319
307.0853599	0	Sertraline-d3 Hydrochloride	D3C17Cl2H14N	308.0926359	309.0999119
423.3023103	0	Simvastatin-d6	D6C25H32O5	424.3095863	425.3168623
256.0699438	0	sulfamethoxazole-d4	D4C10H7N3O3S	257.0772198	258.0844958
294.0855939	0	Sulfapyridine-N-Acetyl-d4	D4C13H9N3O3S	295.0928699	296.1001459
292.1494454	0	Trimethoprim-d3	D3C14H15N4O3	293.1567214	294.1639974
442.2699796	0	Valsartan-d8	D8C24H21N5O3	443.2772556	444.2845316
282.234565	0	venlafaxine-d6	D6C17H21NO2	283.241841	284.249117
459.3135436	0	Verapamil-d6 HCl	D6C27H32N2O4	460.3208196	461.3280956
312.1289679	0	Warfarin-d5	D5C19H11O4	313.1362439	314.1435199
225.1338051	0	Xylazine-d6	D6C12H10N2S	226.1410811	227.1483571
