# Supplementary material for: Extraction and cleansing of data for a non-targeted analysis of high-resolution mass spectrometry data of wastewater
Source: MethodsX. 2018 Apr 17;5:395–402. doi: 10.1016/j.mex.2018.04.008 (PMC6060077; doi:10.1016/j.mex.2018.04.008)
Supplement: Supplementary file 2 [file mmc2.csv]

Mass.Positive	RT_placer	Compound	Formula.Neutral	Mass.Neutral	Mass.Negative
156.0957124	0	Acetaminophen-d4	D4C8H5NO2	155.0884364	154.0811604
413.1775836	0	Amlodipine-d4 maleic acid	D4C20ClH21N2O5	412.1703076	411.1630316
192.1210699	0	Antipyrine-d3 (N-methyl-d3) (Phenazone-d3)	D3C11H9N2O	191.1137939	190.1065179
274.2142574	0	Atenolol-d7	D7C14H15N2O3	273.2069814	272.1997054
332.2070745	0	azaperone-d4	D4C19FH18N3O	331.1997985	330.1925225
752.534633	0	Azithromycin-d3	D3C38H69N2O12	751.527357	750.520081
366.1404698	0	Bezafibrate-d4	D4C19ClH16NO4	365.1331938	364.1259178
247.1650087	0	Carbamazepine-d10	D10C15H2N2O	246.1577327	245.1504567
428.0949912	0	Cefuroxime-d3	D3C16H13N4O8S	427.0877152	426.0804392
256.1418222	0	cimetidine-d3 (N-methyl-d3)	D3C10H13N6S	255.1345462	254.1272702
340.1907115	0	Cprofloxacin-d8	D8C17FH10N3O3	339.1834355	338.1761595
329.1961754	0	Citalopram-d4 Hydrobromide	D4C20FH17N2O	328.1888994	327.1816234
328.0504772	0	Chloramphenicol-d5	C11D5H7Cl2N2O5	327.0432012	326.0359252
397.2322862	0	Dexamethasone-d4	D4C22FH25O5	396.2250102	395.2177342
290.1103016	0	diazepam-d5	D5C16ClH8N2O	289.1030256	288.0957496
300.0490679	0	Dclofenac-d4	D4C14Cl2H7NO2	299.0417919	298.0345159
418.187435	0	Diltiazem-d3	D3C22H23N2O4S	417.180159	416.172883
736.468496	0	Erythromycin N,N13C2	C37H67NO13	735.46122	734.453944
315.1727097	0	Fluoxetine-d5	D5C17F3H13NO	314.1654337	313.1581577
336.0463808	0	Furosemide-d5	D5C12ClH6N2O5S	335.0391048	334.0318288
257.2018325	0	Gemfibrozil-d6	D6C15H16O3	256.1945565	255.1872805
497.1699265	0	Glyburide-d3 (methoxy-d3)	D3C23ClH25N3O5S	496.1626505	495.1553745
299.9843049	0	Hydrochlorothiazide-d2	D2C7ClH6N3O4S2	298.9770289	297.9697529
210.1567868	0	Ibuprofen-d3	D3C13H15O2	209.1495108	208.1422348
362.1091697	0	Indomethacin-d4	D4C19ClH12NO4	361.1018937	360.0946177
258.1204013	0	Ketoprofen-d3	D3C16H11O3	257.1131253	256.1058493
410.2398646	0	Lincomycin-d3	D3C18H31N2O6S	409.2325886	408.2253126
355.0608543	0	meloxicam-d3	D3C14H10N3O4S2	354.0535783	353.0463023
234.1204013	0	Naproxen-d3	D3C14H11O3	233.1131253	232.1058493
365.1698913	0	Ofloxacin-d3	D3C18FH17N3O4	364.1626153	363.1553393
204.0806617	0	Ronidazole-d3	D3C6H5N4O4	203.0733857	202.0661097
145.0766319	0	Salicylic acid-d6	D6C7O3	144.0693559	143.0620799
309.0999119	0	Sertraline-d3 Hydrochloride	D3C17Cl2H14N	308.0926359	307.0853599
425.3168623	0	Simvastatin-d6	D6C25H32O5	424.3095863	423.3023103
258.0844958	0	sulfamethoxazole-d4	D4C10H7N3O3S	257.0772198	256.0699438
296.1001459	0	Sulfapyridine-N-Acetyl-d4	D4C13H9N3O3S	295.0928699	294.0855939
294.1639974	0	Trimethoprim-d3	D3C14H15N4O3	293.1567214	292.1494454
444.2845316	0	Valsartan-d8	D8C24H21N5O3	443.2772556	442.2699796
284.249117	0	venlafaxine-d6	D6C17H21NO2	283.241841	282.234565
461.3280956	0	Verapamil-d6 HCl	D6C27H32N2O4	460.3208196	459.3135436
314.1435199	0	Warfarin-d5	D5C19H11O4	313.1362439	312.1289679
227.1483571	0	Xylazine-d6	D6C12H10N2S	226.1410811	225.1338051
