# Supplementary material for: Extraction and cleansing of data for a non-targeted analysis of high-resolution mass spectrometry data of wastewater
Source: MethodsX. 2018 Apr 17;5:395–402. doi: 10.1016/j.mex.2018.04.008 (PMC6060077; doi:10.1016/j.mex.2018.04.008)
Supplement: Supplementary file 3 [file mmc3.csv]

row m/z	row retention time	Name	blank1_1 Peak height	blank1_1 Peak area	blank1_1 Peak charge	blank1_2 Peak height	blank1_2 Peak area	blank1_2 Peak charge	blank1_3 Peak height	blank1_3 Peak area	blank1_3 Peak charge	inf1_1 Peak height	inf1_1 Peak area	inf1_1 Peak charge	inf1_2 Peak height	inf1_2 Peak area	inf1_2 Peak charge	inf1_3 Peak height	inf1_3 Peak area	inf1_3 Peak charge	eff1_1 Peak height	eff1_1 Peak area	eff1_1 Peak charge	eff1_2 Peak height	eff1_2 Peak area	eff1_2 Peak charge	eff1_3 Peak height	eff1_3 Peak area	eff1_3 Peak charge	efGrab1_1 Peak height	efGrab1_1 Peak area	efGrab1_1 Peak charge	efGrab1_2 Peak height	efGrab1_2 Peak area	efGrab1_2 Peak charge	efGrab1_3 Peak height	efGrab1_3 Peak area	efGrab1_3 Peak charge	sand1_1 Peak height	sand1_1 Peak area	sand1_1 Peak charge	sand1_2 Peak height	sand1_2 Peak area	sand1_2 Peak charge	sand1_3 Peak height	sand1_3 Peak area	sand1_3 Peak charge	sand3_1 Peak height	sand3_1 Peak area
162.8390596	0.800123056		255887.4375	6.95E+07	0	248259.7656	6.86E+07	0	243669.1406	6.83E+07	0	3147899.75	1.18E+08	0	3172812.75	1.18E+08	0	3454215.75	1.18E+08	0	3162640	1.12E+08	0	2883718.75	1.12E+08	0	3178053.75	1.11E+08	0	3139118.75	1.08E+08	0	2793482.25	1.09E+08	0	2690143	1.10E+08	0	2896104.75	1.10E+08	0	2813618	1.11E+08	0	2761790	1.11E+08	0	3045116.5	1.08E+08
197.8080477	0.724791556		51610.20313	3849887.192	0	49733.08594	3664942.67	0	54989.87891	4018826.492	0	2900410.75	8.27E+07	0	2950444	7.81E+07	0	3304762	8.02E+07	0	2975298.25	7.80E+07	0	2785769	7.62E+07	0	2887927.5	7.55E+07	0	2454510.5	6.48E+07	0	2640171.75	6.42E+07	0	2565669.5	6.34E+07	0	2870141.5	7.20E+07	0	2577390.5	7.18E+07	0	2922142	7.08E+07	0	2890924.5	7.21E+07
195.8110467	0.736446889		40502.78125	2143443.315	0	37958.27734	2041250.685	0	45346.97266	2194025.612	0	2310670.25	5.62E+07	0	2531618.5	5.39E+07	0	2636854.5	5.57E+07	0	2373935.75	5.42E+07	0	2295540.25	5.26E+07	0	2488852	5.30E+07	0	1954618.625	4.57E+07	0	2044707.5	4.49E+07	0	2050749.125	4.52E+07	0	2355935.75	5.06E+07	0	2075102.125	5.03E+07	0	2376904.5	4.97E+07	0	2414645.5	5.16E+07
136.8913284	11.77467178		297999.2135	4.73E+07	1	308922.8438	4.68E+07	0	313448.907	4.85E+07	1	307814.6205	4.77E+07	1	292180.8616	4.78E+07	1	309514.8028	4.80E+07	1	307838.5513	4.69E+07	1	272923.314	4.62E+07	1	294839.9509	4.51E+07	1	264252.029	4.25E+07	1	243050.7641	4.21E+07	1	244735.3869	4.28E+07	1	279200.1458	4.51E+07	1	282768.6004	4.51E+07	1	284481.1488	4.50E+07	1	270447.6987	4.33E+07
164.8359143	0.844957667		65019.54688	1.41E+07	0	67471.19531	1.42E+07	0	61972.75391	1.39E+07	0	891994.6209	2.96E+07	1	1036181.688	3.03E+07	0	902202.4293	2.98E+07	1	868066.1153	2.79E+07	1	983461.25	2.76E+07	0	866844.6473	2.74E+07	1	883332.7708	2.62E+07	1	825402.7009	2.51E+07	1	839337.942	2.70E+07	1	829355.8646	2.64E+07	1	832637.3389	2.70E+07	1	900177.6875	2.76E+07	0	839739.1648	2.66E+07
174.9559549	16.26293189		1661740.125	1.66E+07	0	1618674	1.69E+07	0	1748936.75	1.49E+07	0	1779681.625	1.61E+07	0	1789274.375	1.59E+07	0	1226315.943	1.60E+07	1	1196171.496	1.55E+07	1	1632536.625	1.59E+07	0	1487617.375	1.58E+07	0	1483706.875	1.55E+07	0	1329444.875	1.47E+07	0	1105508.196	1.51E+07	1	1175910.254	1.54E+07	1	1515543.5	1.61E+07	0	1673579.625	1.59E+07	0	1190775.668	1.55E+07
340.2035816	9.660098889	FormC20H25N3O2 Iso0.7854847564946192 Mass339.19467704000004; FormC13H25N9S Iso0.8424293780780509 Mass339.1953628	171094.8594	1.45E+07	0	199336.3438	1.44E+07	0	204921.5313	1.46E+07	0	471117.6563	2.42E+07	0	489781.4435	2.48E+07	1	478944.497	2.56E+07	1	173284.0461	1.41E+07	1	185913.8281	1.41E+07	0	182940.1875	1.45E+07	0	180638.3438	1.41E+07	0	169952.5216	1.35E+07	1	188355.9688	1.41E+07	0	181661.4844	1.42E+07	0	172038.4658	1.43E+07	1	178258.7031	1.43E+07	0	174098.0394	1.42E+07
199.0433328	3.405123056	FormC9H10O3S Iso0.9625909530997908 Mass198.03506518	0	0	0	0	0	0	0	0	0	3700770.262	2.53E+07	1	3633433.473	2.56E+07	1	3420700.539	2.43E+07	1	0	0	0	0	0	0	0	0	0	3190.562744	4140.80562	0	0	0	0	4404.158203	23409.30394	0	0	0	0	2976.246094	4198.218795	0	0	0	0	0	0
158.9783729	0.457461552		4916.256836	6772.971033	0	4958.632813	6635.786573	0	0	0	0	1424060.864	1.44E+07	1	1447137.74	1.46E+07	1	1375997.169	1.39E+07	1	1080794.387	1.15E+07	1	1073836.966	1.17E+07	1	1065100.444	1.23E+07	1	1013106.881	1.16E+07	1	983250.6775	1.13E+07	1	1003990.498	1.12E+07	1	1030938.027	1.15E+07	1	1080112.485	1.19E+07	1	1128095.367	1.26E+07	1	935483.8873	1.08E+07
207.9312791	16.43145767		332812.0313	1.14E+07	0	345481.0625	1.19E+07	0	346489.75	1.20E+07	0	320967.0938	1.08E+07	0	339457.9688	1.12E+07	0	317285.25	1.09E+07	0	304006.6875	1.09E+07	0	325715.7188	1.10E+07	0	275258.75	1.06E+07	0	411857.0625	1.24E+07	0	367249.9688	1.24E+07	0	349266.5	1.22E+07	0	385771.125	1.11E+07	0	332058.25	1.11E+07	0	353811.0938	1.05E+07	0	328693.0313	1.06E+07
135.8946923	11.77019161		106592.9141	1.14E+07	0	93227.96856	1.13E+07	1	98967.64844	1.15E+07	0	89593.28906	1.14E+07	0	109292.4297	1.16E+07	0	91301.375	1.17E+07	0	100106.2422	1.11E+07	0	101853.5156	1.10E+07	0	105888.5938	1.08E+07	0	89294.71875	9940184.616	0	88281.63281	9930027.889	0	75776.17188	9962819.138	0	109563.7109	1.03E+07	0	91476.28125	1.05E+07	0	81844.30469	1.02E+07	0	92256.14844	1.04E+07
272.9591369	0.384229444		0	0	0	0	0	0	0	0	0	1423800.17	1.33E+07	1	1429312.843	1.30E+07	1	1326067.272	1.23E+07	1	1283577.645	9747623.837	1	1278818.792	1.12E+07	1	1310070.592	1.16E+07	1	1267777.603	9788403.308	1	1217960.292	9236042.061	1	1256341.556	9506435.245	1	1234996.287	1.12E+07	1	1283184.087	1.01E+07	1	1239469.565	9745149.488	1	1275991.906	1.07E+07
265.1479458	7.449587833	FormC13H20N4S Iso0.9170361528837662 Mass264.14086764; FormC12H24O4S Iso0.9350605832673312 Mass264.13953024799997	441445.7158	9164338.968	1	450047.7798	9800725.865	1	421591.2188	1.18E+07	0	1737154.393	4.29E+07	1	1936879.375	4.62E+07	0	2022651.625	4.66E+07	0	499136.7723	9787602.904	1	498047.1399	1.01E+07	1	500557.439	8621982.447	1	390779.4688	8788347.405	1	347779.9345	6256712.46	1	353071.5491	8341432.559	1	422253.3125	1.19E+07	0	496003.6563	1.22E+07	0	393490.0908	8790038.468	1	426093.1161	9221250.394
459.3275889	11.999679	FormC32H42O2 Iso0.8555881885616567 Mass458.318480584; FormC17H38N12O3 Iso0.8349294848946552 Mass458.31898307599994; FormC21H42N6O5 Iso0.9111490949931349 Mass458.32166844399995; FormC25H42N6S Iso0.8707604385880949 Mass458.31916634399994; FormC29H46O2S Iso0.8430563146680844 Mass458.321851712; FormC14H42N12O3S Iso0.7652080900936454 Mass458.32235420399996; FormC22H46N6S2 Iso0.8268223145122688 Mass458…	338370.9375	9150290.616	0	54839.25911	404698.5047	1	306518.7813	9460704.437	0	286114.1563	9814203.264	0	291125.9688	9788432.598	0	312017.5625	9553233.245	0	310106.6563	9460428.478	0	318518.8125	9869695.229	0	291554.625	9907476.78	0	253902.9621	9655710.848	1	234998.9126	9623340.097	1	236637.5759	9591335.863	1	324311.7813	9494346.214	0	323142.1563	9870645.498	0	271023.3438	9222632.175	0	293808.5938	9750857.329
174.9559346	0.389611889		135587.6875	3657098.552	0	137211.7344	3631328.144	0	129602.1641	3760581.922	0	1018560.977	9346247.394	1	1038367.32	9515489.66	1	1057662.54	9492784.103	1	1147519.315	9833467.717	1	1083444.177	9600776.493	1	1130139.151	8210568.618	1	1072893.121	7530579.254	1	986250.8798	8586210.97	1	985799.6235	7141610.256	1	1097487.686	9685810.574	1	1178791.596	1.02E+07	1	1212514.282	8875272.22	1	1007146.307	8790932.329
288.9366477	0.384229444		0	0	0	0	0	0	0	0	0	1624449.978	9741978.355	1	1655579.12	9745361.594	1	1680102.808	9658194.803	1	1782709.661	8917126.524	1	1657163.343	8312770.805	1	1739194.124	8727288.021	1	1681138.534	8411945.185	1	1610764.419	8072098.302	1	1604843.21	8019107.629	1	1667978.251	8364176.941	1	1785569.259	1.05E+07	1	1824560.588	9152366.54	1	1549390.895	7743375.667
234.8200332	12.12518006		42029.30394	7334371.273	1	49597.70313	7886685.194	0	41971.70554	7908420.439	1	61913.01172	8816750.495	0	57306.66797	9242872.036	0	51902.16146	9238017.353	1	47625.67318	8926585.854	1	58798.13281	8761789.526	0	48235.96261	8448194.108	1	41398.58603	7926973.61	1	45231.79799	7533710.338	1	43654	7591172.477	0	45689.98847	8115522.574	1	46974.03906	8193345.291	0	45680.02344	8093944.483	0	57991.71484	8596360.141
313.1114694	4.404997531	FormC8H12N10O4 Iso0.9047669516470196 Mass312.104298864; FormC7H16N6O8 Iso0.9066059777798191 Mass312.10296147199995; FormC11H20O10 Iso0.9391456384925467 Mass312.10564683999996; FormC16H16N4OS Iso0.8770922293134611 Mass312.104482132; FormC15H20O5S Iso0.8931396239246676 Mass312.10314474; FormC8H20N6O3S2 Iso0.8609669672423051 Mass312.10383049999996; FormC16H24S3 Iso0.774254150264991 Mass312.104013767…	0	0	0	0	0	0	0	0	0	623482.369	7224525.635	1	669953.0387	7579613.209	1	629065.2016	6976253.015	1	812786.7485	1.03E+07	1	777921.5446	1.02E+07	1	779796.5015	1.02E+07	1	636877.5744	8154614.085	1	617828.0521	8052773.639	1	646585.9673	8334497.313	1	784301.4702	1.07E+07	1	767235.0536	1.04E+07	1	779795.7813	1.05E+07	1	609227.9821	7629712.401
383.1894307	11.77825828	FormC14H18N14 Iso0.6535006321589107 Mass382.183886576; FormC13H22N10O4 Iso0.9225400697264888 Mass382.18254918400004; FormC12H26N6O8 Iso0.9337962863749074 Mass382.181211792; FormC16H30O10 Iso0.669207186164831 Mass382.18389716; FormC21H26N4OS Iso0.8098329734374452 Mass382.182732452; FormC20H30O5S Iso0.843255372326187 Mass382.18139506; FormC13H30N6O3S2 Iso0.8371755110466877 Mass382.18208081999995; F…	752667.3996	8313931.528	1	747541.494	8345639.147	1	744816.6566	8068744.002	1	829010.3558	8343956.189	1	773873.4665	7608694.963	1	712257.498	7888029.904	1	818758.2898	8315404.321	1	775437.0231	7865982.986	1	816813.824	8104753.378	1	772235.3631	8046665.286	1	701812.2963	7919265.094	1	714953.9182	8320526.677	1	847461.6622	8964767.183	1	796786.0446	8371304.033	1	721048.3192	7488456.301	1	697992.404	7587565.61
178.9778	16.383058		411160.875	7587855.816	0	380649.2813	7863409.225	0	393068	8159386.559	0	358374.4063	6907684.987	0	357876.6875	7048888.751	0	365651.2188	7191444.318	0	391243.5	7576522.568	0	449737.9688	7885259.27	0	406626.0625	7699268.104	0	457299.1086	7535472.351	1	492891.9688	7506813.755	0	489220.3705	7769341.835	1	490622.7813	7941304.099	0	444586.3125	7919300.606	0	462658.1563	7856398.375	0	457985.6563	7797776.066
184.929634	16.38485089		78247.71094	6847781.994	0	82554.76563	7154158.979	0	96839.30469	7159329.586	0	60781.0625	6701725.541	0	94188.47656	7016355.796	0	65963.508	6817101.95	1	82708.58594	6810184.988	0	76315.24219	6990016.972	0	83074.4907	6984750.874	1	98419.36719	7929491.804	0	86671.90625	7995747.541	0	94878.84375	8384451.161	0	86672.21875	7209693.502	0	85063.21875	7320842.405	0	89608.53125	7052909.11	0	75003.39844	7139259.424
299.0957427	4.144107901	FormC15H14N4OS Iso0.8775721040576486 Mass298.088832068; FormC14H18O5S Iso0.8935331035944962 Mass298.087494676; FormC7H18N6O3S2 Iso0.8653864971793533 Mass298.08818043599996; FormC15H22S3 Iso0.7786638734935519 Mass298.08836370399996	0	0	0	0	0	0	0	0	0	535217.4293	6488975.4	1	569497.2039	6576727.853	1	555102.9591	6387042.296	1	501106.9673	7844435.96	1	489045.2128	8129218.527	1	516456.9077	8203598.826	1	388752.2455	6283557.781	1	413418.7277	6619789.137	1	391384.7188	6735580.448	1	563266.0179	8389664.379	1	558933.3244	8478912.77	1	568796.6815	8638990.539	1	432810.9196	6788919.946
355.1580961	10.83975039	FormC12H14N14 Iso0.6353557393932019 Mass354.152586448; FormC11H18N10O4 Iso0.8457335821281292 Mass354.15124905600004; FormC10H22N6O8 Iso0.8502599526130464 Mass354.149911664; FormC19H22N4OS Iso0.7867646254523255 Mass354.151432324; FormC18H26O5S Iso0.8011651065139821 Mass354.150094932; FormC11H26N6O3S2 Iso0.7860846201338502 Mass354.15078069199996; FormC19H30S3 Iso0.7149307755460887 Mass354.150963959…	615222.7083	7293837.563	1	588834.4219	7227771.176	1	584034.4872	6972507.933	1	576054.8783	6866668.553	1	609372.1635	6313966.006	1	553958.9896	6461347.621	1	530129.1148	6623375.607	1	522901.2552	6346239.755	1	529367.4613	6185042.046	1	487957.9751	5939813.062	1	482600.0043	6103546.077	1	457268.6882	6226009.487	1	534939.1277	6670262.854	1	528835.7093	6591403.862	1	505739.7262	6058051.003	1	483822.8177	5877091.161
262.9301777	0.466813951		0	0	0	0	0	0	0	0	0	724568.3705	6194672.155	1	739449.9479	6300571.705	1	686878.2619	5948849.352	1	711414.4196	6093683.255	1	729872.186	6210569.62	1	769731.1979	6483550.104	1	723445.1086	6160442.086	1	687248.4003	6074961.976	1	705346.4546	6266997.02	1	715194.9673	6078391.613	1	699685.1637	5948893.823	1	708416.6845	5975139.493	1	713164.5015	6127117.84
285.0801255	3.675564821	FormC14H12N4OS Iso0.8882331388577899 Mass284.073182004; FormC13H16O5S Iso0.9041671076425614 Mass284.071844612; FormC6H16N6O3S2 Iso0.8563376933200744 Mass284.07253037199996; FormC14H20S3 Iso0.7888417162623318 Mass284.07271363999996	0	0	0	2595.009521	3982.213223	0	0	0	0	401452.2346	7076732.616	1	425826.6523	6851368.992	1	407585.3218	7121926.708	1	556636.099	5898633.094	1	569764.6912	6185441.769	1	576959.6771	6004890.256	1	477978.3333	5028405.601	1	495126.3862	5124149.573	1	476225.6771	4996300.073	1	589300.026	6247656.812	1	599708.8616	6379175.303	1	597833.5588	6422040.475	1	536334.4435	5613138.524
148.9494638	0.484777284		0	0	0	0	0	0	0	0	0	769127.1466	6575660.478	1	789923.7656	6449518.898	1	742010.8192	6024151.131	1	715871.2976	5770723.782	1	739933.0238	6121527.05	1	775042.0878	6318918.384	1	737409.9189	6123131.96	1	773423.4993	6271378.456	1	754531.7679	6100371.717	1	695290.7682	5793708.218	1	689062.0952	5784454.455	1	692621.5283	5702142.995	1	734624.9129	5822557.683
138.9206888	0.485772901		0	0	0	0	0	0	0	0	0	488248.192	5855841.335	1	468146.9643	5627293.827	1	455653.3527	5414279.519	1	490175.8929	5611994.723	1	494084.7872	5666146.084	1	502336.9167	5772433.95	1	512095.933	6039072.059	1	550151.4792	6084852.299	1	519111.8065	6182687.615	1	456530.2411	5213430.279	1	447169.0714	5164745.436	1	437425.1875	5052237.562	1	530197.9323	6022999.116
164.9271477	0.564368889		19337.91016	2050191.608	0	19842.00391	2042901.955	0	18674.99219	2053793.342	0	340075.0625	6198294.281	0	348203.8438	5804908.937	0	358587.2813	5820767.556	0	352775.4301	5693291.794	1	354026.0313	6171743.316	0	337659.8423	5309137.143	1	313090.2128	4471996.4	1	333653.7188	5348106.23	0	318681.9688	5492968.369	0	367730.9063	6028098.841	0	346300.6771	5852924.393	1	354368.5543	5879809.177	1	298614.1778	5264237.632
317.0909968	1.3119025	FormC19H12N2O3 Iso0.8052778356431506 Mass316.08479224399997; FormC11H16N4O5S Iso0.8764249670765768 Mass316.084140612; FormC10H20O9S Iso0.890463744001212 Mass316.08280321999996; FormC12H20N4S3 Iso0.7661932008480318 Mass316.08500963999995; FormC11H24O4S3 Iso0.7823347149315205 Mass316.08367224799997	0	0	0	0	0	0	0	0	0	743557.4431	5095761.672	1	712866.1563	4920711.528	1	744264.9769	5112176.055	1	0	0	0	0	0	0	0	0	0	0	0	0	0	0	0	0	0	0	0	0	0	0	0	0	0	0	0	0	0
293.1792788	8.885614944	FormC15H24N4S Iso0.862700771418702 Mass292.172167768; FormC14H28O4S Iso0.8798707477291504 Mass292.170830376	201853.1585	5284098.231	1	209425.5818	4775069.145	1	209582.8311	5416019.867	1	180497.125	6281083.883	0	160254.9851	6053622.905	1	164761.9382	6234345.619	1	220431.8996	5599848.168	1	224109.7344	5825422.164	0	219423.8192	5356565.646	1	173759.5908	4114158.957	1	170355.5305	4395888.223	1	176955.1243	4104303.393	1	197548.0045	5078747.699	1	212256.994	4888223.502	1	201184.349	5241366.77	1	214496.8467	4719709.575
327.1270817	4.820321543	FormC9H14N10O4 Iso0.934563045933866 Mass326.11994892800004; FormC8H18N6O8 Iso0.9306512454585217 Mass326.118611536; FormC12H22O10 Iso0.9283617561526893 Mass326.121296904; FormC17H18N4OS Iso0.8514968712897315 Mass326.120132196; FormC16H22O5S Iso0.8673941833935247 Mass326.118794804; FormC9H22N6O3S2 Iso0.8748582782624102 Mass326.11948056399996; FormC17H26S3 Iso0.7535738041834913 Mass326.11966383199996	0	0	0	0	0	0	0	0	0	188616.4479	3019722.24	1	190464.4516	3061040.645	1	211092.375	3050446.832	0	470994.4717	6510541.881	1	451054.5089	6218466.434	1	442490.817	6098161.801	1	350055.1741	4751895.893	1	362805.256	5037593.214	1	340646.5893	4909172.17	1	481553.7277	6636235.966	1	490875.3199	6444534.107	1	509442.9762	6590809.044	1	308470.6771	4330804.551
309.1741996	8.090503111	FormC15H24N4OS Iso0.8497233455958093 Mass308.167082388; FormC14H28O5S Iso0.8646569115744517 Mass308.165744996; FormC15H32S3 Iso0.7484912679787372 Mass308.16661402399995	305702.6652	4951879.572	1	305018.3586	4718542.152	1	307879.2433	4783868.759	1	865586.8095	1.25E+07	1	889266.5179	1.26E+07	1	879620.8929	1.35E+07	1	351955.0476	5582226.368	1	376658.2574	5896235.934	1	364835.9606	6045272.639	1	254804.6347	4193677.747	1	237480.9338	3870923.527	1	233960.6734	4124220.022	1	300919.5253	5337461.961	1	323885.4754	5557278.289	1	257765.7522	4347069.03	1	288970.8125	5254364.27
304.9143741	0.385122056		5852.035645	36389.97521	0	9472.138672	57266.9602	0	9869.242188	58791.49547	0	829232.3459	4649684.453	1	821329.2506	4618509.361	1	1499084.25	4618151.275	0	1700073.75	5505565.707	0	1493562.125	4900125.382	0	991964.2249	5513955.176	1	929237.4304	5149118.119	1	850199.7354	4734847.405	1	851642.9924	4764828.234	1	1689577.5	5217773.324	0	1062739.115	5913211.146	1	1093770.446	6063503.303	1	815929.3053	4567921.587
125.873025	16.36422589		214490.8906	5097765.116	0	204407.2656	5161760.43	0	225536.7188	5155316.916	0	223565.7656	5406359.692	0	206397.5156	5386155.905	0	213716.5	5080665.372	0	209476.75	5191470.357	0	206218.4375	5123659.998	0	187448.6094	4817812.878	0	173548.2656	4507939.577	0	152228.6905	4520547.037	1	157597.5	4478742.517	0	181363.9219	4762095.647	0	176012.6131	4875829.307	1	184482.2344	4545841.43	0	200127.6875	4623632.491
312.1289364	5.977699702	Warfarin-d5	833360.2398	5389588.512	1	862575.8813	5803091.647	1	815701.1987	5081885.14	1	850016.8004	5397288.511	1	1011117.335	6441701.03	1	1000451.377	6395050.916	1	670138.9159	4314450.494	1	634799.4591	4001698.589	1	727361.7035	4599415.721	1	565106.5413	3632385.183	1	655719.2132	4317279.687	1	683581.2853	4454869.713	1	690460.5898	4500694.429	1	708202.4254	4513602.506	1	715591.6073	4631934.127	1	665973.7868	4257870.367
593.3347982	4.229678333	FormC30H36N14 Iso0.8993056306593339 Mass592.324737152; FormC34H40N8O2 Iso0.8676875315013194 Mass592.3274225199999; FormC38H44N2O4 Iso0.8289632716625648 Mass592.330107888; FormC33H44N4O6 Iso0.8880345970120992 Mass592.3260851279999; FormC22H44N10O9 Iso0.8800896031590243 Mass592.329272988; FormC32H48O10 Iso0.9060104847331355 Mass592.324747736; FormC17H44N12O11 Iso0.8300611639073238 Mass592.325250228…	0	0	0	0	0	0	0	0	0	933929.4583	4247262.116	1	987112.8601	4916139.341	1	937860.4717	4473286.777	1	0	0	0	0	0	0	0	0	0	0	0	0	0	0	0	0	0	0	0	0	0	0	0	0	0	0	0	0	0
304.9143861	16.25846028		1636757.375	4481034.647	0	843741.1086	4340753.892	1	879181.2478	4250810.529	1	845562.4405	4124911.318	1	828071.3951	4013523.627	1	1548734.875	4835493.046	0	837239.5257	4252381.759	1	1618106.625	4953293.53	0	829922.6042	4462644.805	1	1277091.25	4334359.718	0	1363440.625	4279419.031	0	736000.9388	3861995.425	1	911708.3564	4416048.791	1	1257952.375	4843489.173	0	880678.4085	4603773.198	1	811932.0119	4228169.908
252.9013371	0.464818889		0	0	0	0	0	0	0	0	0	512798.2055	4256405.18	1	491286.497	4052488.577	1	455694.8493	3672210.513	1	545323.8078	4410565.236	1	586790.685	4689901.084	1	602162.5789	4294597.665	1	555348.3229	4189821.445	1	587041.6074	4778144	1	565296.8418	4665176.081	1	556783.8229	3955545.22	1	549858.5292	4556833.39	1	529603.2698	4299537.69	1	593480.4156	4642775.447
187.9287764	16.40816561	FormC5HNOS3 Iso0.8247921447546349 Mass186.922026652	261927.4688	5015243.675	0	264058.8438	4998432.44	0	246031.4271	4936182.806	1	223406.8088	4631592.673	1	261827.8155	4724830.58	1	245524.6875	4725054.509	0	219188.3013	4294476.254	1	249086.1563	4600521.668	0	231989.2723	4196878.713	1	237226.9688	3949926.666	0	232179.6719	3769191.529	0	230123.2344	3822891.048	0	255032.2173	4434940.789	1	242739.2857	4384493.768	1	246507.8423	4301079.878	1	234313.7418	4344193.52
391.2852922	7.026473889	FormC25H34N4 Iso0.8961211875578727 Mass390.278347088; FormC24H38O4 Iso0.9179428596150497 Mass390.277009696; FormC17H38N6O2S Iso0.8840811864511279 Mass390.27769545599995; FormC19H39ClN4O2 Iso0.6108862873426067 Mass390.276154168	0	0	0	0	0	0	0	0	0	714658.1592	4177180.969	1	684990.4412	4120701.808	1	734919.6733	4741523.844	1	0	0	0	0	0	0	0	0	0	0	0	0	0	0	0	0	0	0	0	0	0	0	0	0	0	0	0	0	0
244.9640496	0.384229444	FormC5HClN6O2S Iso0.6094086143664431 Mass243.957021952	0	0	0	0	0	0	0	0	0	542162.9293	5004207.574	1	523332.1652	4930677.943	1	518529.8839	4912923.95	1	488751.7094	4141986.153	1	461269.6856	3894106.532	1	512182.1693	4312278.726	1	498944.1298	4292788.977	1	482509.8281	4260642.244	1	473448.9174	4062516.829	1	450368.9475	4287325.677	1	481504.7221	4172559.468	1	473588.2857	4145679.626	1	480234.0986	3807729.825
130.8889129	0.572430494		0	0	0	0	0	0	0	0	0	442092.9144	3574936.809	1	431545.3177	3411284.543	1	399873.5048	3259749.042	1	471330.4758	3711556.503	1	454116.099	3728938.602	1	456349.9799	3752472.008	1	492094.5357	4012500.913	1	492763.9018	4114370.86	1	484538.9896	4059246.113	1	383342.6927	3099365.136	1	381457.9628	3153348.825	1	397284.8966	3126804.072	1	473975.6369	4052679.128
140.9178147	0.483782963		0	0	0	0	0	0	0	0	0	324271.5469	3744579.628	1	325459.3869	3611758.965	1	308347.7835	3391302.572	1	313797.5558	3498196.641	1	388574.2813	3703071.312	0	355246.0967	3836442.872	1	364641.061	3920328.62	1	386816.5201	4022043.836	1	367790.625	4155904.341	1	293323.1533	3302964.485	1	289388.6961	3263273.085	1	284588.6719	3180774.852	1	489582.1875	4148487.88
361.1170851	1.836337778	FormC17H12N8O2 Iso0.8473331316891886 Mass360.108321624; FormC21H16N2O4 Iso0.8191992055574219 Mass360.111006992; FormC13H20N4O6S Iso0.8865303874804371 Mass360.11035535999997; FormC12H24O10S Iso0.9004387758854404 Mass360.109017968; FormC14H24N4OS3 Iso0.7748877104757337 Mass360.1112243879999; FormC13H28O5S3 Iso0.7895874983141845 Mass360.109886996	0	0	0	0	0	0	0	0	0	662384.1421	3606840.551	1	653854.01	3510964.639	1	624366.825	3300059.068	1	0	0	0	0	0	0	0	0	0	0	0	0	0	0	0	0	0	0	0	0	0	0	0	0	0	0	0	0	0
311.0959194	4.252634074	FormC8H10N10O4 Iso0.9546706010758813 Mass310.0886488; FormC7H14N6O8 Iso0.9428128550107211 Mass310.087311408; FormC11H18O10 Iso0.9566120098451879 Mass310.089996776; FormC16H14N4OS Iso0.8558524771791183 Mass310.088832068; FormC15H18O5S Iso0.8712455714961355 Mass310.087494676; FormC8H18N6O3S2 Iso0.867440950128306 Mass310.08818043599996; FormC16H22S3 Iso0.7494371472545371 Mass310.08836370399996	0	0	0	0	0	0	0	0	0	41721.20703	717771.3823	0	27135.7207	589280.2532	0	21902.19531	561635.5863	0	216173.2883	3905005.085	1	231087.9996	4003510.726	1	224117.7987	3887590.479	1	170880.1535	3192898.969	1	160538.2478	3222212.316	1	172466.955	3478150.635	1	244040.795	4130540.308	1	222984.2094	4018721.425	1	216196.2727	3982141.267	1	159492.9234	3351730.882
128.8918138	0.572430494		0	0	0	0	0	0	0	0	0	408224.3557	3400555.302	1	375481.1626	3190716.001	1	367780.1343	3092846.243	1	416957.7723	3430836.691	1	419267.6205	3516814.413	1	404402.8162	3573933.658	1	439252.5722	3845104.211	1	451954.8006	3848426.041	1	452691.2939	3956357.117	1	344191.5521	2964464.413	1	365923.9758	3144948.227	1	361125.6923	3061230.527	1	451884.189	3957926.429
234.9351401	0.487762037		0	0	0	0	0	0	0	0	0	370975.8854	3346300.322	1	371234.0007	3302956.621	1	360526.3255	3194164.76	1	376445.0675	3191670.241	1	386497.6092	3361424.269	1	382559.5744	3379643.027	1	383258.349	3473603.684	1	403045.173	3512556.073	1	398154.4591	3519855.1	1	363519.6546	3120336.129	1	369836.8196	3185329.879	1	370184.3039	3321142.96	1	403698.9228	3367585.467
341.1428457	5.216358736	FormC11H12N14 Iso0.9344121376851575 Mass340.136936384; FormC10H16N10O4 Iso0.9513387195015829 Mass340.13559899200004; FormC9H20N6O8 Iso0.9558329347217931 Mass340.13426159999995; FormC13H24O10 Iso0.9347481713415534 Mass340.13694696799996; FormC18H20N4OS Iso0.8326053183530305 Mass340.13578226; FormC17H24O5S Iso0.8483521520854752 Mass340.134444868; FormC10H24N6O3S2 Iso0.8630577342239028 Mass340.13513…	2813.275146	8360.133195	0	0	0	0	3414.990479	4441.043883	0	236932.5729	2570902.028	1	246447.0402	2623162.702	1	261965.0461	2722932.437	1	310329.8177	4111635.116	1	294121.7805	3885178.011	1	292717.3132	3898743.613	1	228010.4665	3042473.975	1	225058.035	3014757.305	1	212253.0208	3080726.216	1	276839.5588	3825034.027	1	287585.0856	3924363.996	1	296514.657	4078035.951	1	192932.4129	2679642.919
127.8700408	16.35795689		152089.4531	3139559.422	0	145176.2344	3333742.956	0	134769.2188	3228151.172	0	148484.2188	3322952.727	0	153618.9375	3386629.495	0	141663.5156	3220861.02	0	146677.9063	3133973.083	0	128143.519	3199790.007	1	124688.8906	3032377.706	0	124303.0156	2895410.649	0	103578.9736	2796985.163	1	100339.2374	2863573.184	1	132003.5469	2954664.346	0	146177.25	2944123.909	0	136728.2031	2939092.799	0	137894.875	2932238.007
407.2807617	5.78937875	FormC25H34N4O Iso0.9000948470480834 Mass406.27326170799995; FormC24H38O5 Iso0.9171945058911927 Mass406.27192431599997; FormC17H38N6O3S Iso0.8966728490267005 Mass406.2726100759999; FormC21H42O5S Iso0.8964096025949029 Mass406.275295444; FormC25H42S2 Iso0.7975993849973126 Mass406.272793344	0	0	0	0	0	0	0	0	0	478305.8156	2892699.107	1	495022.8918	2995492.887	1	462351.3278	2879421.256	1	0	0	0	0	0	0	0	0	0	0	0	0	0	0	0	0	0	0	0	0	0	0	0	0	0	0	0	0	0
271.0650362	3.192866728	FormC13H10N4OS Iso0.8572963334217066 Mass270.05753194; FormC5H14N6O3S2 Iso0.8700899165739976 Mass270.05688030799996; FormC13H18S3 Iso0.7540831361727321 Mass270.057063576	0	0	0	0	0	0	0	0	0	308079.672	1849750.254	1	307769.4282	1902155.709	1	161262.0186	1799570.883	1	378911.0625	2839297.963	0	385418.125	2892720.852	0	383976.8125	2879821.56	0	325265	2447098.296	0	325534.1875	2452725.823	0	304073.125	2324077.277	0	418055.0938	3205852.037	0	370305.2813	3015458.967	0	400781.5	3230122.704	0	305383.0625	2597096.392
178.0542342	1.782555556		0	0	0	0	0	0	0	0	0	488425.9375	2556384.011	0	452667.0313	2659419.719	0	392736.6605	2690930.756	1	0	0	0	0	0	0	0	0	0	0	0	0	0	0	0	0	0	0	0	0	0	0	0	0	0	0	0	0	0
273.0648838	0.86823	FormC17H8N2O2 Iso0.8399650226223939 Mass272.058577496; FormC9H12N4O4S Iso0.8759928335316377 Mass272.05792586399997; FormC8H16O8S Iso0.8916915958411968 Mass272.056588472; FormC9H20O3S3 Iso0.7878679015835308 Mass272.0574575	0	0	0	0	0	0	0	0	0	364901.4294	2472020.884	1	388269.9389	2608147.076	1	386618.7697	2611455.185	1	0	0	0	0	0	0	0	0	0	0	0	0	0	0	0	0	0	0	0	0	0	0	0	0	0	0	0	0	0
353.2002872	8.374672278	FormC25H24N2 Iso0.8115724410671571 Mass352.193948768; FormC9H24N10O5 Iso0.8523759962295335 Mass352.193113868; FormC17H28N4O2S Iso0.9246288154240365 Mass352.193297136; FormC16H32O6S Iso0.9428245548322304 Mass352.191959744; FormC10H28N10S2 Iso0.8129117908328148 Mass352.193982896; FormC17H36OS3 Iso0.8173473866403841 Mass352.1928287719999; FormC19H29ClN2O2 Iso0.6173923606824964 Mass352.191755848	164213.5361	2361830.284	1	180743.2645	2408074.193	1	186265.9412	2492642.346	1	5622971.429	7.65E+07	1	5756663.024	7.87E+07	1	5859271.595	7.88E+07	1	224944.9546	3195858.874	1	237400.5685	3388862.563	1	251244.0915	3363746.189	1	159862.5145	2349542.175	1	159455.1756	2443490.334	1	172934.1815	2558901.155	1	181663.5082	2561808.184	1	182178.7455	2681532.639	1	162807.6443	2365948.267	1	167494.8873	2444712.422
224.9063102	0.467812099		0	0	0	0	0	0	0	0	0	290703.0409	2342188.073	1	286823.6243	2226597.172	1	260506.3698	2049416.615	1	318503.0469	2522748.293	1	312092.5246	2432603.432	1	332039.0216	2580065.242	1	321647.3408	2564880.262	1	317877.2054	2491749.834	1	329079.3058	2716273.799	1	297850.0744	2275082.769	1	309127.7366	2435354.008	1	300273.8146	2564823.199	1	341411.2946	2587824.412
278.9077065	0.491757099	FormC7H2O6S3 Iso0.7066542753493363 Mass277.901350784	0	0	0	0	0	0	0	0	0	256890.6613	2456246.676	1	255656.1194	2422394.955	1	284580.51	2679184.77	1	297095.6884	2667342.955	1	280327.9115	2543249.469	1	293232.0865	2720823.158	1	246246.316	2274135.354	1	239523.7772	2298239.683	1	247391.9501	2350668.463	1	284577.391	2618358.649	1	263498.9187	2544310.961	1	283446.2857	2663898.189	1	250333.7794	2233893.354
309.1534307	7.242512056	FormC10H16N10O2 Iso0.9586978770323569 Mass308.14576975200004; FormC17H24O3S Iso0.8589438502747727 Mass308.144615628; FormC10H24N6OS2 Iso0.8625847958315739 Mass308.14530138799995	8123.980469	209869.4043	0	7101.115723	183419.6073	0	7387.20459	175565.723	0	314199.7924	8624086.118	1	322989.619	9108734.702	1	342671.7813	9002843.728	0	96405.23438	2429261.928	0	75965.37054	2321382.462	1	88768.71094	2510623.371	0	73794.65625	1953083.495	0	93638.42969	2082771.783	0	83191.96094	2057273.179	0	88026.09375	2606603.344	0	87464.08594	2475272.193	0	84255.8125	2523135.407	0	90618.79688	2179027.723
485.0693939	15.11823578	FormC20H8N10O6 Iso0.8482287533126528 Mass484.062827976; FormC19H12N6O10 Iso0.8557425620496032 Mass484.061490584; FormC18H16N2O14 Iso0.8790290867273487 Mass484.060153192; FormC24H8N10OS Iso0.7667122683954372 Mass484.06032587600004; FormC27H16O7S Iso0.8128425738081139 Mass484.061673852; FormC12H12N12O8S Iso0.864592518279078 Mass484.062176344; FormC11H16N8O12S Iso0.8604907303281473 Mass484.060838952…	195113.9554	2.27E+07	1	117077.3984	8331420.506	0	365098.875	2.63E+07	0	116342.2031	9888042.562	0	38334.76563	5024770.757	0	112987.6563	1.06E+07	0	37731.83984	5019685.715	0	16210.81445	1421421.297	0	10233.09277	830368.4896	0	15449.73047	927253.1638	0	14939.15918	1131496.794	0	14016.05762	1591803.605	0	47174.05469	6814160.4	0	116537.1719	1.13E+07	0	152890.1563	2.08E+07	0	25539.74414	3460678.619
405.1439006	2.132138889	FormC23H20N2O5 Iso0.7834347143945329 Mass404.13722174; FormC27H20N2S Iso0.7264693031512252 Mass404.13471963999996; FormC12H16N14OS Iso0.8653341283254052 Mass404.135222132; FormC16H20N8O3S Iso0.8345404877665185 Mass404.1379075; FormC15H24N4O7S Iso0.8562735487686258 Mass404.136570108; FormC14H28O11S Iso0.8736508716035454 Mass404.135232716; FormC24H24N2S2 Iso0.714290088990659 Mass404.138090768; Form…	0	0	0	0	0	0	0	0	0	484515.6365	2228933.214	1	491144.3073	2200395.827	1	534429.6468	2207446.896	1	0	0	0	0	0	0	0	0	0	0	0	0	0	0	0	0	0	0	0	0	0	0	0	0	0	0	0	0	0
449.1702474	2.34724	FormC22H16N12 Iso0.7875110556511158 Mass448.16208851199997; FormC26H20N6O2 Iso0.7605466854887949 Mass448.16477388; FormC21H20N8O4 Iso0.8078380388377002 Mass448.16075112; FormC25H24N2O6 Iso0.7794051388305328 Mass448.163436488; FormC29H24N2OS Iso0.7299626606775977 Mass448.16093438799993; FormC14H20N14O2S Iso0.8706817314060643 Mass448.16143688000005; FormC18H24N8O4S Iso0.8425961721817337 Mass448.164…	0	0	0	0	0	0	0	0	0	435102.364	1683860.285	1	407541.1493	2093227.8	1	430393.984	2173989.584	1	0	0	0	0	0	0	0	0	0	0	0	0	0	0	0	0	0	0	0	0	0	0	0	0	0	0	0	0	0
295.137661	6.574697889	FormC9H14N10O2 Iso0.9577959315703216 Mass294.13011968800004; FormC16H22O3S Iso0.8645904437240499 Mass294.128965564; FormC9H22N6OS2 Iso0.8702807145983826 Mass294.12965132399995	3498.467529	18678.01034	0	4127.245117	20346.6706	0	2699.118896	4126.933056	0	186284.9063	5475515.339	0	184392.4092	5491669.558	1	206332.7656	5645640.386	0	80602.36235	2124690.962	1	84165.75	2163736.221	0	88581.61719	2092199.547	0	62684.47061	1730972.26	1	74480.66443	1906591.501	1	87088.16406	1934014.25	0	82861.45313	2404244.214	0	91348.14063	2232883.291	0	95380.27344	2462677.707	0	70898.57478	1930998.261
327.1805718	8.880235889	Citalopram-d4 Hydrobromide	46484.63839	1742040.019	1	46933.32422	2136057.109	0	51502.97266	2083282.873	0	304237.375	9515977.293	0	310338.7068	9786665.814	1	293634.9449	1.02E+07	1	49041.42969	2004856.19	0	50741.44141	2139740.106	0	44818.91406	2114393.193	0	50161.83594	2096146.658	0	43132.42969	1932648.702	0	52442.32031	2093006.531	0	54513.46484	2043232.418	0	50960.62109	2152121.842	0	44217.42578	1994067.76	0	41041.95889	1584215.046
154.8985693	0.532072778		2571.562988	7758.726615	0	3109.389648	9235.288638	0	2639.128174	4212.012494	0	182933.125	1985204.937	0	175286.9063	1924174.146	0	159759.8438	2044220.944	0	211625.7188	2269378.347	0	196397.0938	2159607.039	0	208166.6094	2160574.959	0	181183.7969	2004726.501	0	190198.6406	1955843.624	0	184363.1406	2028979.737	0	194333.8594	2028346.949	0	202885.4688	2100639.031	0	188452.3906	2057194.258	0	201856.84	2325727.05
297.0802349	3.777558272	FormC10H16O10 Iso0.968940487752129 Mass296.07434671199997; FormC15H12N4OS Iso0.879880329055554 Mass296.073182004; FormC14H16O5S Iso0.9032558227159864 Mass296.071844612; FormC7H16N6O3S2 Iso0.8564217419685176 Mass296.07253037199996; FormC15H20S3 Iso0.7716343288925082 Mass296.07271363999996	0	0	0	0	0	0	0	0	0	21645.16797	488352.6915	0	23223.70703	454984.6564	0	18446.67578	459880.8062	0	169025.8867	1987298.296	1	155302.3542	1895928.141	1	159069.859	1943883.559	1	136966.1611	1672744.733	1	135244.6135	2345307.891	1	135127.0324	2351248.571	1	176289.1105	2098995.544	1	166904.7005	2687020.892	1	164876.1823	2745800.004	1	133402.8534	2461529.573
325.1119553	4.439868025	FormC9H12N10O4 Iso0.9443559981023365 Mass324.10429886400004; FormC12H20O10 Iso0.9873884934112698 Mass324.10564683999996; FormC17H16N4OS Iso0.8911324658225137 Mass324.104482132; FormC16H20O5S Iso0.9014594184450068 Mass324.10314474; FormC9H20N6O3S2 Iso0.8915747306405203 Mass324.10383049999996; FormC17H24S3 Iso0.8067776935723244 Mass324.10401376799996	0	0	0	0	0	0	0	0	0	11760.19922	350096.1674	0	12596.43164	333593.6275	0	11113.91406	323918.1693	0	67690.66834	2225261.212	1	61203.03367	2113384.188	1	86417.60938	2162189.587	0	69364.92188	2008533.292	0	66408.1875	1863407.793	0	65939.20313	1876096.176	0	84535.14063	2441971.08	0	70768.94289	2323180.252	1	65853.3657	2276338.61	1	57820.31603	1894891.305
389.2695883	7.053376111	FormC25H32N4 Iso0.8666421828298085 Mass388.262697024; FormC24H36O4 Iso0.8851834421815415 Mass388.261359632; FormC17H36N6O2S Iso0.9022883066244956 Mass388.26204539199995	0	0	0	0	0	0	0	0	0	285143.9632	1713693.233	1	308707.3051	1904020.73	1	328603.8962	1921655.511	1	0	0	0	0	0	0	0	0	0	0	0	0	0	0	0	0	0	0	0	0	0	0	0	0	0	0	0	0	0
320.8869747	16.30324722		119540.7344	2017878.282	0	96633.64844	1965843.967	0	102308.8203	1944297.007	0	142903.125	1889803.914	0	114206.3359	1857796.424	0	108909.9436	1945849.628	1	113909.3828	1889034.467	0	124311.7656	1898970.706	0	121163.0781	1828016.851	0	117774.4688	1697520.715	0	105883.6641	1683881.446	0	155442.9219	1744926.123	0	147532.5469	1845083.154	0	123471.4141	1989014.921	0	142794.2813	1848855.697	0	163903.3125	2127028.629
307.8564204	16.43415656		124919.2656	1980310.067	0	102673.2031	2033987.03	0	105018.3672	2111631.53	0	102774.7344	1902739.606	0	82404.64063	1815924.191	0	85941.53181	1806671.087	1	92581.78125	1856614.334	0	102020.4784	1958731.448	1	89817.16146	1776853.972	1	81330.10305	1747470.793	1	72824.41183	1538000.4	1	109862.3281	1737635.563	0	98888.89063	1771760.625	0	75778.98475	1602802.822	1	98854.96875	1800047.442	0	101740.2969	1851119.857
313.1648904	8.205235611	FormC16H24O6 Iso0.9262756320437904 Mass312.15728848799995; FormC9H24N6O4S Iso0.8622751340827784 Mass312.15797424799996; FormC12H21ClN8 Iso0.6063921741783712 Mass312.157770352; FormC11H25ClN4O4 Iso0.6119577639716823 Mass312.15643295999996	59643.08984	1766938.457	0	49654.43359	1813073.338	0	59979.20313	1779627.242	0	702416.875	1.99E+07	0	749930.8601	2.01E+07	1	729773.2857	2.04E+07	1	47488.30469	1846683.971	0	51999.53516	1824835.331	0	60054.83984	1823119.332	0	52549.23047	1712696.163	0	44753.81641	1645766.468	0	45303.84375	1649995.174	0	51295.33984	1824849.274	0	57360.59375	1812269.777	0	43645.85789	1432751.358	1	49919.375	1739014.864
150.9466928	0.489761667		0	0	0	0	0	0	0	0	0	280074.2689	1992890.227	1	300589.1108	2080536.532	1	277519.0415	1999563.364	1	273845.7253	1895053.141	1	247339.6016	1860854.878	1	275971.0522	1943945.192	1	234755.1894	1692282.444	1	259718.2161	1920702.156	1	288463.7749	2068862.145	1	250245.8537	1802416.897	1	215492.8832	1627418.486	1	219545.8188	1604115.619	1	251288.8358	1725059.905
730.9542287	11.1481095	FormC23H6N8O19S Iso0.9094937913686169 Mass729.946990972; FormC27H6N8O14S2 Iso0.7879388637140036 Mass729.944488872; FormC31H10N2O16S2 Iso0.7078662954274496 Mass729.94717424; FormC16H6N14O17S2 Iso0.8503237174841265 Mass729.947676732; FormC20H10N8O19S2 Iso0.6000409660234269 Mass729.9503620999999; FormC25H6N12O10S3 Iso0.7674916590361895 Mass729.949197392; FormC20H6N14O12S3 Iso0.7725934745602941 Mass7…	42865.94494	1391137.241	1	47796.15234	1469876.158	0	44388.39844	1393497.751	0	46881.24219	1434682.767	0	48628.11328	1421194.252	0	45866.375	1465733.478	0	45440.33203	1588245.026	0	47791.19922	1573195.189	0	44302.45313	1614584.137	0	46771.15234	1604919.618	0	46221.60938	1523476.387	0	50468.77474	1539448.601	1	42080.00391	1626164.18	0	50793.0625	1668491.746	0	40954.53125	1649458.713	0	46861.66016	1597073.137
460.3310191	12.01222333	FormC30H41N3O Iso0.7938226980380385 Mass459.324962932; FormC15H37N15O2 Iso0.9438952624794658 Mass459.325465424; FormC14H41N11O6 Iso0.9507580849449997 Mass459.324128032; FormC18H41N11OS Iso0.8854371929316522 Mass459.321625932; FormC22H45N5O3S Iso0.8812016022059677 Mass459.3243113	82830.10156	1551903.44	0	76793.10156	1624778.627	0	76699.89844	1631531.113	0	63191.72898	1463065.06	1	65712.17457	1516887.616	1	76043.86719	1505220.845	0	64657.54353	1605608.932	1	66118.01786	1576341.035	1	77853.36719	1654911.46	0	74205.60156	1514445.381	0	80850.46094	1647176.324	0	66696.79688	1558330.249	0	89521.17969	1572806.074	0	92037.07813	1663669.487	0	55811.80841	1417439.872	1	62425.72396	1558819.262
217.8657083	16.28714278		110169.7813	1519404.311	0	109329.7697	1536313.798	1	129699.4766	1595594.558	0	107846.0686	1697297.457	1	104573.4223	1532057.729	1	127000.4219	1678892.916	0	123479.4219	1572937.191	0	81963.91109	1508032.859	1	91748.70945	1457721.733	1	93000.83445	1446887.451	1	93885.82757	1447353.256	1	99846.42188	1506848.533	0	160094.4219	1501347.433	0	90327.17969	1528615.401	0	84056.6735	1367442.889	1	123809.5781	1533888.122
337.2056096	9.532809056	FormC9H24N10O4 Iso0.9611638052058462 Mass336.19819924800004; FormC17H28N4OS Iso0.8479878475395464 Mass336.198382516; FormC16H32O5S Iso0.8634184526895274 Mass336.197045124; FormC17H36S3 Iso0.7414354125869055 Mass336.19791415199995	60906.30469	1423301.706	0	74172.13281	1489121.715	0	75654.7247	1348832.026	1	238525.9516	3931885.718	1	232434.0699	3934718.769	1	253212.9018	4094003.827	1	88317.00781	1658387.149	0	76822.42857	1434899.209	1	86664.7381	1541594.123	1	62495.15625	1383898.461	0	71465.88188	1281215.594	1	61647.60491	1227741.835	1	79969.01283	1278462.142	1	80164.30636	1455947.674	1	72665.6276	1442208.015	1	64283.83984	1467300.061
154.9061393	0.495753827		0	0	0	0	0	0	0	0	0	94131.03906	1387740.908	0	87552.78906	1373040.939	0	90620.60938	1459811.559	0	97667.78125	1546028.636	0	105561.7344	1476477.389	0	101038.1953	1540836.778	0	126761.75	1602370.184	0	116832.2813	1465255.504	0	86787.1635	1601453.649	1	72959.94754	1400001.942	1	75259.12556	1393431.323	1	96592.85156	1402236.488	0	85793.60938	1616668.84
298.1566676	7.551772167	FormC10H19N9S Iso0.6634566951106645 Mass297.148412608	48692.21968	1181768.851	1	53942.125	1496927.515	0	52477.80469	1397744.79	0	2018564.887	4.71E+07	1	2028145.851	4.84E+07	1	2079735	4.79E+07	1	45487.8324	1408736.794	1	45127.81678	1333872.261	1	62738.76172	1672813.614	0	53249.23047	1586389.937	0	46290.54688	1493212.298	0	62111.01563	1649455.931	0	50075.20089	1308266.331	1	48484.48084	1326409.788	1	44973.94141	1275696.003	1	40724.04725	1188628.272
617.2957306	7.450125833	FormC46H36N2 Iso0.656527562429457 Mass616.287849152; FormC31H32N14O Iso0.8157725093971593 Mass616.288351644; FormC35H36N8O3 Iso0.7821201795490732 Mass616.291037012; FormC30H36N10O5 Iso0.8413006474998693 Mass616.2870142520001; FormC34H40N4O7 Iso0.8192169634917454 Mass616.28969962; FormC29H40N6O9 Iso0.8866244258435192 Mass616.28567686; FormC33H44O11 Iso0.8327492241580879 Mass616.288362228; FormC18H…	0	0	0	0	0	0	0	0	0	97106.73754	1423058.47	1	101082.0564	1453861.124	1	94416.05525	1355521.806	1	0	0	0	0	0	0	0	0	0	0	0	0	0	0	0	0	0	0	0	0	0	0	0	0	0	0	0	0	0
141.8680679	16.31491978		108949.1016	1623763.888	0	111710.9297	1648826.099	0	118887.2578	1556527.322	0	112345.6484	1490152.437	0	122471.3359	1604247.228	0	118943.4609	1503342.401	0	130052.0156	1506722.41	0	135737.6719	1586744.324	0	104034.125	1489415.379	0	97956.86719	1153203.124	0	104323.9688	1146784.215	0	98317.11719	1113505.915	0	122247.6484	1361745.928	0	109543.9589	1473993.325	1	110054.7109	1445674.676	0	88531.92969	1357349.897
493.1962484	2.508621667	FormC39H24 Iso0.6327690757422036 Mass492.187800768; FormC24H20N12O Iso0.7895889140903726 Mass492.18830325999994; FormC28H24N6O3 Iso0.7664701984990883 Mass492.19098862799996; FormC23H24N8O5 Iso0.8086871997892849 Mass492.18696586799996; FormC27H28N2O7 Iso0.77892582128264 Mass492.189651236; FormC12H24N14O8 Iso0.9194048638427361 Mass492.19015372800004; FormC11H28N10O12 Iso0.9361655173452061 Mass492.1…	0	0	0	0	0	0	0	0	0	350964.1683	1369974.57	1	351648.135	1327903.692	1	347810.0392	1290224.919	1	0	0	0	0	0	0	0	0	0	0	0	0	0	0	0	0	0	0	0	0	0	0	0	0	0	0	0	0	0
158.846818	0.6235345		11161.33203	125883.5232	0	8102.088867	90179.72117	0	7383.071289	106952.9361	0	197191.2813	1414961.211	0	174420.3594	1362235.903	0	195674.4844	1389624.348	0	194462.4531	1411215.609	0	158963.6656	1298164.772	1	181861.7188	1406889.318	0	183011.6563	1369850.5	0	169694.4688	1291981.334	0	158844.9844	1318413.18	0	176198.9844	1367110.211	0	160615.8281	1303850.308	0	183969.0938	1368875.205	0	163073.8438	1304507.575
505.3330455	12.12070439	FormC34H40N4 Iso0.8707174156013848 Mass504.32529728; FormC33H44O4 Iso0.8977308882654583 Mass504.323959888; FormC18H40N12O5 Iso0.860260055190971 Mass504.32446237999994; FormC22H44N6O7 Iso0.9434548112981217 Mass504.32714774799996; FormC26H44N6O2S Iso0.9210030577919209 Mass504.32464564799994; FormC30H48O4S Iso0.8842366949672571 Mass504.327331016; FormC25H48N2O6S Iso0.9459295670250907 Mass504.3233082…	169566.6927	1329551.898	1	158622.3449	1431718.231	1	154006.5506	1332015.124	1	157461.9621	1361632.741	1	152672.3105	1325241.742	1	156091.6668	1296583.049	1	149085.3914	1269533.812	1	158356.3695	1347165.643	1	158332.8936	1446034.254	1	135339.0573	1142137.715	1	132512.6654	1180490.081	1	123745.6239	1264041.246	1	174650.3344	1444873.449	1	183625.3411	1575391.716	1	130763.9089	1237398.579	1	137538.8854	1286469.604
339.1275901	4.811368272	FormC11H10N14 Iso0.9326232743695206 Mass338.12128632; FormC10H14N10O4 Iso0.9720788408323106 Mass338.11994892800004; FormC13H22O10 Iso0.9954739742894927 Mass338.121296904; FormC18H18N4OS Iso0.8988525541697394 Mass338.120132196; FormC17H22O5S Iso0.9091795067922324 Mass338.118794804; FormC10H22N6O3S2 Iso0.8842200348242919 Mass338.11948056399996; FormC18H26S3 Iso0.8137669968575555 Mass338.11966383199…	0	0	0	0	0	0	0	0	0	14098.63184	227416.2739	0	12487.51758	222653.3789	0	11843.35742	225815.1212	0	54781.10882	1349076.122	1	65756.63281	1411817.767	0	51428.95313	1339131.737	0	43478.34505	1084717.415	1	46484.03516	1153570.035	0	53101.99275	1249302.711	1	65135.81938	1437617.554	1	68204.34728	1406937.435	1	57020.23158	1403470.03	1	53678.11719	1155513.253
323.1691931	7.888823944	FormC11H18N10O2 Iso0.9572549258601388 Mass322.16141981600003; FormC14H26O8 Iso0.9453046492732106 Mass322.16276779199995; FormC11H26N6OS2 Iso0.8697891413722494 Mass322.16095145199995	8552.53418	334174.7173	0	15810.95508	338481.8376	0	8414.101563	309507.7712	0	216259.436	5500730.719	1	235283.0938	5689284.02	0	201678.5223	5688743.117	1	39522.58984	1222004.168	0	42338.86719	1170869.99	0	39089.90234	1194117.783	0	28912.80273	963207.3598	0	36629.02344	999628.3222	0	29430.5625	991943.5964	0	35310.70219	1120874.873	1	37698.02734	1184917.568	0	34249.23828	1120680.37	0	26744.18555	1012519.91
130.9835135	0.434008642		0	0	0	0	0	0	0	0	0	155454.3461	1342711.058	1	143785.5519	1424713.512	1	151836.5488	1423300.199	1	186205.9219	1132721.587	0	105316.2041	1128825.631	1	114757.8699	1107399.204	1	174511.9375	1174649.943	0	99727.9342	1045314.24	1	101780.5751	1059760.779	1	166912.2656	1179196.348	0	173619.6875	1130970.883	0	171120.9688	1132273.721	0	161587.0938	1025104.361
355.1584059	5.609261611	FormC11H18N10O4 Iso0.9590896707734226 Mass354.15124905600004; FormC10H22N6O8 Iso0.9630578204089476 Mass354.149911664; FormC19H22N4OS Iso0.8765311975622148 Mass354.151432324; FormC18H26O5S Iso0.8868581501847077 Mass354.150094932; FormC11H26N6O3S2 Iso0.8856368819590408 Mass354.15078069199996; FormC19H30S3 Iso0.7529214233650716 Mass354.15096395999996	4175.941895	18434.13826	0	4760.111328	18352.809	0	6535.724121	22662.76518	0	119169.0805	1238177.576	1	120833.8519	1254010.333	1	107424.7812	1117041.497	1	90810.20573	1325467.632	1	93056.40625	1404545.995	0	77113.8484	1245763.58	1	58604.62612	967038.5723	1	70716.74219	991064.9309	0	60487.62258	1035038.245	1	95869.25353	1440059.233	1	88827.92392	1361701.89	1	96144.27232	1390783.762	1	56275.05636	872987.6278
442.2706797	5.987548778	Valsartan-d8	221968.9581	1214952.756	1	216817.2777	1166076.784	1	216860.3935	1178938.508	1	177837.3415	1052825.599	1	197793.1823	1031579.968	1	187388.6993	1101004.929	1	188332.3704	1094681.502	1	215872.7984	1208650.275	1	183171.9247	1091126.958	1	155333.5679	867138.2622	1	179855.1411	1044813.085	1	168853.4061	992182.2746	1	187870.8916	1095776.454	1	207449.6255	1184597.394	1	199135.5478	1198636.956	1	186261.5029	1143168.011
244.8697385	0.463836728		0	0	0	0	0	0	0	0	0	137495.2344	843523.1571	0	103036.1783	890990.7332	1	83514.19731	731203.6817	1	120450.8127	1042647.331	1	214993.8125	1152268.747	0	119840.3982	1101078.277	1	130890.3033	1159334.203	1	126379.2946	1135477.776	1	192334.2188	1301917.207	0	109304.01	956507.0298	1	110912.2004	947074.7467	1	96716.08575	909428.3546	1	134079.0509	1143487.122
159.9794343	0.428032593		0	0	0	0	0	0	0	0	0	227848.9688	1311962.143	0	222172.75	1313346.746	0	224024.2656	1308297.692	0	177980.7031	1014792.84	0	192591.125	1107452.034	0	185193.1406	1122190.265	0	115399.8772	1148492.05	1	160231.9063	987779.7257	0	171848.4688	1021620.249	0	171637.7031	1050862.807	0	170164.6563	1080751.487	0	187351.4063	1109252.596	0	185970.4375	992538.1769
110.9259369	0.458861852		0	0	0	0	0	0	0	0	0	128978.6719	982679.7242	0	121137.2656	1045390.356	0	110081.7511	1039114.493	1	109328.7656	1079348.984	0	124441.3984	1118767.207	0	129079.4063	1051263.986	0	132530.9844	1146571.811	0	112565.8655	1068617.592	1	127061.4386	1170167.767	1	113067.9922	920321.4229	0	91162.67169	955945.1483	1	102365.8311	995851.535	1	132933.1094	1169018.766
393.1723692	8.870385667	FormC25H20N4O Iso0.8499965402819243 Mass392.16371125999996; FormC13H24N6O8 Iso0.9676147801710289 Mass392.16556172799994; FormC12H28N2O12 Iso0.9543549507024893 Mass392.16422433599996; FormC21H28O5S Iso0.8607325197911827 Mass392.165744996; FormC25H28S2 Iso0.7542764451862358 Mass392.163242896; FormC10H24N12OS2 Iso0.832213537772271 Mass392.16374538799994; FormC14H28N6O3S2 Iso0.6407342724828096 Mass39…	27845.16016	982309.6246	0	36054.62109	1021400.885	0	30880.0293	1035891.367	0	125721.4609	3844002.97	0	118397.1358	4068234.232	1	130938.5391	4037832.281	0	31343.18555	1017370.336	0	38538.78125	1121924.268	0	26729.9375	1056456.326	0	28802.49219	1004604.428	0	30591.76758	985869.3255	0	29353.72852	1040938.258	0	33621.38281	1104659.869	0	35370.67188	1067088.689	0	27616.44141	1027970.765	0	33849.14844	1112438.25
397.226496	8.553036889	FormC27H28N2O Iso0.8189922961459981 Mass396.22016351599996; FormC12H24N14O2 Iso0.861533633560918 Mass396.220666008; FormC11H28N10O6 Iso0.8560647585728293 Mass396.219328616; FormC19H32N4O3S Iso0.9116521298868404 Mass396.219511884; FormC18H36O7S Iso0.9299398310030944 Mass396.218174492; FormC12H32N10OS2 Iso0.8251792062101603 Mass396.220197644; FormC19H40O2S3 Iso0.8033172394048528 Mass396.21904351999…	70941.55841	991363.2173	1	77940.80655	967870.1918	1	74665.23977	986675.5596	1	3555829.964	4.40E+07	1	3525818.845	4.39E+07	1	3582074.095	4.41E+07	1	96701.18359	1179621.162	1	110334.9302	1345270.549	1	87390.84859	1154792.79	1	63159.90997	840509.6444	1	72155.67876	915185.2523	1	66842.17764	973855.7829	1	73218.43173	1029776.249	1	86110.83352	1059689.777	1	65381.19103	905150.878	1	61285.11458	877949.2772
749.4355164	8.828195	FormC40H52N12O3 Iso0.7554725384931965 Mass748.4285335239999; FormC44H56N6O5 Iso0.7347519273693478 Mass748.4312188920001; FormC39H56N8O7 Iso0.7804587285092233 Mass748.427196132; FormC43H60N2O9 Iso0.7485809563600014 Mass748.4298815; FormC28H56N14O10 Iso0.9061997125097998 Mass748.430383992; FormC27H60N10O14 Iso0.8871843553608284 Mass748.4290466; FormC31H64N4O16 Iso0.882407306504812 Mass748.431731967…	0	0	0	0	0	0	0	0	0	101075.5372	998464.0858	1	98132.82236	1006893.444	1	97307.81789	985742.623	1	0	0	0	0	0	0	2271.131592	3574.257482	0	0	0	0	0	0	0	0	0	0	0	0	0	0	0	0	0	0	0	0	0
537.2226359	2.643124444	FormC41H28O Iso0.6283463640295772 Mass536.214015516; FormC26H24N12O2 Iso0.7874180165388913 Mass536.2145180079999; FormC30H28N6O4 Iso0.7644531670625543 Mass536.2172033759999; FormC25H28N8O6 Iso0.8115187557642226 Mass536.2131806159999; FormC29H32N2O8 Iso0.7809650836139871 Mass536.215865984; FormC14H28N14O9 Iso0.9180179815456084 Mass536.2163684760001; FormC13H32N10O13 Iso0.9308291481678863 Mass536.2…	0	0	0	0	0	0	0	0	0	250188.4332	990592.5781	1	208853.8033	804577.574	1	249103.6404	966687.4055	1	0	0	0	0	0	0	0	0	0	0	0	0	0	0	0	0	0	0	0	0	0	0	0	0	0	0	0	0	0
434.2204187	6.007452083	FormC24H27N5O3 Iso0.8704096475306929 Mass433.211389724; FormC13H27N11O6 Iso0.9260683932766195 Mass433.21457758400004; FormC12H31N7O10 Iso0.9105248648412145 Mass433.21324019200006; FormC17H27N11OS Iso0.8945494180658662 Mass433.212075484; FormC21H31N5O3S Iso0.8673731137782368 Mass433.214760852; FormC20H35NO7S Iso0.8828433062398223 Mass433.21342346; FormC13H35N7O5S2 Iso0.8415000197349692 Mass433.214…	2627.815186	4232.28582	0	0	0	0	0	0	0	184632.2332	1048250.281	1	180211.0801	1005625.424	1	183191.3923	1021093.922	1	160471.5194	864744.203	1	196637.9881	1069639.965	1	159228.3155	880605.2635	1	147651.2269	815756.7427	1	137029.8668	771597.0462	1	134874.7982	762878.415	1	174555.7985	961616.5807	1	162570.96	911634.934	1	166091.8671	925641.983	1	161105.882	912984.2151
379.1567432	8.213313611	FormC24H18N4O Iso0.8319566862248338 Mass378.14806119599996; FormC12H22N6O8 Iso0.9598341716710835 Mass378.149911664; FormC11H26N2O12 Iso0.9625945708936156 Mass378.14857427199996; FormC20H26O5S Iso0.8461259379619989 Mass378.150094932; FormC24H26S2 Iso0.7379589665042506 Mass378.147592832	30768.5957	834987.0617	0	34475.17969	909919.4464	0	42880.47266	925289.4236	0	254480.1332	7058839.195	1	245224.8132	7006951.358	1	279258.9375	7045309.184	0	29123.17773	899917.2972	0	32027.49609	939500.4148	0	39436.80078	995241.5247	0	29725.64258	860343.2616	0	32518.85352	881491.0473	0	30763.25195	922080.0587	0	38398.68359	973217.3235	0	34658.88281	999564.0814	0	28587.03516	884798.5864	0	28153.8125	918233.0727
242.8725898	0.471801235		0	0	0	0	0	0	0	0	0	89914.04464	779118.9083	1	75033.85779	655666.3621	1	76906.28385	712438.4745	1	91212.79148	877647.7756	1	102361.4009	958516.8438	1	110859.2877	1006492.908	1	118653.9182	1017377.045	1	124095.9795	1111172.725	1	111926.3761	1019700.154	1	87951.01618	843620.5511	1	91162.17429	872307.0219	1	96194.21336	861829.5713	1	120758.287	1038039.133
495.1560974	6.685849722	Glyburide-d3 (methoxy-d3)	152381.1541	884951.9666	1	177820.2478	1117175.702	1	169618.5636	942163.9818	1	139860.7168	856615.199	1	169856.0696	1037956.586	1	178807.5023	1046673.909	1	155042.7998	927219.3151	1	148872.4546	869304.5435	1	135474.3695	839126.9621	1	114009.5366	743287.2504	1	153404.9159	890172.9307	1	131523.987	804680.1134	1	160594.8626	970900.9971	1	154779.4792	930441.7676	1	127634.516	825211.916	1	139479.6169	831345.4839
132.8860239	0.572430494		0	0	0	0	0	0	0	0	0	107652.5144	787563.1318	1	106472.9749	814987.4208	1	102698.2949	786857.5058	1	117998.826	923097.0157	1	109780.3136	862264.2273	1	119593.2293	955804.375	1	126849.4539	1052932.456	1	193534.2813	1053418.114	0	127938.9831	1041566.347	1	131075.1563	722635.9051	0	156721.4219	789700.1021	0	173434.7969	777282.7399	0	121851.8567	980013.0616
136.9400802	0.412045741		0	0	0	0	0	0	0	0	0	136597.0938	850174.7916	0	116092.1563	839787.4519	0	123732.0469	875095.9166	0	120469.2969	831215.1596	0	126690.8594	792650.1368	0	154246.5469	964994.2752	0	109395.4297	832066.28	0	139195.3281	830244.9362	0	119051.7266	799582.9879	0	106379.8672	864589.5482	0	118789.0078	877232.1102	0	125313.2578	834874.2298	0	108510.6797	907311.6828
705.4100138	8.855071667	FormC38H48N12O2 Iso0.7505795932014746 Mass704.4023187759999; FormC42H52N6O4 Iso0.7280754098047959 Mass704.405004144; FormC37H52N8O6 Iso0.789374854018658 Mass704.4009813839999; FormC41H56N2O8 Iso0.744354466409832 Mass704.403666752; FormC26H52N14O9 Iso0.8945001184627298 Mass704.4041692440001; FormC25H56N10O13 Iso0.8934018521954146 Mass704.402831852; FormC29H60N4O15 Iso0.89252757254178 Mass704.40551…	0	0	0	0	0	0	2267.527832	3595.60764	0	166379.4487	1716524.59	1	167266.8051	1821897.673	1	153266.6678	1629228.58	1	0	0	0	0	0	0	0	0	0	0	0	0	0	0	0	0	0	0	0	0	0	0	0	0	0	0	0	2561.731445	3563.651045
434.8726644	16.25577922		482479.6563	985255.625	0	540394.9375	1125698.573	0	490990.8438	583233.2471	0	462554.0938	675573.1268	0	405309.2188	869864.2176	0	504108	1143713.289	0	462069.25	1088635.664	0	542491.0625	1231096.061	0	214861.2856	1066728.186	1	337388.7188	674356.0128	0	405479.6875	959785.2014	0	272212.5313	706842.9627	0	523660.2813	656039.5449	0	372610.8125	750804.5673	0	546321.75	1228372.554	0	561113.6875	1226715.924
256.8959001	0.463827222		0	0	0	0	0	0	0	0	0	94614.05729	688398.615	1	90455.40606	593100.755	1	111602.3672	653200.2559	0	121276.1568	811934.568	1	123196.1804	827610.1336	1	124305.694	831248.8107	1	120061.8445	816131.0649	1	97158.87816	733411.4483	1	121815.5733	821193.1926	1	121598.0653	831110.5817	1	122918.5826	845907.772	1	98807.91406	683740.9622	0	126189.4048	850898.5196
699.4783569	14.10531767	FormC39H58N10O2 Iso0.781944156318156 Mass698.474421096; FormC49H62O3 Iso0.8901014392454779 Mass698.469895844; FormC34H58N12O4 Iso0.7278655148544942 Mass698.470398336; FormC38H62N6O6 Iso0.7711284280254236 Mass698.473083704; FormC33H62N8O8 Iso0.7170497865617623 Mass698.469060944; FormC37H66N2O10 Iso0.760312699732691 Mass698.4717463119999; FormC42H62N6OS Iso0.814391341196353 Mass698.4705816040001; F…	12473.07227	752859.3997	0	14845.64355	764775.7958	0	14688.42578	732255.114	0	13806.74707	708028.5674	0	14867.83105	805785.0073	0	17211.19336	782294.0081	0	13368.88477	792831.3343	0	14052.45605	848570.9073	0	14615.88867	732688.832	0	15820.30273	834895.1457	0	15522.44922	776276.6643	0	13425.9375	715163.9951	0	16175.45117	790605.7306	0	14221.22559	752605.4597	0	14293.12695	735897.2056	0	16963.65039	756416.8164
165.9789313	4.2433975		0	0	0	0	0	0	0	0	0	0	0	0	0	0	0	0	0	0	0	0	0	0	0	0	0	0	0	0	0	0	0	0	0	0	0	0	0	0	0	0	0	0	0	0	0	0	0
325.1692764	7.066827917	FormC23H20N2 Iso0.8249487659015595 Mass324.16264864; FormC15H24N4O2S Iso0.894306724343932 Mass324.161997008; FormC14H28O6S Iso0.9046336769664249 Mass324.160659616; FormC8H24N10S2 Iso0.8655680637505109 Mass324.16268276799997; FormC15H32OS3 Iso0.8096514761657442 Mass324.16152864399993	0	0	0	0	0	0	0	0	0	102223.7969	790441.6805	0	101775.6719	817192.9407	0	98727.2141	801556.0383	1	0	0	0	0	0	0	0	0	0	2572.009766	3700.699592	0	0	0	0	0	0	0	0	0	0	0	0	0	0	0	0	0	0
591.3192342	4.202862222	FormC34H38N8O2 Iso0.8673334778524183 Mass590.311772456; FormC38H42N2O4 Iso0.8378570243609472 Mass590.314457824; FormC33H42N4O6 Iso0.907284598273698 Mass590.310435064; FormC22H42N10O9 Iso0.840539188128425 Mass590.313622924; FormC17H42N12O11 Iso0.7905687936924571 Mass590.3096001639999; FormC21H46N6O13 Iso0.8380993712478153 Mass590.3122855319999; FormC27H38N14S Iso0.8284928577876435 Mass590.31245821…	0	0	0	0	0	0	0	0	0	139988.449	792560.2489	1	170246.3211	835302.8776	1	141516.2528	682274.456	1	0	0	0	0	0	0	0	0	0	0	0	0	0	0	0	0	0	0	0	0	0	0	0	0	0	0	0	0	0
216.9374469	0.498711852		0	0	0	0	0	0	0	0	0	118657.0445	1023432.072	1	120224.8536	934783.3346	1	111700.5645	900304.8607	1	94830.17187	763624.9903	1	93167.56696	730769.1862	1	90569.88504	830023.1834	1	84337.19178	713284.1623	1	106521.4219	805010.0425	0	105157.4453	818065.1367	0	95610.77967	749730.9922	1	94771.75521	746575.4253	1	88595.53534	723719.7015	1	111820.0781	792750.3694
601.3847656	10.87224167	FormC46H48 Iso0.7689072360341492 Mass600.375601536; FormC31H44N12O Iso0.8988835820531508 Mass600.376104028; FormC35H48N6O3 Iso0.911932974926386 Mass600.378789396; FormC30H48N8O5 Iso0.9195339117886905 Mass600.374766636; FormC34H52N2O7 Iso0.9189338186208958 Mass600.3774520039999; FormC19H48N14O8 Iso0.7910558247846826 Mass600.377954496; FormC43H52S Iso0.7761607556380059 Mass600.378972664; FormC28H48…	0	0	0	0	0	0	0	0	0	0	0	0	0	0	0	0	0	0	0	0	0	0	0	0	0	0	0	0	0	0	0	0	0	0	0	0	0	0	0	0	0	0	0	0	0	0	0
381.2321806	9.869850444	FormC27H28N2 Iso0.7661410517851582 Mass380.225248896; FormC12H24N14O Iso0.9006296463245852 Mass380.225751388; FormC11H28N10O5 Iso0.9223213499811853 Mass380.224413996; FormC19H32N4O2S Iso0.8485787545417847 Mass380.224597264; FormC18H36O6S Iso0.862903678319085 Mass380.22325987199997; FormC12H32N10S2 Iso0.8587455760065399 Mass380.225283024; FormC19H40OS3 Iso0.7500897447590481 Mass380.2241288999999	35838.19457	645463.9858	1	46530.69141	779649.5342	0	43762.03125	793868.6048	0	367102.6384	6238326.272	1	401124.2857	6364750.07	1	413849.1101	6657100.648	1	50669.66016	841996.0428	0	43403.42969	794133.8112	0	49494.12165	817262.8191	1	36753	750303.1587	0	33876.66797	723991.4165	0	31865.80078	690443.1714	0	40145.375	740822.8573	0	44128.53906	801925.1399	0	42171.46875	748175.9722	0	44978.46484	778098.9451
589.3035482	4.220757778	FormC34H36N8O2 Iso0.7733899765856539 Mass588.2961223919999; FormC38H40N2O4 Iso0.7428056271254944 Mass588.29880776; FormC33H40N4O6 Iso0.8101129977159749 Mass588.2947849999999; FormC22H40N10O9 Iso0.9034430344552761 Mass588.2979728600001; FormC17H40N12O11 Iso0.9004396140513047 Mass588.2939501; FormC21H44N6O13 Iso0.9216440477757696 Mass588.296635468; FormC27H36N14S Iso0.8065168983317169 Mass588.29680…	0	0	0	0	0	0	0	0	0	119871.4599	757935.569	1	140653.1506	861330.3453	1	104588.0568	683908.8833	1	0	0	0	0	0	0	0	0	0	0	0	0	0	0	0	0	0	0	0	0	0	0	0	0	0	0	0	0	0
235.8203158	12.26141917		9202.581055	619598.0276	0	8877.413876	351307.5418	1	10115.45117	700199.8105	0	10741.13086	762110.3266	0	13674.66797	776835.3073	0	13973.37793	852717.0388	0	11068.94727	734441.2549	0	7797.93557	211580.6287	1	12054.92285	715730.6719	0	11362.41113	643249.3396	0	10093.57617	678892.2202	0	11806.44043	571766.1819	0	12690.375	721727.2233	0	12683.55762	716290.6927	0	12374.45605	711018.3296	0	8091.82187	161327.5103
268.8792651	0.491747284		0	0	0	0	0	0	0	0	0	84338.95926	649307.476	1	87502.98438	629037.2341	0	97998.77474	733901.189	1	123588.2656	865560.1874	0	97744.69736	712136.9853	1	102921.426	812803.2892	1	97414.32171	709794.0995	1	110092.6953	754290.4005	0	95565.46205	716597.2508	1	102050.9297	751064.4122	0	97412.97656	739453.9229	0	97362.85714	715180.4642	1	98483.52753	746735.542
297.080621	3.35919321	FormC10H16O10 Iso0.9977070320763948 Mass296.07434671199997; FormC15H12N4OS Iso0.9053633893429825 Mass296.073182004; FormC7H16N6O3S2 Iso0.8780173581119183 Mass296.07253037199996; FormC15H20S3 Iso0.8196615151090594 Mass296.07271363999996	0	0	0	0	0	0	0	0	0	10583.04297	97921.67708	0	8336.708008	95383.12754	0	13564.53906	125217.1046	0	74511.59412	734798.2048	1	108614.8281	781315.5724	0	90382.01563	723754.1084	0	89256.72656	668947.1191	0	77709.73438	684379.6712	0	91332.05469	692684.2999	0	76426.71456	800980.1848	1	101743.1563	727522.1843	0	97417.79688	752562.4298	0	108330.0234	794994.0371
407.1879608	9.652929722	FormC26H22N4O Iso0.9428993675545313 Mass406.17936132399996; FormC15H22N10O4 Iso0.9381276212254139 Mass406.18254918400004; FormC14H26N6O8 Iso0.9273118929326818 Mass406.181211792; FormC13H30N2O12 Iso0.9164961646399495 Mass406.17987439999996; FormC22H30O5S Iso0.9861622807254603 Mass406.18139506; FormC26H30S2 Iso0.8576778719934033 Mass406.17889296; FormC11H26N12OS2 Iso0.8139846996787612 Mass406.17939…	18909.03711	663286.5298	0	17518.86328	627194.061	0	19552.28125	666198.5316	0	38438.95759	1277294.033	1	37269.37779	1330569.769	1	56265.80469	1515025.561	0	20673.28125	715558.5634	0	20310.38281	679785.7797	0	23597.30469	734551.7768	0	19035.69727	652113.0262	0	22587.43555	639850.1713	0	19206.66992	636044.494	0	23174.85742	692288.2897	0	22116.50391	751452.3834	0	22519.375	734428.7009	0	22169.46484	732841.8627
209.0851053	4.574795278	FormC9H12N4S Iso0.8854644239542699 Mass208.078267384; FormC8H16O4S Iso0.9089227292074148 Mass208.07692999199998	0	0	0	0	0	0	0	0	0	233833.7952	1479328.828	1	249528.7047	1615720.18	1	209951.5462	1365429.248	1	0	0	0	0	0	0	0	0	0	0	0	0	0	0	0	4430.092285	5582.405755	0	2193.093506	3232.078574	0	0	0	0	0	0	0	0	0
122.8940521	16.35793989		45447.54687	687951.8802	1	47087.82087	753298.1884	1	44233.95006	790717.9355	1	51586.90625	732018.0641	0	47801.90625	675729.5398	0	52867.94531	724050.4633	0	58479.42188	724276.0492	0	55476.23438	731672.8928	0	63347.75391	758343.4038	0	44744.28516	550922.8608	0	37221.23698	615785.4801	1	43254.60063	630593.4718	1	41090.55701	714250.716	1	53250.28516	688455.2036	0	40821.26228	695365.4465	1	47744.97266	726525.6701
283.0651309	3.32732821	FormC9H14O10 Iso0.9893860467788552 Mass282.058696648; FormC14H10N4OS Iso0.9133083393837388 Mass282.05753194; FormC6H14N6O3S2 Iso0.8704484433279456 Mass282.05688030799996; FormC14H18S3 Iso0.8268543946362489 Mass282.05706357599996	0	0	0	0	0	0	0	0	0	34822.67969	314750.1766	0	29397.05664	334616.6001	0	35469.63281	378744.5759	0	77525.26563	777987.7137	0	97274.9375	810142.8193	0	92361.11719	775139.4372	0	67938.86719	611348.2151	0	59565.28906	632288.3484	0	63981.78516	578653.557	0	68666.36644	747748.6843	1	88406.35938	759429.4454	0	72526.28395	765491.1819	1	73805.85156	654510.8822
226.9662767	0.384229444	FormC9H6OS3 Iso0.6890756658698712 Mass225.958077812	0	0	0	0	0	0	0	0	0	352858.8438	726724.8277	0	384563.6563	734123.5216	0	370820.3438	717837.9246	0	335773.8438	645068.722	0	316299.8438	634326.9192	0	319037.6875	618795.7357	0	114383.9265	589800.0334	1	286127.0938	564203.1339	0	291058.4688	575441.9527	0	330934.625	630096.4492	0	327136.0313	617612.7434	0	269582.6563	532379.0789	0	119972.6049	614657.0778
243.0333104	2.060421111	FormC11H6N4OS Iso0.8969858616996507 Mass242.026231812; FormC10H10O5S Iso0.9073128143221436 Mass242.02489442; FormC11H14S3 Iso0.7925727861882462 Mass242.025763448	0	0	0	0	0	0	0	0	0	178889.9219	603482.0569	0	197013.7813	595756.4386	0	135224.0588	662396.5508	1	0	0	0	0	0	0	0	0	0	0	0	0	0	0	0	0	0	0	0	0	0	0	0	0	0	0	0	0	0
175.9687981	0.497720123		0	0	0	0	0	0	0	0	0	12663.7207	42521.27534	0	8155.741211	29725.33106	0	8802.089844	29168.14584	0	100824.7344	472072.3661	0	93351.91406	435524.2308	0	80592.72656	424871.2402	0	44230.47266	205132.2487	0	48248.08984	190666.8646	0	47213.23438	204094.5478	0	110151.954	633231.7798	1	119934.3672	709605.1216	0	122250.5	653997.5993	0	124139.3984	633257.5723
780.9513387	11.77019722	FormC34H8N2O19S Iso0.7518515950640614 Mass779.9441970359999; FormC19H4N14O20S Iso0.9668938112060514 Mass779.944699528; FormC38H8N2O14S2 Iso0.6356227705955289 Mass779.941694936; FormC27H8N8O17S2 Iso0.8007982249344056 Mass779.944882796; FormC31H12N2O19S2 Iso0.761445517125391 Mass779.9475681639999; FormC36H8N6O10S3 Iso0.6269852768034425 Mass779.946403456; FormC31H8N8O12S3 Iso0.7236157398414547 Mass7…	29051.63086	261318.7263	0	30038.13281	379268.4866	0	33839.89453	365781.6486	0	31337.7168	474635.6038	0	28934.44727	522209.8036	0	30213.92969	511487.3209	0	34824.53125	592596.142	0	38454.76563	619815.4081	0	34926.63672	633390.3018	0	40636.58203	549193.805	0	33885.19922	425518.1911	0	31545.45508	430577.8345	0	43738.57031	621264.1261	0	32508.00586	558558.2658	0	34417.09766	631879.7607	0	37037.10156	622431.401
581.2488607	2.750663333	FormC43H32O2 Iso0.6327810490756215 Mass580.2402302639999; FormC28H28N12O3 Iso0.7948514065138181 Mass580.2407327559999; FormC32H32N6O5 Iso0.7614711910304008 Mass580.243418124; FormC27H32N8O7 Iso0.8197345858064744 Mass580.239395364; FormC31H36N2O9 Iso0.7762751721291582 Mass580.242080732; FormC16H32N14O10 Iso0.9289301658498544 Mass580.242583224; FormC15H36N10O14 Iso0.9260550602438103 Mass580.2412458…	0	0	0	0	0	0	0	0	0	117382.7709	561541.7231	1	114219.3986	539455.9438	1	137701.8676	754321.4413	1	0	0	0	0	0	0	0	0	0	0	0	0	0	0	0	0	0	0	0	0	0	0	0	0	0	0	0	0	0
270.2076094	7.743587778	FormC15H27NO3 Iso0.9317943027712053 Mass269.19909372399997	0	0	0	0	0	0	0	0	0	79833.23563	527591.7862	1	78984.55004	517588.7185	1	104575.625	534371.3669	0	0	0	0	0	0	0	0	0	0	0	0	0	0	0	0	0	0	0	0	0	0	0	0	0	0	0	0	0	0
429.2954102	11.78656833	FormC19H32N12 Iso0.9341368077114178 Mass428.28728902399996; FormC23H36N6O2 Iso0.9337036965315406 Mass428.289974392; FormC22H40N2O6 Iso0.9445194248242728 Mass428.288637; FormC26H40N2OS Iso0.8278116896220552 Mass428.2861348999999; FormC15H40N8O4S Iso0.9354934798984008 Mass428.28932276; FormC23H44N2OS2 Iso0.8493133276677398 Mass428.28950602799995; FormC18H37ClN10 Iso0.6068793681845648 Mass428.289118…	0	0	0	0	0	0	0	0	0	0	0	0	0	0	0	0	0	0	0	0	0	0	0	0	0	0	0	0	0	0	0	0	0	0	0	0	0	0	0	0	0	0	0	0	0	0	0
326.0365255	3.757326167	Chloramphenicol-d5	151718.9808	732441.3827	1	170355.5764	933215.0494	1	148406.6568	789699.7023	1	124136.4774	656551.0882	1	182963.0382	966130.3955	1	150662.9626	761811.2394	1	97857.62342	506549.8888	1	118453.1719	445202.503	0	99931.40155	520890.6959	1	63069.50577	304378.4728	1	114159.9901	601274.7561	1	86033.85384	406020.761	1	90478.66332	445402.2879	1	89952.93006	430524.2089	1	98626.40225	512681.2154	1	109467.4063	352368.3898
687.3586426	8.281465556	FormC43H42N8O Iso0.8142962607582442 Mass686.348157964; FormC47H46N2O3 Iso0.7575459278011171 Mass686.3508433320001; FormC32H42N14O4 Iso0.8674813558153132 Mass686.3513458240001; FormC36H46N8O6 Iso0.913503134841939 Mass686.354031192; FormC31H46N10O8 Iso0.9075334995336605 Mass686.3500084320001; FormC35H50N4O10 Iso0.9276037800306578 Mass686.3526938; FormC30H50N6O12 Iso0.9006362515731445 Mass686.348671…	0	0	0	0	0	0	0	0	0	49213.16425	493231.0124	1	49830.92801	524934.9079	1	48114.1383	491648.3992	1	0	0	0	0	0	0	0	0	0	0	0	0	0	0	0	0	0	0	0	0	0	0	0	0	0	0	0	0	0
793.4622396	8.801303889	FormC53H56N6O Iso0.613892969934188 Mass792.451560412; FormC47H56N10O2 Iso0.6960084666178905 Mass792.458771032; FormC42H56N12O4 Iso0.7316018481088441 Mass792.454748272; FormC46H60N6O6 Iso0.7098021356381717 Mass792.45743364; FormC41H60N8O8 Iso0.779004538650199 Mass792.45341088; FormC45H64N2O10 Iso0.7236164694138139 Mass792.456096248; FormC30H60N14O11 Iso0.8831269039523816 Mass792.45659874; FormC40H…	0	0	0	0	0	0	0	0	0	58172.95368	556718.9323	1	52029.53441	489305.9633	1	46955.27688	469681.0994	1	0	0	0	0	0	0	0	0	0	0	0	0	0	0	0	0	0	0	0	0	0	0	0	0	0	0	0	0	0
641.0908061	14.71485183	FormC31H8N14O4 Iso0.6813974528050233 Mass640.085294736; FormC30H12N10O8 Iso0.6547334586778198 Mass640.083957344; FormC29H16N6O12 Iso0.6660067092699029 Mass640.082619952; FormC33H20O14 Iso0.6208310598632197 Mass640.08530532; FormC18H16N12O15 Iso0.8429448648193524 Mass640.085807812; FormC28H20N2O16 Iso0.698120248271523 Mass640.08128256; FormC17H20N8O19 Iso0.7800616573283978 Mass640.0844704199999; F…	65658.88077	8219359.751	1	39007.75391	2621923.403	0	103275.8359	6996435.474	0	31973.5293	2823693.977	0	14068.2832	1530786.331	0	30306.82031	2894544.322	0	14083.40137	1488523.45	0	6204.938477	204086.7073	0	5214.494629	132023.1344	0	3720.35083	72813.55456	0	4359.735352	118880.2855	0	5086.691406	158674.4303	0	15561.15039	2000135.411	0	34392.5625	3011795.991	0	38683.66016	5456437.404	0	10820.88379	782747.4984
441.2535309	8.647176556	FormC29H32N2O2 Iso0.7935610243953996 Mass440.246378264; FormC14H28N14O3 Iso0.8776933767911006 Mass440.246880756; FormC13H32N10O7 Iso0.8847166485113659 Mass440.245543364; FormC17H36N4O9 Iso0.9171269986628745 Mass440.248228732; FormC22H32N8S Iso0.8557821121894581 Mass440.247064024; FormC21H36N4O4S Iso0.8809097427060976 Mass440.245726632; FormC20H40O8S Iso0.8743612598409833 Mass440.24438924000003; F…	32506.56055	467232.6632	0	39524.42969	479131.1865	0	33831.44531	470953.0899	0	1973441.03	2.18E+07	1	1925865.28	2.21E+07	1	1894860.036	2.20E+07	1	48332.59375	604185.344	0	46238.05859	595255.9261	0	53987.93862	597279.6637	1	29054.89648	404934.1247	0	34962.89063	454465.7195	0	33744.44922	489482.965	0	40214.66797	497184.2921	0	42432.34375	463687.8647	0	28716.30664	418431.8748	0	42768.15625	518491.7053
391.2852922	6.237635556	FormC25H34N4 Iso0.9095192473962671 Mass390.278347088; FormC24H38O4 Iso0.9226321384650964 Mass390.277009696; FormC17H38N6O2S Iso0.9270003532054728 Mass390.27769545599995	0	0	0	0	0	0	0	0	0	73989.40504	467292.2979	1	79283.49163	508630.5249	1	77384.2546	481564.3071	1	0	0	0	0	0	0	0	0	0	0	0	0	0	0	0	0	0	0	0	0	0	0	0	0	0	0	0	0	0
367.2860254	10.88904678	FormC23H34N4 Iso0.8859924478357958 Mass366.278347088; FormC22H38O4 Iso0.9120396341461274 Mass366.277009696; FormC15H38N6O2S Iso0.9103440352521094 Mass366.27769545599995	22508.82227	458092.3856	0	20144.53516	442362.0855	0	22678.03516	511249.089	0	22352.19141	452368.4256	0	22657.01758	481017.1334	0	22876.36719	472082.6409	0	33630.46875	505443.1711	0	24203.12109	438264.131	0	23392.77344	456827.9993	0	22844.7832	497500.5366	0	24506.5	467238.3139	0	20644.54688	510007.3435	0	24170.03516	497967.5602	0	27552.42383	481248.5295	0	20895.52539	497562.5877	0	21078.69922	490366.4635
471.2425944	5.386070556	FormC33H30N2O Iso0.7762413839310869 Mass470.23581357999996; FormC18H26N14O2 Iso0.9389653246514453 Mass470.236316072; FormC17H30N10O6 Iso0.9630872174646526 Mass470.23497868000004; FormC21H34N4O8 Iso0.9571312907614418 Mass470.23766404799994; FormC16H34N6O10 Iso0.9887900677748972 Mass470.23364128799994; FormC20H38O12 Iso0.967947019054174 Mass470.23632665599996; FormC25H34N4O3S Iso0.8725695748952291 …	0	0	0	0	0	0	0	0	0	61845.07385	458752.2324	1	68849.87602	488968.4727	1	63717.44489	481116.4203	1	0	0	0	0	0	0	0	0	0	0	0	0	0	0	0	0	0	0	0	0	0	0	0	0	0	0	0	0	0
304.8566458	16.41354067		43735.39342	509871.4023	1	44889.9481	530148.6895	1	42274.56166	535487.3514	1	33449.89063	480981.6387	0	34742.85352	466257.001	1	38692.46484	510216.291	0	37584.57236	449562.4061	1	37848.73047	508951.54	0	46343.17225	516582.3245	1	42849.75884	502522.1752	1	48670.82813	480753.9364	0	42343.74786	498846.2495	1	34031.43917	437101.6668	1	40165.53888	471377.5757	1	37802.15606	457799.5337	1	36951.32468	509151.3953
353.0466711	5.5994015	meloxicam-d3	95854.98563	543312.0376	1	101324.9587	531184.6621	1	95224.2872	525375.2391	1	110738.6531	670800.0472	1	129346.0592	666445.5608	1	122760.5647	695940.2752	1	80610.34505	447010.458	1	101135.2656	485539.3168	0	73214.36049	410917.8303	1	71066.3125	386352.7271	0	73368.18071	417308.4671	1	89360.012	488271.3689	1	83900.83217	482148.6318	1	80706.19978	435496.8427	1	127086.0234	527100.6767	0	76441.96866	431237.9639
275.1690277	8.034030056		6402.865234	48913.15514	0	4700.924805	43988.51679	0	4854.489746	54330.28987	0	201885.7924	5064009.688	1	210848.6756	5188036.917	1	225208.718	5479058.508	1	100375.8438	2472668.552	0	113154.4141	2374855.817	0	113694.7734	2466265.553	0	7135.717773	138066.3694	0	9453.861328	171428.9217	0	9474.585938	165020.0109	0	8789.783203	89689.65394	0	7886.440918	87090.40272	0	4327.550293	54376.30754	0	6736.388184	156916.4431
455.3544006	10.87224167	FormC20H42N10O2 Iso0.9148770986255871 Mass454.349220584; FormC15H42N12O4 Iso0.8562311347917166 Mass454.34519782399997; FormC19H46N6O6 Iso0.9387519057613841 Mass454.3478831919999; FormC23H46N6OS Iso0.9376363972192654 Mass454.3453810919999; FormC27H50O3S Iso0.8924599808844854 Mass454.34806646	0	0	0	0	0	0	0	0	0	0	0	0	0	0	0	0	0	0	0	0	0	0	0	0	0	0	0	0	0	0	0	0	0	0	0	0	0	0	0	0	0	0	0	0	0	0	0
266.1515421	7.453191889		32306.01367	380417.282	0	51576.55859	469854.8164	0	30800.92313	386991.4794	1	208636.4531	3808665.393	0	213600.0201	4070921.627	1	199199.9174	3998564.632	1	35543.33594	453927.8558	0	52833.12891	528102.5382	0	39232.32422	476390.7888	0	36736.25781	356868.081	0	30709.375	380797.9424	0	36179.74219	422612.7571	0	38883.70824	496834.1441	1	32202.61895	454500.9463	1	41750.23828	453536.8123	0	29740.82031	420530.6583
407.2807007	4.803402778	FormC25H34N4O Iso0.8780795880119834 Mass406.27326170799995; FormC24H38O5 Iso0.8888953163047153 Mass406.27192431599997; FormC17H38N6O3S Iso0.9210137444120104 Mass406.2726100759999; FormC21H42O5S Iso0.8797059339220387 Mass406.275295444; FormC25H42S2 Iso0.7987166588521516 Mass406.272793344	0	0	0	0	0	0	0	0	0	62973.18427	444013.931	1	54700.22642	434348.086	1	48389.53351	398529.1027	1	0	0	0	0	0	0	0	0	0	0	0	0	0	0	0	0	0	0	0	0	0	0	0	0	0	0	0	0	0
297.1132659	4.8146425	FormC19H12N4 Iso0.8867390139733198 Mass296.106196384; FormC18H16O4 Iso0.8975547422660519 Mass296.104858992; FormC11H16N6O2S Iso0.929281840579034 Mass296.105544752; FormC11H24N2OS3 Iso0.8413158411067468 Mass296.105076388	0	0	0	0	0	0	0	0	0	88372.63346	387484.6693	1	89998.36684	511090.3691	1	86477.8631	453771.2271	1	0	0	0	0	0	0	0	0	0	0	0	0	0	0	0	0	0	0	0	0	0	0	0	0	0	0	0	0	0
313.1757944	8.183736556		15685.05859	352865.6495	0	16004.61914	420629.1586	0	19453.72852	442571.394	0	220395.7292	5312395.594	1	227982.7344	5650906.523	0	213886.6719	5453174.825	1	17220.98633	419477.6526	0	15278.2666	394598.8357	0	19676.00977	460408.0236	0	13510.81231	335432.9545	1	17612.72852	378578.7668	0	16559.07422	368426.2348	0	20664.58789	456771.7087	0	18828.30273	415785.9141	0	16448.35352	425692.7799	0	14382.52734	401859.6662
329.1069712	3.478729198	FormC24H12N2 Iso0.8944837970338309 Mass328.100048384; FormC8H12N10O5 Iso0.9324645502824533 Mass328.099213484; FormC11H20O11 Iso0.9649117351606501 Mass328.10056146; FormC16H16N4O2S Iso0.9810096233756886 Mass328.099396752; FormC15H20O6S Iso0.9918253516684211 Mass328.09805936; FormC9H16N10S2 Iso0.8580243553667678 Mass328.100082512; FormC8H20N6O4S2 Iso0.8481861784145143 Mass328.09874512; FormC16H24OS…	0	0	0	0	0	0	0	0	0	42319.07719	488563.066	1	49169.82813	509693.4933	0	77741.42969	494784.7718	0	57606.20313	545553.5154	0	50060.08752	520158.0853	1	63349.89453	520363.8167	0	54977.82031	429254.3081	0	48988.79688	450087.6988	0	42033.76563	396953.491	0	51164.64844	401452.8419	0	67807.74219	469874.3989	0	52620.34252	445826.623	1	46883.64844	343407.6296
327.1914862	8.893682778		21653.67773	437663.114	0	16513.19141	386563.8144	0	17041.99805	400257.575	0	83657.97656	1885319.28	0	101911.5234	2041107.64	0	96968.53125	2012981.178	0	16802.66592	446013.1612	1	17552.45898	393061.7361	0	22565.125	384189.5517	0	17841.21289	391840.1359	0	16058.33398	385830.3743	0	19407.64648	392034.0213	0	19405.73242	384943.6449	0	17694.98438	404528.3477	0	20016.21094	382654.9835	0	20939.86719	450836.7608
364.1259234	5.698032278	Bezafibrate-d4	87345.52253	504990.6936	1	77047.88063	433032.1201	1	98658.87928	525880.763	1	68132.2101	360698.7808	1	76233.30371	408438.2398	1	86903.90272	451669.8298	1	77149.20359	389800.8427	1	78682.05208	381592.2532	1	80175.40923	385683.2145	1	79900.38281	389085.9341	0	80415.28235	469010.5107	1	68060.49259	409714.5424	1	70441.17076	369792.4851	1	70975.02772	352185.3247	1	66053.86486	350346.8669	1	59086.0971	317765.0637
441.3136391	7.633334222	FormC32H40O Iso0.8226669451630902 Mass440.30791589999995; FormC12H36N14O4 Iso0.8637848111766375 Mass440.304395632; FormC16H40N8O6 Iso0.9536084118634975 Mass440.3070809999999; FormC20H40N8OS Iso0.9518215200792206 Mass440.30457889999997; FormC24H44N2O3S Iso0.8868981072464488 Mass440.3072642679999; FormC17H44N8OS2 Iso0.8772571842672543 Mass440.30795002799994	5149.03418	8149.012224	0	3513.116455	5502.013485	0	17436.84961	46630.44158	0	56017.09612	339236.1722	1	56462.20261	381864.1398	1	59824.85717	362738.6553	1	64923.39114	414677.9209	1	70616.99019	430997.4862	1	75024.3773	475177.1034	1	57636.81548	348522.0836	1	66339.52688	427764.8468	1	65944.20247	418222.8845	1	82651.6197	460563.8968	1	68955.96491	446204.2467	1	73475.20322	422488.2895	1	65749.93924	435551.7718
494.1606178	3.05317625	FormC31H19N5O2 Iso0.8818482189984281 Mass493.15387484800004; FormC30H23NO6 Iso0.8926639472911608 Mass493.152537456; FormC15H19N13O7 Iso0.9451001283178558 Mass493.153039948; FormC19H23N7O9 Iso0.988363041488785 Mass493.15572531600003; FormC14H23N9O11 Iso0.9342844000251235 Mass493.15170255600003; FormC18H27N3O13 Iso0.9775473131960525 Mass493.15438792400005; FormC24H19N11S Iso0.9575583170475541 Mass4…	0	0	0	0	0	0	0	0	0	31482.33845	174632.001	1	51916.83594	554115.3703	0	41108.29274	695515.555	1	0	0	0	0	0	0	0	0	0	0	0	0	0	0	0	2179.956055	3496.452612	0	0	0	0	0	0	0	0	0	0	0	0
425.2584778	10.09484522	FormC29H32N2O Iso0.7766969168381872 Mass424.25146364399995; FormC14H28N14O2 Iso0.9276569188572507 Mass424.251966136; FormC13H32N10O6 Iso0.9406216422323259 Mass424.250628744; FormC21H36N4O3S Iso0.827758791972325 Mass424.250812012; FormC20H40O7S Iso0.839888548132486 Mass424.24947462; FormC14H36N10OS2 Iso0.8315512120198933 Mass424.251497772; FormC21H44O2S3 Iso0.7193946747255362 Mass424.25034364799996	20833.67578	339142.002	0	24664.80664	351586.033	0	22385.20508	406993.5371	0	211146.0417	3113246.16	1	205351.5603	3173459.839	1	200872.5357	3285486.587	1	25813.38672	407993.3082	0	24065.75586	456741.8312	0	31179.95703	438430.5178	0	18203.98633	335310.1864	0	20901.79102	319657.5097	0	24762.11719	348235.1533	0	20987.94727	383159.2915	0	23667.90234	379408.9872	0	21429.66602	366892.6808	0	21370.5	352323.2992
325.0306934	3.755527167		12868.12695	41371.68939	0	9021.666016	32971.89566	0	9889.453125	39470.35505	0	99689.57813	361407.7011	0	125007.5859	423774.4287	0	149268.3438	496527.1942	0	110807.7109	378689.6459	0	80989.28804	423191.5886	1	133473.8125	439704.0173	0	76181.75	272938.6412	0	75255.32813	298814.1688	0	131296.8906	467545.1612	0	126869.5234	322333.8532	0	92091.00781	384557.8104	0	115542.1641	405101.6342	0	72049.99544	373663.1076
641.0906189	15.23656011	FormC31H8N14O4 Iso0.6893156367293918 Mass640.085294736; FormC30H12N10O8 Iso0.712419682283931 Mass640.083957344; FormC29H16N6O12 Iso0.7523783934664576 Mass640.082619952; FormC33H20O14 Iso0.6790341271048909 Mass640.08530532; FormC18H16N12O15 Iso0.8422346565314052 Mass640.085807812; FormC28H20N2O16 Iso0.738975877825261 Mass640.08128256; FormC17H20N8O19 Iso0.857943851950709 Mass640.0844704199999; For…	57773.20313	3104484.037	0	39007.75391	2002383.614	0	91069.14955	5935720.032	1	31973.5293	2331148.567	0	10243.68457	507673.9063	0	30306.82031	1979165.717	0	11826.56934	451076.461	0	4339.69873	117736.5904	0	5214.494629	89274.5844	0	3720.35083	51605.30155	0	4359.735352	101959.6609	0	5082.485352	117745.4706	0	14229.49707	957758.9261	0	34392.5625	2203998.186	0	35094.42188	2817797.151	0	10820.88379	450136.3388
342.1467277	5.203795617	FormC7H19N9O7 Iso0.629727334772245 Mass341.140743948; FormC11H19N9O2S Iso0.629727334772245 Mass341.138241848	0	0	0	0	0	0	0	0	0	31877.51172	295763.8546	0	25518.56641	271090.0141	0	32531.98828	317427.9534	0	37968.78125	421906.1084	0	42190.11328	440697.131	0	31425.51367	450399.767	0	22158.5293	296964.8082	0	27348.94727	336454.3081	0	26776.37305	306904.4744	0	38815.51563	435195.2093	0	37513.18359	471300.6347	0	30505.55078	437307.6829	0	22075.66797	292134.6923
535.3105062	7.869082778	FormC39H38N2 Iso0.766179034474505 Mass534.303499216; FormC24H34N14O Iso0.9988676867145135 Mass534.3040017080001; FormC23H38N10O5 Iso0.9880519584217811 Mass534.302664316; FormC27H42N4O7 Iso0.9686851284072904 Mass534.305349684; FormC22H42N6O9 Iso0.9772362301290485 Mass534.301326924; FormC26H46O11 Iso0.9795008567000221 Mass534.3040122919999; FormC31H42N4O2S Iso0.9254222152363613 Mass534.302847584; F…	0	0	0	0	0	0	0	0	0	31818.21912	334115.1728	1	34811.26814	344847.5076	1	32801.6928	299234.0597	1	0	0	0	0	0	0	0	0	0	0	0	0	0	0	0	0	0	0	0	0	0	0	0	0	0	0	0	0	0
625.2748617	2.858265556	FormC45H36O3 Iso0.6176099294289156 Mass624.266445012; FormC30H32N12O4 Iso0.781125553720908 Mass624.266947504; FormC34H36N6O6 Iso0.7638292458798366 Mass624.269632872; FormC29H36N8O8 Iso0.8301618879530244 Mass624.265610112; FormC33H40N2O10 Iso0.7771326738417064 Mass624.26829548; FormC18H36N14O11 Iso0.9398667024830811 Mass624.268797972; FormC17H40N10O15 Iso0.9621719576135241 Mass624.26746058; FormC2…	0	0	0	0	0	0	0	0	0	67851.72433	332413.0585	1	73873.35352	331819.4371	1	74561.27102	349105.429	1	0	0	0	0	0	0	0	0	0	0	0	0	0	0	0	0	0	0	0	0	0	0	0	0	0	0	0	0	0
403.2649109	10.78419117	FormC28H34O2 Iso0.9424131209623808 Mass402.255880328; FormC13H30N12O3 Iso0.8953509546466354 Mass402.25638281999994; FormC17H34N6O5 Iso0.9386138678175645 Mass402.25906818799996; FormC21H34N6S Iso0.9818767809884934 Mass402.25656608799994; FormC25H38O2S Iso0.9748603058405778 Mass402.259251456; FormC12H35ClN10O3 Iso0.6015213154930451 Mass402.25821266; FormC20H39ClN4S Iso0.614657834740026 Mass402.2583…	27374.40927	332576.7272	1	32366.69336	327555.8984	0	32766.49219	354018.772	0	38927.13839	343284.1378	1	35784.70499	315889.943	1	34697.75293	257379.9466	1	30792.97852	332705.4211	0	32823.27004	298261.0149	1	36934.97554	324532.0789	1	28904.83092	329427.0545	1	36490.47554	389879.5263	1	31280.65039	343392.7447	0	32944.93357	333769.6778	1	39991.69066	346576.6998	1	39597.56092	348427.0693	1	39075.64844	381928.3068
145.9306767	16.42608067		16589.95508	311741.9375	0	12745.72656	303696.7324	0	17086.83984	339591.4004	0	17470.73438	312338.2571	0	14497.00488	304330.8247	0	16452.22852	328206.309	0	15044.35417	254410.2501	1	14925.84473	273736.7385	0	14699.88281	314331.5815	0	22594.50391	409070.7383	0	21400.76953	337925.0816	0	18256.00972	389679.9781	1	15882.45996	317007.7246	0	13881.60254	316117.8866	0	15214.04688	310451.6783	0	16142.06445	358902.5041
293.1794832	6.476999333	FormC15H24N4S Iso0.8770746501983672 Mass292.172167768; FormC14H28O4S Iso0.8948585918611075 Mass292.170830376	9196.999023	82410.43363	0	11917.75977	122165.5876	0	13287.57031	155050.4106	0	578129.061	5512851.389	1	587413.7543	5879039.171	1	625768.282	5940066.091	1	155097.1038	1386983.199	1	155836.2112	1388929.695	1	156948.8657	1389973.257	1	11880.49609	155368.2794	0	17006.57031	178624.4633	0	16103.5293	181032.9073	0	14634.19336	124344.2507	0	12722.59277	128198.5357	0	12225.99609	124947.3379	0	17256.24023	210999.1423
283.1014679	4.091271914	FormC15H14N4S Iso0.9869979699238769 Mass282.093917448; FormC7H18N6O2S2 Iso0.8427390729216664 Mass282.093265816	0	0	0	0	0	0	0	0	0	14333.29492	44888.94896	0	8401.71582	30714.76612	0	7933.597656	33161.17853	0	79251.50781	312114.9983	0	61190.77734	293779.6257	0	65615.67188	296320.2776	0	60031.04297	257982.1523	0	77190.57813	350127.4689	0	61575.24609	289122.4106	0	70348.24219	316760.1843	0	75910.97656	306479.937	0	73845.83594	332181.8426	0	75333.96875	344339.5987
536.2083333	7.026473889	FormC34H25N5O2 Iso0.7671573784983751 Mass535.20082504; FormC33H29NO6 Iso0.780474556540963 Mass535.1994876480001; FormC18H25N13O7 Iso0.9468781179414882 Mass535.19999014; FormC22H29N7O9 Iso0.9508274113593134 Mass535.2026755080001; FormC17H29N9O11 Iso0.6620684620947601 Mass535.1986527480001; FormC21H33N3O13 Iso0.9616431396520457 Mass535.201338116; FormC27H25N11S Iso0.8562236227045392 Mass535.2015108…	0	0	0	0	0	0	0	0	0	46980.98242	267074.4543	1	51037.21191	309678.4527	1	57061.12751	332457.6937	1	0	0	0	0	0	0	0	0	0	0	0	0	0	0	0	0	0	0	0	0	0	0	0	0	0	0	0	0	0
455.1429535	8.905328944	FormC35H18O Iso0.753435261679264 Mass454.13576519599997; FormC20H14N12O2 Iso0.9720357542495783 Mass454.136267688; FormC19H18N8O6 Iso0.9828514825423106 Mass454.134930296; FormC18H22N4O10 Iso0.9936672108350428 Mass454.133592904; FormC27H22N2O3S Iso0.8963256562004525 Mass454.13511356399994; FormC12H18N14O4S Iso0.9414384194085638 Mass454.13561605600006; FormC11H22N10O8S Iso0.9306226911158316 Mass454.…	13193.73145	280098.3265	0	15642.99707	328626.1145	0	13607.30957	301502.8487	0	40672.93359	1223544.207	0	46803.89453	1260539.166	0	44541.91257	1266366.563	1	13360.08008	316366.1556	0	14425.61621	319753.1811	0	13446.25098	342486.2192	0	11688.03223	255291.7534	0	13226.79004	272781.3371	0	12702.29785	255083.2062	0	12255.16797	350326.9143	0	14743.71191	322073.2629	0	14731.79688	272113.0338	0	12867.87207	304868.2003
669.4588582	11.64650794	FormC35H52N14 Iso0.8362066992783754 Mass668.449937664; FormC39H56N8O2 Iso0.8014615583438943 Mass668.4526230319999; FormC34H56N10O4 Iso0.862451485316989 Mass668.448600272; FormC38H60N4O6 Iso0.8395351209300512 Mass668.4512856399999; FormC27H60N10O9 Iso0.8927387375283021 Mass668.4544735; FormC37H64O10 Iso0.8534675388886271 Mass668.4499482479999; FormC32H56N14S Iso0.8360464098611081 Mass668.453308792…	37643.42597	263405.7802	1	44701.36793	324324.6075	1	37379.24679	289301.0916	1	40471.99833	312132.974	1	43168.06171	296410.7702	1	39506.07282	302195.0037	1	35415.27307	304129.5937	1	39184.32845	330898.0773	1	35878.9042	289973.2427	1	37737.17029	266470.5828	1	39942.51941	298708.1213	1	34846.28562	287281.1069	1	36474.98903	273505.9076	1	34568.77688	309172.6142	1	37840.78571	291109.972	1	42306.88067	359796.4506
441.1272148	8.2133045	FormC34H16O Iso0.75806713988567 Mass440.12011513199997; FormC19H12N12O2 Iso0.9308660650393497 Mass440.120617624; FormC18H16N8O6 Iso0.9555923019491114 Mass440.11928023199994; FormC17H20N4O10 Iso0.9951773613621013 Mass440.11794283999996; FormC26H20N2O3S Iso0.8246697433639837 Mass440.11946349999994; FormC11H16N14O4S Iso0.8515505649952545 Mass440.11996599200006; FormC10H20N10O8S Iso0.8547155220413721…	14500.4541	269570.2887	0	16087.45801	277537.3037	0	15211.52148	288953.3951	0	89097.04688	2295218.174	0	91896.07031	2322535.587	1	85332.20313	2305640.161	1	14128.99023	336158.3893	0	18125.73438	336118.0501	0	12568.69531	317375.4314	0	14564.3584	294241.2903	0	10868.83203	247452.2868	0	13984.875	274768.232	0	13856.73926	304634.3176	0	14905.82129	274406.0329	0	14827.15527	290230.0544	0	11163.05859	248582.7677
246.8673094	0.447938889		0	0	0	0	0	0	0	0	0	35765.87891	220157.2399	0	33806.64844	242963.4068	0	28088.7793	177038.013	0	56015.32813	345943.2024	0	43738.83594	263065.5554	0	57776.26563	281403.8373	0	45902.25	305202.9931	0	62630.59766	317064.4723	0	46430.11719	434609.5212	1	51241.45703	225523.3602	0	33046.99609	234867.1678	0	29863.57227	235770.8737	0	55985.75	364020.1862
289.9497177	0.497711852		0	0	0	0	0	0	0	0	0	4770.431641	20799.8191	0	7234.160156	25562.24848	0	7062.768555	26171.1033	0	47669.82813	200805.111	0	51412.80859	228234.0835	0	44002.03906	202778.4154	0	19090.03125	96560.17926	0	25853.56445	112477.7121	0	18695.63672	86134.32142	0	75059.27344	340745.4072	0	54851.84043	343751.706	1	73006.01563	340737.5428	0	67757.71094	311399.3116
516.1507568	7.026473889	FormC11H33N9O6S4 Iso0.6114922244746055 Mass515.143663776; FormC22H18ClN13O Iso0.6087444032266355 Mass515.144579876; FormC21H22ClN9O5 Iso0.6491649232628912 Mass515.143242484; FormC20H26ClN5O9 Iso0.6592901678986086 Mass515.141905092; FormC14H22ClN15O3S Iso0.681720614451945 Mass515.143928244; FormC13H26ClN11O7S Iso0.7640234037778821 Mass515.142590852; FormC17H30ClN5O9S Iso0.6900095564118317 Mass515.…	0	0	0	0	0	0	0	0	0	54088.31608	287510.4279	1	46209.87165	197435.2272	1	53460.17143	280911.6097	1	0	0	0	0	0	0	0	0	0	0	0	0	0	0	0	0	0	0	0	0	0	0	0	0	0	0	0	0	0
329.0706304	2.47079537	FormC23H8N2O Iso0.8124281110945671 Mass328.06366287599997; FormC10H16O12 Iso0.9536977414706473 Mass328.06417595199997; FormC15H12N4O3S Iso0.858423588336615 Mass328.063011244; FormC8H12N10OS2 Iso0.861872791742318 Mass328.06369700399995; FormC7H16N6O5S2 Iso0.866453728645952 Mass328.06235961199997; FormC15H20O2S3 Iso0.7528172725518458 Mass328.06254287999997; FormC8H20N6S4 Iso0.7537104510855925 Mass3…	0	0	0	0	0	0	0	0	0	203205.8932	1360624.667	1	209651.6269	1362469.765	1	223523.7292	1355549.094	1	46710.94531	273039.922	0	40382	332158.027	0	37533.84375	295724.5614	0	48322.71875	309096.9248	0	40966.4375	316201.591	0	41286.41797	299089.2109	0	47797.64453	319436.1267	0	31401.53516	298991.2753	0	33014.01172	283372.3067	0	43392.0625	278075.7702
163.8396042	0.609879702		0	0	0	0	0	0	3362.892822	14018.15098	0	50405.46094	247499.6548	0	57534.95703	317633.7134	0	53313.66797	320461.3051	0	52461.23828	322286.6264	0	39351.37542	274008.1607	1	55877.63281	332202.7003	0	56474.67578	299399.4831	0	53756.77734	318868.5024	0	50659.89453	290699.0722	0	45855.16406	249344.4421	0	46745.31641	278998.4729	0	36294.48507	278363.7322	1	40465.42578	251714.5581
187.0976636	3.560118556	FormC10H10N4 Iso0.9416777566236816 Mass186.09054632	30536.30664	293603.6182	0	26251.72461	256076.9011	0	26594.12891	264239.225	0	942609.9972	5784243.392	1	882647.5952	5637301.085	1	879292.3932	5389683.933	1	28293.91406	319470.7854	0	34979.61328	287325.5205	0	42305.24219	317267.0494	0	27069.24219	271801.3178	0	26968.60352	272894.1604	0	25950.24609	267353.2083	0	28625.82031	230728.6064	0	29105.81641	295687.1583	0	30635.63086	274934.7366	0	27801.08398	239604.3787
645.3892273	10.37187833	FormC36H44N12 Iso0.8617585329088902 Mass644.381189408; FormC40H48N6O2 Iso0.7438124917371037 Mass644.383874776; FormC35H48N8O4 Iso0.872574261201622 Mass644.379852016; FormC39H52N2O6 Iso0.75742484569547 Mass644.382537384; FormC24H48N14O7 Iso0.9915472724216758 Mass644.383039876; FormC23H52N10O11 Iso0.9976369992855916 Mass644.381702484; FormC27H56N4O13 Iso0.9591000875434801 Mass644.3843878519999; For…	0	0	0	0	0	0	0	0	0	24761.36133	271649.4228	0	32047.55078	316711.742	0	30520.01181	393947.3904	1	0	0	0	0	0	0	0	0	0	0	0	0	0	0	0	0	0	0	0	0	0	0	0	0	0	0	0	0	0
156.9032324	0.520648333		0	0	0	0	0	0	0	0	0	18968.77344	230442.948	0	18073.15234	243288.2706	0	21547.27539	260481.9545	0	12255.35012	259360.0361	1	21370.00977	293423.4183	0	27610.74805	231725.4856	0	29491.94922	272894.0596	0	26042.8418	290616.2116	0	17305.32813	273404.72	0	16157.7168	233623.3042	0	19338.37695	264761.2332	0	20122.28516	264800.2589	0	22881.55273	298577.1796
297.8276232	16.43055144		20694.95703	297918.7712	0	16958.65141	240831.8406	1	20559.37891	291594.0838	0	18297.62263	271550.2814	1	18993.37856	252810.1697	1	20008.15039	290756.6385	0	21605.50195	294068.1867	0	18973.19922	326713.2403	0	16286.76009	289001.3482	1	20070.7939	221011.1484	1	26730.64258	240894.0376	0	22466.70508	278608.2645	0	17768.00814	259164.1142	1	19171.11328	237952.9008	0	23996.37109	302691.9361	0	15332.55134	223610.9902
343.0862653	2.895079444	FormC24H10N2O Iso0.8165075388291118 Mass342.07931293999997; FormC8H10N10O6 Iso0.9472799271030214 Mass342.07847804; FormC11H18O12 Iso0.9600796072424468 Mass342.07982601599997; FormC16H14N4O3S Iso0.8882348127616545 Mass342.078661308; FormC15H18O7S Iso0.8985617653841476 Mass342.07732391599995; FormC9H14N10OS2 Iso0.8711412651433633 Mass342.07934706799995; FormC8H18N6O5S2 Iso0.8747315986683186 Mass342…	0	0	0	0	0	0	0	0	0	119675.762	754415.9276	1	126000.9323	719885.4993	1	116400.6298	769957.6309	1	47242.98828	285883.6757	0	43514.16016	307406.7088	0	40728.90234	268592.3252	0	33162.67578	259354.5327	0	30899.25586	240102.8116	0	37572.85938	261165.7922	0	37824.59375	289195.7979	0	36619.68359	333909.0035	0	46698.69922	266487.8588	0	33425.08203	230283.7274
481.3336182	10.764675	FormC32H40N4 Iso0.9334763302453305 Mass480.32529728; FormC31H44O4 Iso0.9982095366745602 Mass480.323959888; FormC16H40N12O5 Iso0.8359736122835766 Mass480.32446237999994; FormC20H44N6O7 Iso0.8792365254545056 Mass480.32714774799996; FormC24H44N6O2S Iso0.9224994386254344 Mass480.32464564799994; FormC28H48O4S Iso0.9657623517963634 Mass480.327331016; FormC17H44N12S2 Iso0.7702544986702229 Mass480.325331…	0	0	0	0	0	0	0	0	0	0	0	0	0	0	0	0	0	0	0	0	0	0	0	0	0	0	0	0	0	0	0	0	0	0	0	0	0	0	0	0	0	0	0	0	0	0	0
499.3647034	11.05219511	FormC29H46N4O3 Iso0.9120775348716565 Mass498.35699133199995; FormC28H50O7 Iso0.9255514238108598 Mass498.35565393999997; FormC22H46N10OS Iso0.9230464678672337 Mass498.357677092; FormC21H50N6O5S Iso0.9127195152447407 Mass498.3563396999999; FormC29H54O2S2 Iso0.8296417901207996 Mass498.356522968; FormC24H47ClN8O Iso0.6163074824084583 Mass498.35613580399996	38848.67188	292541.5671	0	30931.74209	224268.9123	1	32799.59049	240355.2559	1	27775.90937	215362.7804	1	32264.40625	249024.5786	0	31098.81022	231967.5564	1	28818.81131	198823.2133	1	25522.29581	198608.7883	1	36216.31641	277153.8829	0	28568.43118	212329.657	1	32954.08594	294640.7535	0	32099.26953	266763.3313	0	31210.01223	234515.8407	1	32299.41085	250681.3897	1	28506.19141	262606.3347	0	19419.17494	222810.6163
485.2798197	8.719775167	FormC31H36N2O3 Iso0.7879518310403764 Mass484.27259301199996; FormC16H32N14O4 Iso0.8892669713041282 Mass484.273095504; FormC15H36N10O8 Iso0.8975379686235166 Mass484.27175811200004; FormC19H40N4O10 Iso0.9114654347574086 Mass484.27444347999995; FormC24H36N8OS Iso0.8444523367012002 Mass484.27327877199997; FormC23H40N4O5S Iso0.8620972793921337 Mass484.27194138; FormC22H44O9S Iso0.8608481596043883 Mass…	18764.8457	232256.8314	0	26559.71289	230439.9426	0	21542.29492	237012.4173	0	1322194.637	1.54E+07	1	1347446.795	1.57E+07	1	1285238.664	1.51E+07	1	29029.07227	362266.1078	0	27355.21484	305394.8541	0	27342.70703	334011.78	0	15844.24805	212312.9227	0	17081.31836	197134.5562	0	20245.38477	252754.3732	0	19417.44727	236298.6445	0	19218.13867	256612.7063	0	17049.08008	223041.363	0	17750.4082	221555.268
471.2427597	5.735617917	FormC33H30N2O Iso0.9667093429054132 Mass470.23581357999996; FormC18H26N14O2 Iso0.871054732703603 Mass470.236316072; FormC17H30N10O6 Iso0.8602390044108708 Mass470.23497868000004; FormC16H34N6O10 Iso0.8494232761181387 Mass470.23364128799994; FormC20H38O12 Iso0.8926861892890675 Mass470.23632665599996; FormC25H34N4O3S Iso0.9467648307527285 Mass470.235161948; FormC24H38O7S Iso0.9359491024599964 Mass47…	0	0	0	0	0	0	0	0	0	33303.60938	266193.9073	0	32417.20313	268054.4436	0	25998.51507	231628.736	1	0	0	0	0	0	0	0	0	0	0	0	0	0	0	0	0	0	0	0	0	0	0	0	0	0	0	0	0	0
599.3065592	7.483615	FormC43H38N2O Iso0.8791163134819083 Mass598.2984138360001; FormC28H34N14O2 Iso0.9586477621271086 Mass598.298916328; FormC32H38N8O4 Iso0.9980893247019623 Mass598.301601696; FormC27H38N10O6 Iso0.9478320338343762 Mass598.297578936; FormC31H42N4O8 Iso0.9910949470053051 Mass598.3002643039999; FormC30H46O12 Iso0.9802792187125726 Mass598.298926912; FormC15H42N12O13 Iso0.8180432943215892 Mass598.29942940…	0	0	0	0	0	0	0	0	0	21938.90997	282686.9716	1	20916.20313	247394.7694	0	15510.6377	209848.5829	0	0	0	0	0	0	0	0	0	0	0	0	0	0	0	0	0	0	0	0	0	0	0	0	0	0	0	0	0	0
341.2071422	9.672637444		15179.32422	228485.1488	0	12858.02832	254645.5146	0	13713.01758	242296.3956	0	27045.58398	630656.3384	0	27685.0293	669249.5225	0	29861.08789	666521.5263	0	13038.0625	235563.4182	0	14233.4541	237242.922	0	14140.16797	260305.8897	0	12903.3457	218682.825	0	13677.0918	221931.0124	0	12582.45117	216899.8601	0	14540.10938	245297.6786	0	14407.72949	239811.2272	0	12621.10645	250354.2904	0	12173.52441	261719.6097
837.4877319	8.810282222	FormC60H60N4 Iso0.6503938732376666 Mass836.48179792; FormC55H60N6O2 Iso0.7224239597835287 Mass836.47777516; FormC59H64O4 Iso0.6647058498640938 Mass836.480460528; FormC44H60N12O5 Iso0.8833578449898144 Mass836.48096302; FormC48H64N6O7 Iso0.8246564019529925 Mass836.483648388; FormC39H60N14O7 Iso0.9526444519736035 Mass836.47694026; FormC43H64N8O9 Iso0.8907067615297198 Mass836.4796256279999; FormC47H6…	0	0	0	0	0	0	0	0	0	25985.27646	238930.6693	1	30526.86914	242323.5223	0	24091.84273	232894.3433	1	0	0	0	0	0	0	0	0	0	0	0	0	0	0	0	0	0	0	0	0	0	0	0	0	0	0	0	0	0
296.1412689	6.562333889	FormC10H17N9S Iso0.6031129202719665 Mass295.132762544	0	0	0	0	0	0	0	0	0	21161.86133	557766.7477	0	21078.23828	548309.7083	0	20614.68634	601485.6849	1	10557.08008	219808.5153	0	13864.20313	250133.6741	0	14461.88086	233581.7625	0	8281.938477	185621.6774	0	10223.12207	191403.2362	0	10761.2959	200289.1232	0	10920.66992	238676.6329	0	13694.84082	271704.4579	0	12451.37988	245385.0982	0	10250.0625	178146.0118
485.2243652	2.912015556	FormC38H28 Iso0.6959415110180446 Mass484.219100896; FormC33H28N2O2 Iso0.7622035371153755 Mass484.215078136; FormC18H24N14O3 Iso0.9247685927319882 Mass484.215580628; FormC22H28N8O5 Iso0.9313535825498707 Mass484.21826599599996; FormC21H32N4O9 Iso0.9421693108426028 Mass484.216928604; FormC20H36O13 Iso0.952985039135335 Mass484.21559121199994; FormC26H28N8S Iso0.8479567920837172 Mass484.215763896; For…	0	0	0	0	0	0	0	0	0	49432.21754	232542.6642	1	58974.80273	259657.6188	1	88138.19531	230979.3912	0	0	0	0	0	0	0	0	0	0	0	0	0	0	0	0	0	0	0	0	0	0	0	0	0	0	0	0	0	0
459.2732747	7.017524444	FormC24H30N10 Iso0.9651281732385519 Mass458.26549096; FormC28H34N4O2 Iso0.921865260067623 Mass458.268176328; FormC23H34N6O4 Iso0.9759439015312843 Mass458.264153568; FormC27H38O6 Iso0.9326809883603552 Mass458.266838936; FormC12H34N12O7 Iso0.9050830872486612 Mass458.26734142799995; FormC31H38OS Iso0.8894180751894258 Mass458.264336836; FormC16H34N12O2S Iso0.9483460004195902 Mass458.264839328; FormC2…	0	0	0	0	0	0	0	0	0	42438.56966	250621.388	1	43983.36328	230312.2127	0	39457.31004	224653.9755	1	0	0	0	0	0	0	0	0	0	0	0	0	0	0	0	0	0	0	0	0	0	0	0	0	0	0	0	0	0
325.1484158	5.39164592	FormC10H16N10O3 Iso0.9525313462957044 Mass324.140684372; FormC13H24O9 Iso0.9385175698089284 Mass324.142032348; FormC18H20N4S Iso0.8459392941434186 Mass324.14086764; FormC17H24O4S Iso0.8578148958968409 Mass324.139530248; FormC10H24N6O2S2 Iso0.8654971621903597 Mass324.140216008	0	0	0	2395.461426	6518.820535	0	3063.072998	17858.9076	0	170136	3327332.596	0	169254.8281	3329128.649	1	161338.2742	3339556.819	1	22819.33008	245606.0202	0	19743.49023	243454.1217	0	15691.52832	219661.8035	0	14420.24707	214403.6592	0	23487.61133	242590.9447	0	17035.79297	229859.9879	0	26480.08398	264941.7896	0	25044.37305	265671.4891	0	21277.95703	254868.499	0	19258.03906	177334.2569
369.1746875	6.02072	FormC13H16N14 Iso0.9468191698262304 Mass368.168236512; FormC12H20N10O4 Iso0.9360034415334981 Mass368.16689912000004; FormC15H28O10 Iso0.9684506264116948 Mass368.16824709599996; FormC20H24N4OS Iso0.9774707321246439 Mass368.167082388; FormC19H28O5S Iso0.9882864604173762 Mass368.165744996; FormC12H28N6O3S2 Iso0.8514052162268784 Mass368.16643075599995; FormC20H32S3 Iso0.8449515251042692 Mass368.16661…	5983.183105	25975.53746	0	4629.756836	25450.67272	0	7721.20752	49783.76006	0	47810.28125	444862.9059	0	41710.5678	442213.2765	1	44920.19141	459286.508	0	24972.50195	244436.5333	0	21979.36719	242435.2982	0	27384.69141	246114.5796	0	26443.19531	240160.9006	0	20801.06055	218528.7766	0	25715.08008	220224.4946	0	32010.80469	266570.4115	0	24972.70117	232230.5984	0	30470.74219	292808.3466	0	17834.79102	177585.1239
941.510498	5.681733333	FormC58H60N12O Iso0.7405620585158144 Mass940.50130454; FormC62H64N6O3 Iso0.6813084964520056 Mass940.503989908; FormC66H68O5 Iso0.622907495716724 Mass940.506675276; FormC57H64N8O5 Iso0.7554801942069289 Mass940.499967148; FormC51H64N12O6 Iso0.8455766011587743 Mass940.5071777679999; FormC61H68N2O7 Iso0.6960514485208814 Mass940.502652516; FormC46H64N14O8 Iso0.8368425612552964 Mass940.503155008; FormC…	0	0	0	0	0	0	0	0	0	0	0	0	0	0	0	0	0	0	0	0	0	0	0	0	0	0	0	0	0	0	0	0	0	0	0	0	0	0	0	0	0	0	0	0	0	0	0
474.9683145	5.963199872	FormC13H6N4O14S Iso0.7252819996628169 Mass473.96012187199995; FormC22H6N2O7S2 Iso0.7367616703211939 Mass473.961642532; FormC26H6N2O2S3 Iso0.7403154109352185 Mass473.959140432; FormC15H6N8O5S3 Iso0.842763060750553 Mass473.96232829199994; FormC14H10N4O9S3 Iso0.8520764834610379 Mass473.96099089999996; FormC13H14O13S3 Iso0.8608099232645098 Mass473.959653508; FormC19H6N8S4 Iso0.8477831283752958 Mass47…	42629.66788	233717.9269	1	47689.26997	304757.7782	1	54345.30043	308726.7342	1	39543.16797	185520.3605	0	44007.62109	219496.6649	0	51116.54297	214992.6357	0	45850.72656	188226.2239	0	40599.04497	222074.389	1	57659.46484	226150.2949	0	48930.51953	209771.1296	0	57550.89063	223174.5488	0	48710.36719	255482.9226	0	53433.60156	254726.914	0	61377.13281	249677.9722	0	50460.33203	216931.633	0	50755.81641	236967.9854
421.07665	3.387121111	FormC32H8N2 Iso0.7750742715811315 Mass420.068748256; FormC17H4N14O Iso0.9850516681055771 Mass420.069250748; FormC16H8N10O5 Iso0.9958673963983092 Mass420.067913356; FormC20H12N4O7 Iso0.9526044832273803 Mass420.070598724; FormC19H16O11 Iso0.9634202115201127 Mass420.069261332; FormC24H12N4O2S Iso0.9093415700564517 Mass420.068096624; FormC13H12N10O5S Iso0.971685418723494 Mass420.07128448400005; FormC…	0	0	0	0	0	0	0	0	0	65812.04688	214904.8229	0	47457.36242	235059.3906	1	73610.26563	189199.4333	0	0	0	0	0	0	0	0	0	0	0	0	0	0	0	0	0	0	0	0	0	0	0	0	0	0	0	0	0	0
472.9710083	5.9637036	FormC15H4N8O7S2 Iso0.8946497924084614 Mass471.964436468; FormC14H8N4O11S2 Iso0.9044879693607147 Mass471.963099076; FormC13H12O15S2 Iso0.9049090796429992 Mass471.96176168399995; FormC19H4N8O2S3 Iso0.8128046179760352 Mass471.96193436799996; FormC23H8N2O4S3 Iso0.7754070128479787 Mass471.96461973600003; FormC12H4N14S4 Iso0.7649032570307618 Mass471.962620128; FormC16H8N8O2S4 Iso0.7968940281879481 Mass…	72679.78125	264260.0208	0	69356.33594	281178.3576	0	54341.8132	324805.2713	1	38243.38281	230043.4001	0	49243.23438	233911.4214	0	48346.85156	212406.5601	0	51705.97266	232816.8951	0	54981.35547	226507.8938	0	53066.87109	205964.7886	0	51216.77734	256774.6754	0	54564.67188	223816.6611	0	38866.83501	215945.0962	1	63197.04688	254783.3368	0	38753.1609	208729.1849	1	49149.06641	200958.036	0	47848.36719	201052.738
313.2388281	6.803291556	FormC19H28N4 Iso0.8981948679641865 Mass312.231396896; FormC18H32O4 Iso0.9240956600360722 Mass312.230059504	7132.499512	243617.0379	0	7340.824707	253010.4563	0	6313.641602	212930.7051	0	191044.7269	5492731.722	1	208077.2057	5319435.895	1	183231.042	5276080.836	1	7257.882324	232205.4875	0	6697.886719	187210.8839	0	7159.43457	231469.4402	0	5851.277344	209952.197	0	7396.440918	170945.8124	0	4879.892578	165527.9221	0	5865.612305	187011.5366	0	6225.689941	179802.4379	0	5825.826172	159909.4508	0	6636.163086	198786.8533
125.873015	0.371642778		11000.08105	73643.07376	0	15508.18457	79190.77006	0	10352.95703	54261.55906	0	26921.8065	160138.5994	1	29889.81603	215246.4125	1	31127.72417	203827.9109	1	50763.99609	221452.5351	0	31356.9668	211659.9648	1	29144.26517	207361.7443	1	27043.22566	192599.3327	1	23781.98393	174840.7903	1	23613.50618	142672.3199	1	30560.06782	223602.7789	1	31344.0569	219876.1059	1	28591.8092	207106.3882	1	35815.73047	194413.0256
469.2846039	10.21406144	FormC27H32N8 Iso0.834066397877835 Mass468.27499302399997; FormC31H36N2O2 Iso0.8063190979073988 Mass468.277678392; FormC16H32N14O3 Iso0.9346795082148036 Mass468.278180884; FormC15H36N10O7 Iso0.9386538056092014 Mass468.276843492; FormC24H36N8S Iso0.8327644675155785 Mass468.278364152; FormC23H40N4O4S Iso0.8702422721822243 Mass468.27702676; FormC22H44O8S Iso0.8825980915205544 Mass468.27568936800003; …	11689.93945	163788.9671	0	14560.70605	180105.2154	0	20457.17773	216071.198	0	97578.57924	1534133.236	1	105322.9539	1643294.108	1	106336.1577	1711733.478	1	11892.81738	210825.7276	0	14494.67773	225360.2067	0	11813.32813	208617.6989	0	12315.43164	196577.3796	0	7573.12207	141753.898	0	11970.11621	201957.7793	0	13569.34766	198425.1676	0	13506.96387	180273.0823	0	12658.83398	210460.7579	0	12465.7666	180610.7601
529.2502441	3.028531111	FormC40H32O Iso0.7155948377772089 Mass528.245315644; FormC35H32N2O3 Iso0.7829507637393688 Mass528.241292884; FormC20H28N14O4 Iso0.9962406859940183 Mass528.241795376; FormC24H32N8O6 Iso0.9604964008350527 Mass528.2444807439999; FormC23H36N4O10 Iso0.9713121291277851 Mass528.243143352; FormC22H40O14 Iso0.9821278574205174 Mass528.24180596; FormC28H32N8OS Iso0.9172334876641239 Mass528.241978644; FormC3…	0	0	0	0	0	0	0	0	0	99623.10938	196316.6887	0	41426.48154	204761.1483	1	94380.05469	189959.7506	0	0	0	0	0	0	0	0	0	0	0	0	0	0	0	0	0	0	0	0	0	0	0	0	0	0	0	0	0	0
315.2545871	7.224605833	FormC19H30N4 Iso0.865012240248555 Mass314.24704696	21099.42578	148822.1081	0	17082.98633	203291.8487	0	23152.04102	215143.4633	0	289828.3328	3716594.907	1	282297.8334	1881822.731	1	303043.8313	4023904.772	1	19475.74023	215032.1707	0	14756.08008	178406.2641	0	19381.43945	209832.0636	0	15305.57422	190250.4028	0	26529.88281	204480.4453	0	19359.31836	195411.9336	0	14096.95117	167043.7576	0	15659.77734	170504.3758	0	17711.28125	144750.1913	0	23307.22656	185613.1106
185.027888	2.57734216		0	0	0	0	0	0	0	0	0	1221781.124	1.05E+07	1	1319571.689	1.13E+07	1	1263751.189	1.08E+07	1	36931.88281	191683.7761	0	44806.40625	198886.3715	0	46029.73438	215936.8048	0	28030.71094	115424.254	0	34343.25781	163274.1798	0	30768.19531	162669.9287	0	41233.27734	206493.1212	0	31292.86523	187930.8082	0	38081.33203	202431.1024	0	31687.78516	127181.3268
200.8053782	0.707851296		0	0	0	0	0	0	0	0	0	21474.28906	208288.1468	0	12937.05813	191314.9372	1	15035.33984	218433.2431	0	20858.10156	210033.9982	0	16649.57422	204928.754	0	13628.36423	162056.4512	1	12627.263	154089.3456	1	13576.52379	198317.9303	1	11932.96312	144476.6829	1	16405.01211	232032.2839	1	15706.2959	198340.5683	0	16427.19057	198213.0099	1	13231.03711	186635.2512
369.1279005	8.2222825	FormC28H16O Iso0.8794280057239026 Mass368.12011513199997; FormC13H12N12O2 Iso0.9583360698851139 Mass368.120617624; FormC12H16N8O6 Iso0.9475203415923816 Mass368.11928023199994; FormC20H20N2O3S Iso0.9659538320657605 Mass368.11946349999994; FormC13H20N8OS2 Iso0.8717193683195997 Mass368.12014925999995; FormC12H24N4O5S2 Iso0.861881191367346 Mass368.11881186799997; FormC13H28N4S4 Iso0.7851026667540854 …	9894.476563	157240.5736	0	10260.77441	151938.945	0	10236.0918	174270.5195	0	56926.91797	1384117.275	0	50534.8244	1336095.849	1	50843.39844	1321643.881	0	10088.84766	210048.8759	0	10337.03223	211833.1005	0	14516.70801	212267.0092	0	7500.750977	168728.3333	0	7972.566406	121315.7876	0	10436.43164	177223.9342	0	14044.60059	257316.338	0	9351.674805	171895.4569	0	11492.42383	223633.8476	0	9080.695313	184472.1679
573.2770182	3.127149444	FormC38H32N6 Iso0.7191244561452302 Mass572.268845024; FormC42H36O2 Iso0.6657365211202091 Mass572.2715303919999; FormC27H32N12O3 Iso0.9025352133240443 Mass572.2720328839999; FormC37H36N2O4 Iso0.7324890057919107 Mass572.2675076319999; FormC22H32N14O5 Iso0.9566138547877054 Mass572.268010124; FormC26H36N8O7 Iso0.9133509416167763 Mass572.270695492; FormC25H40N4O11 Iso0.9241666699095092 Mass572.2693581…	0	0	0	0	0	0	0	0	0	87623.35938	148005.1089	0	60895.84375	166323.923	0	39763.1436	193111.675	1	0	0	0	0	0	0	0	0	0	0	0	0	0	0	0	0	0	0	0	0	0	0	0	0	0	0	0	0	0
737.508728	13.83035333	FormC56H64 Iso0.7541066619332005 Mass736.500802048; FormC41H60N12O Iso0.9179544816177269 Mass736.50130454; FormC45H64N6O3 Iso0.9612173947886551 Mass736.503989908; FormC40H64N8O5 Iso0.9071387533249948 Mass736.499967148; FormC44H68N2O7 Iso0.9504016664959234 Mass736.502652516; FormC29H64N14O8 Iso0.7881657421049402 Mass736.503155008; FormC39H68N4O9 Iso0.8963230250322624 Mass736.4986297559999; FormC28…	0	0	0	0	0	0	0	0	0	0	0	0	0	0	0	0	0	0	0	0	0	0	0	0	0	0	0	0	0	0	0	0	0	0	0	0	0	0	0	0	0	0	0	0	0	0	0
293.1764799	6.034217222	FormC18H20N4 Iso0.9092049802325193 Mass292.16879664; FormC10H24N6O2S Iso0.9223926391007197 Mass292.168145008	36107.55469	177506.5585	0	39027.08203	182987.8333	0	41412.21484	160026.1073	0	81374.45013	476780.8609	1	114542.4609	801333.9023	0	79986.53981	463466.0414	1	47603.80859	258635.3392	0	33399.25391	236800.0663	0	39891.8125	233483.2089	0	28710.27344	160339.5523	0	25587.91406	169328.1215	0	30356.07031	152237.2107	0	32805.75781	174601.1783	0	28689.69727	127964.9012	0	42594.28906	174601.9601	0	38360.53516	156924.6342
669.3012899	2.956818333	FormC48H36N4 Iso0.6687618019057419 Mass668.293997152; FormC37H36N10O3 Iso0.8201030251217569 Mass668.297185012; FormC47H40O4 Iso0.6824456465916611 Mass668.29265976; FormC32H36N12O5 Iso0.9434732107432243 Mass668.293162252; FormC36H40N6O7 Iso0.8338671513800876 Mass668.29584762; FormC31H40N8O9 Iso0.9542889390359572 Mass668.2918248599999; FormC35H44N2O11 Iso0.8476158019372454 Mass668.294510228; FormC2…	0	0	0	0	0	0	0	0	0	38813.12563	212625.4443	1	54992.60938	164584.3131	0	35757.38088	150659.3242	1	0	0	0	0	0	0	0	0	0	0	0	0	0	0	0	0	0	0	0	0	0	0	0	0	0	0	0	0	0
527.3959986	11.87868244	FormC31H50N4O3 Iso0.9754771532413262 Mass526.38829146; FormC30H54O7 Iso0.9862928815340584 Mass526.386954068; FormC24H50N10OS Iso0.948812748709548 Mass526.38897722; FormC23H54N6O5S Iso0.9379970204168159 Mass526.3876398279999; FormC31H58O2S2 Iso0.8873111996459339 Mass526.3878230959999; FormC26H51ClN8O Iso0.6599430498521524 Mass526.387435932; FormC30H55ClN2O3 Iso0.6010884037764351 Mass526.3901213; F…	34202.92188	163728.1579	0	26699.62891	135835.7905	0	26720.34961	170762.8492	0	24518.89453	148500.4907	0	28230.70508	173455.9721	0	26957.41797	182330.3467	0	24852.9043	173101.7114	0	23814.66355	161200.9452	1	22889.83398	158016.3753	0	23378.14648	143767.8448	0	25010.76758	151565.6438	0	24291.58008	143761.71	0	26691.72266	173031.3996	0	21644.94336	153780.1075	0	21290.95508	167419.5821	0	20852.00977	164262.072
119.9469268	0.533869389		5008.291504	25270.27921	0	4089.289795	9858.387484	0	5191.783691	34841.19444	0	5747.566406	24803.30496	0	5275.008789	43192.04054	0	5037.500977	24748.62575	0	18160.40625	142792.5352	0	8758.468471	79458.44937	1	14114.88672	131341.0472	0	5339.646973	34126.51105	0	6234.898438	43630.95847	0	8029.113281	43781.90414	0	20355.94336	189657.0656	0	19474.70117	196456.3736	0	22277.91992	191102.2929	0	12069.08594	148827.7077
365.1409567	7.567915222	FormC23H16N4O Iso0.8234741096020443 Mass364.13241113199996; FormC11H20N6O8 Iso0.9533061792159864 Mass364.13426159999995; FormC10H24N2O12 Iso0.9736060673507393 Mass364.13292420799996; FormC19H24O5S Iso0.846289377197529 Mass364.134444868; FormC23H24S2 Iso0.7311659767309412 Mass364.131942768	9647.058594	140649.7509	0	9292.073242	154934.6113	0	7954.67627	112059.3913	0	202964.6488	4618541.855	1	213974.9665	4668249.859	1	225817.2031	4547259.949	0	7936.046875	146957.9543	0	10487.03223	171021.1988	0	7466.908203	161030.7565	0	12484.9209	179476.4023	0	9111.536133	167209.1306	0	12203.92676	179372.2467	0	8364.404297	163092.1317	0	8234.490234	173850.3931	0	9388.930664	158313.9119	0	9347.701172	144863.8252
441.1982524	2.777512778	FormC31H24N2O Iso0.8848708372366543 Mass440.18886338799996; FormC16H20N14O2 Iso0.952893238372362 Mass440.18936588; FormC20H24N8O4 Iso0.9961561515432908 Mass440.192051248; FormC19H28N4O8 Iso0.9853404232505588 Mass440.190713856; FormC18H32O12 Iso0.9745246949578265 Mass440.18937646399996; FormC28H28N2OS Iso0.917318022114851 Mass440.1922345159999; FormC13H24N14O2S Iso0.9204460534941651 Mass440.192737…	0	0	0	0	0	0	0	0	0	79986.57031	151325.6573	0	78696.92969	152454.6601	0	42836.59728	201917.2606	1	0	0	0	0	0	0	0	0	0	0	0	0	0	0	0	0	0	0	0	0	0	0	0	0	0	0	0	0	0
421.2273819	8.795980611	FormC29H28N2O Iso0.9360630859537231 Mass420.22016351599996; FormC14H24N14O2 Iso0.9017009896552934 Mass420.220666008; FormC13H28N10O6 Iso0.8908852613625613 Mass420.219328616; FormC21H32N4O3S Iso0.9774110877044192 Mass420.219511884; FormC20H36O7S Iso0.9665953594116867 Mass420.218174492; FormC14H32N10OS2 Iso0.8202031018301336 Mass420.220197644; FormC21H40O2S3 Iso0.844899966891653 Mass420.21904351999…	13698.25195	148670.351	0	12802.16992	137455.9047	0	11688.17383	150645.6738	0	41055.99219	566535.1648	0	40648.55469	600181.5546	0	33984.38635	534545.4563	1	11983.42969	166149.4508	0	14901.26563	184821.9041	0	10665.19922	133165.4338	0	14158.76367	152295.8705	0	14915.65625	146908.0903	0	9158.864258	146444.473	0	13097.875	172061.8876	0	15446.1084	164846.0157	0	10661.46777	134275.5353	0	9294.540039	133530.1239
440.1648979	3.059872917	FormC11H29N5O11S Iso0.6027460045371853 Mass439.158427748	0	0	0	0	0	0	0	0	0	20190.30742	156589.4376	2	36376.57813	175739.1083	0	28813.76172	144378.897	0	0	0	0	0	0	0	0	0	0	0	0	0	0	0	0	0	0	0	0	0	0	0	0	0	0	0	0	0	0
585.3649251	10.63446428	FormC29H40N14 Iso0.9613452293348311 Mass584.35603728; FormC33H44N8O2 Iso0.9953918574942404 Mass584.3587226479999; FormC32H48N4O6 Iso0.9937924142130272 Mass584.3573852559999; FormC31H52O10 Iso0.9829766859202956 Mass584.356047864; FormC26H44N14S Iso0.9288980444566346 Mass584.359408408; FormC25H48N10O4S Iso0.918082316163902 Mass584.358071016; FormC24H52N6O8S Iso0.9072665878711696 Mass584.356733624; …	15698.82813	143870.3465	0	14800.16309	128301.977	0	17127.85156	139585.556	0	20796.56836	147645.7195	0	19211.95313	125980.4983	0	17119.70508	133115.7306	0	14600.48242	147353.7254	0	13226.74121	146109.0584	0	13999.24414	128761.8872	0	14036.86719	149336.531	0	15460.52051	149105.4122	0	20095.17383	142736.592	0	15731.26563	157094.3463	0	18818.1875	155069.5898	0	16578.05859	182254.5733	0	14616.21191	153458.398
237.9335396	0.489730432		0	0	0	0	0	0	0	0	0	18917.58008	141202.6143	0	18985.62305	141549.7383	0	23854.59375	158981.8796	0	19562.94336	150955.3539	0	20680.38281	160699.6545	0	24570.45703	159234.8828	0	21455.47266	142939.052	0	25882.95508	149719.5883	0	21977.48438	157393.7604	0	20345.60547	143028.413	0	19212.88672	144738.4113	0	19166	126025.1477	0	21465.58984	149198.5265
506.2045186	3.27956	FormC10H27N13O11 Iso0.6378397754751736 Mass505.195298684	0	0	0	0	0	0	0	0	0	24156.88086	143689.0968	0	22017.12423	144001.463	2	14259.70945	104919.1738	2	0	0	0	0	0	0	0	0	0	0	0	0	0	0	0	0	0	0	0	0	0	0	0	0	0	0	0	0	0
279.1640056	8.124582056	FormC14H22N4S Iso0.8831490627314962 Mass278.156517704	10087.96094	127455.1337	0	9357.514648	105964.1692	0	10610.36523	118658.2278	0	1434701.655	3.58E+07	1	1578296.327	3.74E+07	1	1464343.333	3.76E+07	1	7998.830078	143364.8196	0	7192.942383	163283.796	0	9145.734375	204704.7416	0	11034.46289	183583.57	0	8707.677734	199018.669	0	7953.009766	187105.7639	0	11295.24707	144964.9517	0	9154.355469	152425.3333	0	10189.55469	143373.7425	0	13229.70508	150579.1665
311.1328543	4.926036607	FormC9H14N10O3 Iso0.9750095682622533 Mass310.125034308; FormC12H22O9 Iso0.9925432468595501 Mass310.126382284; FormC17H18N4S Iso0.8960542698102114 Mass310.125217576; FormC9H22N6O2S2 Iso0.8868858761134054 Mass310.124565944	0	0	0	2164.811035	3424.827166	0	0	0	0	58326.47173	987062.2504	1	61889.71577	980550.0198	1	69686.61719	1000458.724	0	18605.58984	168958.3793	0	14030.61621	139148.9476	0	16364.86914	162649.6288	0	15379.37207	147372.4932	0	14451.12598	116680.3253	0	14409.07227	140606.1745	0	15705.64063	128133.1836	0	18722.62109	164555.5546	0	15896.44336	163188.1112	0	16197.06055	133364.2398
243.8738055	0.450921358		0	0	0	0	0	0	0	0	0	22275.93555	127247.8554	0	25771.57422	124352.6047	0	13901.77539	72463.97173	0	20365.4707	128929.357	0	26772.22266	143567.6918	0	21867.43945	140291.6104	0	31682.38867	178834.4517	0	29409.13281	166492.8575	0	29228.13086	202106.4517	0	21571.02344	121525.2418	0	23274.53125	161575.6319	0	19456.98633	113659.8171	0	27494.31055	143568.5002
418.1519674	2.965810556	FormC10H23N7O11 Iso0.6181111924603842 Mass417.145554556; FormC11H27N7O6S2 Iso0.6181111924603842 Mass417.146423584	0	0	0	0	0	0	0	0	0	24790.30469	139034.1285	0	19901.40644	144818.4763	2	28157.44531	131375.6886	0	0	0	0	0	0	0	0	0	0	0	0	0	0	0	0	0	0	0	0	0	0	0	0	0	0	0	0	0	0
381.1744609	10.95091567	FormC14H16N14 Iso0.6981831710431431 Mass380.168236512; FormC13H20N10O4 Iso0.9242074466926605 Mass380.16689912000004; FormC12H24N6O8 Iso0.9420916306656286 Mass380.16556172799994; FormC16H28O10 Iso0.7053795195566536 Mass380.16824709599996; FormC21H24N4OS Iso0.8015596202806528 Mass380.167082388; FormC20H28O5S Iso0.8172348517304938 Mass380.165744996; FormC13H28N6O3S2 Iso0.8308073266551174 Mass380.166…	23134.67383	133169.3769	0	20332.50195	170842.3344	0	17220.46875	135149.9232	0	41445.875	267478.8467	0	39010.10938	235993.3316	0	43705.61719	266781.1135	0	13506.95313	130938.5313	0	19209.09961	164128.5071	0	15789.7666	129607.4688	0	22474.31836	131939.3566	0	23289.03516	145756.2474	0	13749.96484	111359.8702	0	22373.74219	129497.9324	0	22232.98633	112997.9893	0	16003.70117	130312.0709	0	19194.46289	137144.8204
484.1911112	3.207813889		0	0	0	0	0	0	0	0	0	19935.9119	135591.9195	2	27448.36328	134522.156	0	28752.05859	162568.8635	0	0	0	0	0	0	0	0	0	0	0	0	0	0	0	0	0	0	0	0	0	0	0	0	0	0	0	0	0	0
464.3022664	5.117189444	FormC27H37N5O2 Iso0.9831077695571668 Mass463.29472542400003; FormC26H41NO6 Iso0.9722920412644342 Mass463.29338803200005; FormC20H37N11S Iso0.9073976715080413 Mass463.29541118400005; FormC19H41N7O4S Iso0.8965819432153093 Mass463.29407379200006; FormC23H45NO6S Iso0.939844856386238 Mass463.29675915999997; FormC27H45NOS2 Iso0.8942521426446999 Mass463.29425706; FormC22H38ClN9 Iso0.6317790480382446 Mas…	0	0	0	0	0	0	0	0	0	26432.5146	134630.2739	1	30537.756	152513.7451	1	43467.30859	126068.9215	0	0	0	0	0	0	0	0	0	0	0	0	0	0	0	0	0	0	0	0	0	0	0	0	0	0	0	0	0	0
319.166886	4.013571111	FormC18H18N6 Iso0.8858867560257415 Mass318.159294576; FormC10H22N8O2S Iso0.9187719087495881 Mass318.158642944; FormC16H27ClO4 Iso0.6063367896410771 Mass318.15978702399997	0	0	0	0	0	0	0	0	0	133375.7571	594823.1678	1	159505.3572	744327.8313	1	147872.9206	651411.6335	1	26386.24805	103180.6062	0	37611.51563	119068.6431	0	37642.44531	128431.7977	0	38881.92188	135150.6971	0	37994.32813	133904.4385	0	37466.80078	154217.5693	0	41469.02344	67805.83022	0	31718.26758	91366.50229	0	27365.46484	95130.13988	0	18026.96289	71474.00944
352.1122355	2.678919444		0	0	0	0	0	0	0	0	0	21621.75781	95099.721	0	24894.47852	141310.3617	0	22635.62746	132982.0833	2	0	0	0	0	0	0	0	0	0	0	0	0	0	0	0	0	0	0	0	0	0	0	0	0	0	0	0	0	0
529.3059464	8.769976111	FormC34H36N6 Iso0.7317229893798971 Mass528.300145152; FormC29H36N8O2 Iso0.7794248705014181 Mass528.2961223919999; FormC33H40N2O4 Iso0.7509226774970164 Mass528.2988077599999; FormC18H36N14O5 Iso0.891548649354363 Mass528.299310252; FormC17H40N10O9 Iso0.9008502701261261 Mass528.2979728600001; FormC21H44N4O11 Iso0.8804472049297867 Mass528.300658228; FormC22H36N14S Iso0.8504772408611985 Mass528.296808…	9005.084961	110861.7593	0	10578.01367	106254.694	0	9147.549805	100241.3544	0	1065511.205	1.26E+07	1	1105203.53	1.29E+07	1	1074174.804	1.29E+07	1	14290.13379	151061.2287	0	18714.27539	183100.4334	0	17411.39258	153096.1815	0	13846.0752	103261.1262	0	11738.62012	129294.1558	0	10907.75781	108067.0518	0	12624.66699	95683.23091	0	10240.16406	115433.754	0	10076.18945	102112.9484	0	12337.99902	125662.276
381.1958074	11.76840083	FormC26H24N2O Iso0.9537836181173834 Mass380.18886338799996; FormC11H20N14O2 Iso0.8839804574916332 Mass380.18936588; FormC10H24N10O6 Iso0.8731647291989009 Mass380.188028488; FormC18H28N4O3S Iso0.9596905555407589 Mass380.188211756; FormC17H32O7S Iso0.9488748272480265 Mass380.186874364; FormC11H28N10OS2 Iso0.8040841936627254 Mass380.188897516; FormC18H36O2S3 Iso0.8295818707223709 Mass380.18774339199…	31837.80078	101453.4015	0	31100.84766	136022.6544	0	22089.12305	121625.1638	0	37160.86328	177230.2614	0	31160.625	138902.4711	0	27661.36328	132647.1076	0	28980.0957	134063.0793	0	24465.28125	121827.2059	0	24937.73633	117418.7428	0	25341.07227	124291.1986	0	20234.06445	106772.5016	0	21975.48047	92311.48201	0	25378.77734	119765.8857	0	21396.5918	108164.6727	0	32601.03906	119463.416	0	19238.81445	111036.9526
450.8451909	16.28441878		38664.29688	125470.0906	0	19433.42969	107609.6471	0	29029.70313	96203.13204	0	19846.56269	121674.7729	1	26233.98438	98732.95593	0	24179.20898	109595.9761	0	54249.04297	170614.6884	0	42404.44141	145505.0673	0	43432.68359	180526.0337	0	28840.22656	129965.0791	0	34608.51172	136797.4577	0	30235.24023	101931.4252	0	41455.97656	133612.8429	0	32807.98047	120176.0734	0	32441.0918	96699.07355	0	32069.64648	150435.433
462.1780802	3.136070556		0	0	0	0	0	0	0	0	0	16084.86193	118147.1154	2	21284.86523	108698.8357	0	23138.19806	154861.4532	2	0	0	0	0	0	0	0	0	0	0	0	0	0	0	0	0	0	0	0	0	0	0	0	0	0	0	0	0	0
613.3963053	10.95539989	FormC31H44N14 Iso0.9299855208652591 Mass612.387337408; FormC35H48N8O2 Iso0.8250039767009554 Mass612.3900227759999; FormC34H52N4O6 Iso0.838636693432556 Mass612.3886853839999; FormC23H52N10O9 Iso0.9834886527928829 Mass612.391873244; FormC33H56O10 Iso0.852249186134341 Mass612.387347992; FormC28H48N14S Iso0.9624327057434559 Mass612.390708536; FormC27H52N10O4S Iso0.9732484340361884 Mass612.389371144; …	19794.15625	103310.0222	0	14244.95313	106945.0367	0	13120.87988	112471.2155	0	12585.96582	104156.9741	0	12539.3623	94966.43701	0	12886.79102	118665.0995	0	10436.17676	105825.5623	0	10901.58203	108344.7536	0	10176.6416	114302.2728	0	11541.43457	102519.2245	0	13576.17773	130659.4464	0	14224.7041	115460.0381	0	15601.49219	118541.2173	0	13346.24414	105039.1282	0	11314.81738	106664.1449	0	12076.09863	99646.61855
169.8683345	16.34538389		12042.30273	129353.8656	0	14567.01465	134774.0443	0	11313.43555	114493.3697	0	11520.51855	114939.3316	0	12677.24805	140315.841	0	9767.589844	120273.42	0	11126.18262	110087.526	0	9268.858073	126747.3153	1	14381.85645	124900.5519	0	8216.71582	82131.0359	0	10579.96108	94636.58127	1	8932.684384	89945.00354	1	10442.51563	107276.3449	0	13448.58105	139883.7448	0	21603.40234	135276.7591	0	9130.959961	103430.0289
321.2110514	7.658437389	FormC9H24N10O3 Iso0.9252119224274595 Mass320.203284628; FormC17H28N4S Iso0.9882622512306827 Mass320.203467896	5244.124023	37228.99471	0	6621.814941	35053.95646	0	5091.477051	25832.8047	0	44042.64063	396504.7227	0	37603.96094	355783.684	0	41529.10938	361268.81	0	53517.57794	662842.5124	1	53370.48438	630670.3177	0	67264.3125	670953.6107	0	8887.380859	72511.70368	0	5818.616211	48481.08505	0	7326.786133	61820.34196	0	6396.597656	38506.29366	0	6594.884766	28240.85933	0	5438.094238	41116.73847	0	9379.799805	66533.5755
374.1253582	2.804443889		0	0	0	0	0	0	0	0	0	17509.58398	107265.482	0	23214.17969	90442.15425	0	18442.09254	122870.0151	2	0	0	0	0	0	0	0	0	0	0	0	0	0	0	0	0	0	0	0	0	0	0	0	0	0	0	0	0	0
655.4432251	11.45376956	FormC34H50N14 Iso0.8367414434763675 Mass654.4342876000001; FormC38H54N8O2 Iso0.826462015055341 Mass654.436972968; FormC37H58N4O6 Iso0.8403327789853686 Mass654.435635576; FormC26H58N10O9 Iso0.9696934280895317 Mass654.4388234360001; FormC36H62O10 Iso0.854189296462468 Mass654.434298184; FormC31H54N14S Iso0.875911011164184 Mass654.4376587280001; FormC30H58N10O4S Iso0.9368166682381986 Mass654.43632133…	19752.375	92117.9286	0	19573.04688	108563.9491	0	18195.99023	96623.93302	0	18711.8125	107975.2837	0	18949.99414	108127.9851	0	16170.56641	82842.91786	0	15232.40039	116090.1341	0	20585.97656	100600.0078	0	15266.39844	112762.2564	0	17854.98828	98929.11016	0	18880.07617	101979.5947	0	13926.81445	102143.511	0	16601.83008	89617.23675	0	16253.25684	90990.02476	0	24612.10156	126545.0414	0	18277.375	118175.462
528.2173665	3.333308889		0	0	0	0	0	0	0	0	0	14518.76758	72390.2654	0	13967.41662	104809.0467	2	23241.32031	101172.7499	0	0	0	0	0	0	0	0	0	0	0	0	0	0	0	0	0	0	0	0	0	0	0	0	0	0	0	0	0	0
127.8700011	0.375238444		3615.072266	8202.121852	0	6017.764648	15324.45077	0	6476.344238	23216.29483	0	16774.52167	119253.8153	1	16606.81882	118766.6856	1	16326.42469	99045.17847	1	15015.34249	97408.13825	1	20826.89593	101496.4296	1	17898.43272	90694.25149	1	17448.6849	119725.4238	1	17230.82036	120319.408	1	14316.38216	97783.91486	1	19782.32657	94568.0258	1	17343.61643	88871.89364	1	23092.2228	151598.8255	1	22474.54102	106520.6078
253.0508828	3.913681667	FormC16H4N4 Iso0.9968310281578754 Mass252.043596128; FormC8H8N6O2S Iso0.8752189477314252 Mass252.042944496; FormC8H16N2OS3 Iso0.7923705521937416 Mass252.042476132	0	0	0	0	0	0	0	0	0	32197.91406	83322.43864	0	31189.40625	91725.66318	0	26006.29688	106916.7585	0	0	0	0	0	0	0	0	0	0	0	0	0	0	0	0	0	0	0	0	0	0	0	0	0	0	0	0	0	0
513.3108093	10.320735	FormC29H36N8O Iso0.845970632329774 Mass512.301207772; FormC33H40N2O3 Iso0.7927045531782944 Mass512.30389314; FormC18H36N14O4 Iso0.9420928262444181 Mass512.304395632; FormC17H40N10O8 Iso0.9461812953233 Mass512.30305824; FormC21H44N4O10 Iso0.9746782558274427 Mass512.305743608; FormC26H40N8OS Iso0.8455784922251075 Mass512.3045789; FormC25H44N4O5S Iso0.8581136559788535 Mass512.303241508; FormC24H48O9…	6185.438477	68720.52696	0	7556.373535	111162.166	0	9566.65332	84589.89432	0	74552.4987	1024707.026	1	66500.76004	1111608.272	1	71810.79055	1190770.09	1	9552.415039	85674.53288	0	7753.21582	96835.18214	0	8979.333984	107242.7411	0	8574.445313	112971.3715	0	8546.078125	77232.47784	0	7626.017578	97174.5145	0	5159.900879	69710.86216	0	7779.711426	105883.3658	0	9192.15918	110871.353	0	10067.38184	98376.25966
411.0945002	8.248271778	FormC20H10N8O3 Iso0.9888958211011438 Mass410.08758617999996; FormC19H14N4O7 Iso0.9780800928084116 Mass410.086248788; FormC28H14N2S Iso0.9245783525569982 Mass410.08776944799996; FormC13H10N14OS Iso0.9131857230520182 Mass410.08827194; FormC12H14N10O5S Iso0.9023699947592859 Mass410.08693454800004; FormC11H18N6O9S Iso0.8915542664665537 Mass410.085597156; FormC15H22O11S Iso0.9348171796374827 Mass410.0…	7643.532227	113023.2338	0	5625.923828	93852.9853	0	10151.36621	72695.84121	0	36233.81529	959040.3929	1	40758.21484	879594.1189	0	39338.17578	875897.849	0	6431.251953	125734.058	0	7540.020996	91180.17548	0	6259.837402	94969.40319	0	7965.542969	118184.029	0	5538.48291	100453.9992	0	5414.077148	78439.19564	0	6616.442871	89808.79446	0	5230.022461	57673.64458	0	6383.523438	80861.94398	0	6367.837891	87657.80202
485.3491186	10.83974356	FormC28H44N4O3 Iso0.8978398068196489 Mass484.34134126799995; FormC21H44N10OS Iso0.8221297087705234 Mass484.342027028; FormC20H48N6O5S Iso0.811313980477791 Mass484.3406896359999; FormC28H52O2S2 Iso0.8978398068196486 Mass484.340872904; FormC27H49ClN2O3 Iso0.603213840096446 Mass484.343171108	16499.88867	93902.70798	0	11508.2666	104251.6692	0	13508.92969	83436.29571	0	13488.12598	93074.66445	0	16121.65625	89726.47806	0	14441.56152	91786.47898	0	16814.61914	85306.47056	0	13930.22656	98206.25564	0	10088.35449	77668.42077	0	14427.75195	104220.1871	0	15275.73438	104618.3	0	9486.430664	64476.226	0	15037.07129	96737.27607	0	16384.90625	70594.61382	0	13343.01953	91966.06545	0	11760.85352	87708.23569
257.0492689	3.046472901	FormC12H8N4OS Iso0.8755907144483648 Mass256.041881876; FormC12H16S3 Iso0.7713262606893662 Mass256.041413512	0	0	0	0	0	0	0	0	0	249073.6419	1479235.795	1	263455.237	1543289.46	1	252137.278	1508437.783	1	36445.48047	79988.85313	0	40395.64844	91635.38908	0	30096.93359	82067.60902	0	9023.970703	31031.83964	0	24724.77734	54068.43892	0	28326.67773	85923.06509	0	28025.30859	96556.50272	0	24660.2207	59151.57535	0	34510.51172	85284.84473	0	20762.82422	76567.25363
186.0310067	2.732706667		0	0	0	0	0	0	0	0	0	19193.30469	84498.19902	0	20206.12695	90534.8213	0	18115.00223	106375.0423	1	0	0	0	0	0	0	0	0	0	0	0	0	0	0	0	0	0	0	0	0	0	0	0	0	0	0	0	0	0
141.9317624	16.24233028		17970.33398	89096.97325	0	19586.97461	71735.88342	0	20957.48438	54411.32241	0	17570.02148	48548.55309	0	28709.75195	109990.5283	0	15979.6582	65044.21426	0	14904.0721	87884.15308	1	19840.48047	78121.81725	0	21298.53906	80936.52167	0	19224.25977	98490.40049	0	28862.40039	103658.9869	0	31226.0918	93750.64999	0	17646.59961	44779.94048	0	30299.89063	80302.32492	0	19065.45703	87831.0969	0	13506.51372	67839.2793
353.164425	10.83346072	FormC24H20N2O Iso0.864684870869476 Mass352.15756325999996; FormC8H20N10O6 Iso0.9271091240614617 Mass352.15672836; FormC16H24N4O3S Iso0.9082243505239155 Mass352.156911628; FormC15H28O7S Iso0.9185513031464085 Mass352.155574236; FormC9H24N10OS2 Iso0.8527935474288507 Mass352.15759738799994; FormC16H32O2S3 Iso0.822251657149079 Mass352.15644326399996; FormC11H25ClN8OS Iso0.6074544728406599 Mass352.1560…	26496.74414	86595.71971	0	22728.96094	88986.25107	0	15747.16504	88938.36916	0	17536.48047	81420.68863	0	22646.6582	134122.4832	0	21954.59766	104852.2773	0	14611.74121	79763.80982	0	19840.7168	87227.50565	0	13716.08105	95970.43474	0	16410.26758	94634.79203	0	14381.43164	72502.91579	0	18158.02734	89636.6326	0	20667.00977	89864.95378	0	15737.51563	103852.9471	0	15855.65625	83768.36276	0	16989.64453	75045.08979
283.1376877	6.952974111	FormC8H14N10O2 Iso0.9410190314009025 Mass282.130119688; FormC8H22N6OS2 Iso0.8550367443674279 Mass282.12965132399995	9199.614258	81137.98926	0	7785.152344	82728.24556	0	6405.342285	62175.04817	0	284427.125	4803386.302	0	261839.442	4892039.97	1	266836.3043	4984912.105	1	7899.865723	117848.114	0	6321.905273	88368.68072	0	7051.492676	66937.31394	0	5669.214844	75393.10348	0	5546.361816	86894.38504	0	5848.359375	73357.50916	0	4971.748535	63697.39775	0	7922.333496	96791.1788	0	6157.837891	96080.53369	0	6291.179688	81608.57704
474.1022776	8.225854667	FormC35H11N3 Iso0.7978960824460349 Mass473.09529735200005; FormC20H7N15O Iso0.9801773064823316 Mass473.095799844; FormC19H11N11O5 Iso0.9693615781895994 Mass473.094462452; FormC23H15N5O7 Iso0.9873755086394718 Mass473.09714782000003; FormC18H15N7O9 Iso0.9585458498968673 Mass473.09312506000003; FormC22H19NO11 Iso0.9981912369322044 Mass473.09581042800005; FormC27H15N5O2S Iso0.9441125954685428 Mass473…	6762.085938	51207.68715	0	8044.618164	78623.9107	0	9069.633789	91663.1948	0	35924.62881	801092.1512	1	40187.20703	834498.9842	0	40319.94922	830603.4409	0	7642.587402	87593.0362	0	7308.79248	69097.97755	0	6555.04834	77996.71908	0	6039.657227	97825.79249	0	7010.134766	94355.42649	0	7268.317871	81754.25036	0	6352.164063	82269.76361	0	6785.327637	79729.66469	0	6188.582031	68932.56464	0	5570.489746	62877.01405
327.1638804	5.432675444	FormC10H18N10O3 Iso0.9589805615070407 Mass326.156334436; FormC9H22N6O7 Iso0.9490951057528474 Mass326.15499704399997; FormC13H26O9 Iso0.9455216366902012 Mass326.157682412; FormC18H22N4S Iso0.834171969822097 Mass326.156517704; FormC17H26O4S Iso0.8516143753026121 Mass326.155180312; FormC10H26N6O2S2 Iso0.8628391401205534 Mass326.155866072	4517.974609	28282.25044	0	3573.505371	18957.69265	0	3511.649902	10252.79962	0	332220.1324	5764400.666	1	352231.6592	5909421.589	1	327897.6101	5733751.102	1	7602.901367	139576.7132	0	8671.082031	133648.8909	0	7527.022949	106897.7329	0	6962.405273	102831.4881	0	8893.976563	108533.2219	0	6511.214355	75356.20463	0	6608.136719	83260.53993	0	5873.030273	103448.3197	0	7199.455566	80392.68178	0	5071.412598	56117.87349
315.0548464	1.920997284	FormC22H6N2O Iso0.8005546021695914 Mass314.04801281199997; FormC14H10N4O3S Iso0.8675735128133097 Mass314.04736118; FormC13H14O7S Iso0.8850798838592739 Mass314.04602378799996; FormC6H14N6O5S2 Iso0.8637436854809307 Mass314.04670954799997; FormC14H18O2S3 Iso0.7751168926953921 Mass314.04689281599997; FormC7H18N6S4 Iso0.7678982563515017 Mass314.047578576	0	0	0	0	0	0	0	0	0	493760.1431	3555058.703	1	503323.6008	3664854.247	1	511232.2323	3770384.971	1	11844.70313	77625.74335	0	10295.05762	93470.06359	0	15495.86914	78304.76776	0	12455.57227	75108.76496	0	11630.54785	61603.05939	0	8316.185547	58683.35073	0	11759.05371	117931.635	0	15108.89355	108917.9282	0	18527.49219	85907.72301	0	8392.407227	70881.05176
215.1290523	4.664458556	FormC12H14N4 Iso0.9349630331728477 Mass214.12184644799999	11365.25098	43987.30554	0	8826.174805	56340.03636	0	10040.27344	54994.26089	0	176926.4844	715575.6906	0	138823.4349	860186.2591	1	134857.2173	792076.2503	1	11224.8623	69376.22578	0	10550.58301	66255.20034	0	14816.99609	85232.35758	0	13073.58398	77027.93041	0	7550.490234	62802.48768	0	15044.41211	71132.45536	0	12852.69531	63315.34482	0	14958.41211	71300.14628	0	13541.38867	82615.0476	0	17452.42188	90268.51901
243.1604322	5.692646611	FormC14H18N4 Iso0.9445335844467411 Mass242.15314657599998	10191.49219	76290.39169	0	7347.582031	64275.05909	0	10393	65932.26283	0	153275.1503	965725.2673	1	165407.0844	1041941.097	1	151964.7139	994793.8671	1	10079.9043	71650.08374	0	11227.87695	69771.79408	0	9065.894531	51200.14824	0	11873.03223	74446.57895	0	9228.292969	69183.13252	0	8121.48291	66861.74195	0	13374.29102	58908.7803	0	9020.658203	84081.50035	0	10424.86328	81025.05738	0	9795.020508	69085.47579
218.8714945	16.27545756		31424.04102	58839.49643	0	29745.99805	76643.05801	0	20577.96289	40669.53447	0	26114.61523	81259.70737	0	36278.41406	69467.46235	0	20404.61523	51303.00907	0	24571.45117	72719.92252	0	19556.45898	70048.37732	0	25854.53516	74290.96932	0	14627.31738	56262.3248	0	22941.95508	65159.65569	0	15126.42976	75564.07641	1	23274.38281	42604.92144	0	19060.49609	72333.00197	0	30238.44727	58401.46768	0	21838.875	55388.67602
345.1502516	8.723372611	FormC11H24N2O10 Iso0.8851719468947974 Mass344.143094968; FormC16H20N6OS Iso0.9392505883584585 Mass344.1419302599999; FormC8H24N8O3S2 Iso0.7756534625527597 Mass344.14127862799995; FormC12H28N2O5S2 Iso0.6064920384171739 Mass344.14396399599997; FormC16H28N2S3 Iso0.8119130230769527 Mass344.141461896; FormC15H25ClN4OS Iso0.6313749206782765 Mass344.1437601; FormC14H29ClO5S Iso0.6240197685974743 Mass344…	14737.62012	75553.16796	0	10401.90918	59835.43101	0	15723.99512	71343.58112	0	16136.50586	51218.01979	0	11143.96973	51192.7643	0	13682.5752	61966.25643	0	19260.11133	56819.65442	0	10725.21387	55601.98998	0	15582.04297	69806.14434	0	9674.522461	56539.66434	0	8627.930664	48765.96485	0	12328.92188	65323.33038	0	15898.56152	63332.59265	0	9677.733398	48597.83658	0	13407.12598	52634.67007	0	11936.81641	55692.73477
329.2336818	5.179885611	FormC19H28N4O Iso0.8894478253481196 Mass328.22631151599995; FormC18H32O5 Iso0.9080384034800714 Mass328.22497412399997; FormC19H36S2 Iso0.7919430330994252 Mass328.225843152	6496.080566	63614.93333	0	4865.189941	56676.89218	0	3991.180664	40185.52495	0	782623.6503	1.09E+07	1	842287.7552	1.11E+07	1	755364.907	1.05E+07	1	8220.867188	67340.90317	0	6903.220215	44191.83067	0	4489.93457	35696.04853	0	4991.368652	47012.31331	0	8182.738281	50861.44289	0	5900.556152	58960.01989	0	4398.073242	29000.65633	0	8569.078125	67994.59933	0	3951.085938	41060.82434	0	5760.72168	54917.07417
274.9637074	0.500706605		0	0	0	0	0	0	0	0	0	26060.86328	83311.53907	0	28961.46875	86274.43418	0	17593.90625	58262.55273	0	21803.81445	48774.35752	0	16693.39453	59874.99599	0	20372.93164	61284.16056	0	25930.36133	73251.78051	0	16574.70313	51637.43728	0	17574.01758	52991.63668	0	15545.46468	77846.33133	1	21246.35938	65112.15675	0	16826.9668	50976.642	0	18082	43243.14154
573.3319784	8.806726833	FormC36H40N6O Iso0.7066841774252792 Mass572.3263599; FormC31H40N8O3 Iso0.7753399835317791 Mass572.32233714; FormC35H44N2O5 Iso0.7257243669718831 Mass572.325022508; FormC20H40N14O6 Iso0.873785075687849 Mass572.325525; FormC19H44N10O10 Iso0.8870938738050522 Mass572.324187608; FormC23H48N4O12 Iso0.8554865349635058 Mass572.326872976; FormC39H44N2S Iso0.6561960602978473 Mass572.322520408; FormC24H40N1…	6749.072266	42482.77888	0	4544.922852	51808.82622	0	7788.087402	57638.45624	0	821711.7232	9214429.566	1	840898.5327	9676283.476	1	849412.4539	9377231.879	1	10453.71094	90409.28992	0	7382.666504	57235.32348	0	9243.25293	72709.72124	0	6285.687988	27402.39682	0	6628.611328	73114.32856	0	5187.367676	37737.37925	0	5383.458008	33733.53011	0	6600.5	53407.63671	0	6154.529297	45449.05737	0	8691.267578	41951.83657
451.8927218	3.760499713		0	0	0	3099.804199	3963.693465	0	3654.737793	4855.150739	0	14389.45605	48944.98137	0	13572.90527	46780.46317	0	18266.87305	32562.04626	0	20528.97852	67529.32044	0	18485.59375	62194.54793	0	18895.83203	32515.29513	0	11169.27832	48517.10579	0	12518.4502	46767.11909	0	18061.59961	56322.90181	0	13285.68813	72787.52143	1	21176.75977	55097.95013	0	16276.18555	43571.832	0	15266.29145	76859.81818
369.3016269	10.23915983	FormC23H36N4 Iso0.8895342048657169 Mass368.293997152; FormC22H40O4 Iso0.9024167551534658 Mass368.29265976	8443.292969	39558.82164	0	9012.189453	46774.64353	0	8583.640625	58330.5715	0	7666.769043	35469.14643	0	11009.76563	56124.17687	0	8231.126953	55917.94591	0	11027.92188	45905.46418	0	7909.796387	47587.2681	0	6708.404297	48483.2989	0	8363.109375	51137.3324	0	7456.688477	29651.73243	0	9495.613281	44389.49078	0	6556.646973	42555.66674	0	10189.39941	49164.50085	0	10973.55273	68016.04088	0	8184.342773	52178.8113
641.427478	11.27001228	FormC33H48N14 Iso0.9499387327813109 Mass640.418637536; FormC37H52N8O2 Iso0.9932016459522388 Mass640.4213229039999; FormC32H52N10O4 Iso0.9391230044885778 Mass640.417300144; FormC36H56N4O6 Iso0.982385917659506 Mass640.4199855119999; FormC25H56N10O9 Iso0.8634129064394522 Mass640.4231733720001; FormC35H60O10 Iso0.9715701893667748 Mass640.41864812; FormC30H52N14S Iso0.9174915479031134 Mass640.42200866…	9347.134766	42641.03561	0	10791.66016	48418.71085	0	8075.05127	51713.19352	0	9548.417969	48478.00081	0	11493.27148	63063.64481	0	10911.4375	51499.79541	0	10522.83887	34711.28023	0	14361.90039	72274.45141	0	9554.449219	43015.27908	0	8127.964355	50629.14363	0	10562.40527	59551.70432	0	9334.646484	47013.03569	0	10988.18848	48809.15001	0	10262.63672	48490.19302	0	9953.552734	47086.31699	0	8656.152344	42538.86808
339.1639064	5.876833929	FormC11H18N10O3 Iso0.9565744926722269 Mass338.156334436; FormC10H22N6O7 Iso0.9457587643794947 Mass338.15499704399997; FormC14H26O9 Iso0.9890216775504238 Mass338.157682412; FormC19H22N4S Iso0.9136562423318587 Mass338.156517704; FormC18H26O4S Iso0.9239831949543518 Mass338.155180312; FormC11H26N6O2S2 Iso0.870117006660137 Mass338.155866072	0	0	0	0	0	0	2762.232666	4342.054901	0	67723.52176	1696308.04	1	68166.80618	1779470.918	1	78612.39063	1708050.523	0	8501.151367	47045.71797	0	6157.026367	35138.34918	0	5659.546875	62124.3999	0	5473.148926	51122.90153	0	5525.012695	44077.89735	0	5283.189453	45348.69247	0	7810.255371	66837.5743	0	10362.40137	56230.62864	0	8966.512695	48785.22705	0	4282.466797	60254.09634
361.8901894	16.28173644		9660.03125	43883.26467	0	8001.629395	45853.8911	0	10582.40527	37977.37195	0	8202.180827	46824.06481	1	13879.23242	41019.46816	0	10607.31055	45478.13377	0	9275.194336	34995.11067	0	14498.12891	57823.59104	0	11739.15039	55370.08386	0	9712.414063	35061.9698	0	11327.36723	57442.17218	1	9750.994141	39465.12644	0	11205.25467	72212.1054	1	13885.41797	51066.81784	0	15519.35059	50273.03829	0	10203.47152	50806.86658
486.0706843	15.3105964		14267.03925	96005.89245	1	11327.53711	54922.80006	0	35498.6875	185322.2556	0	11148.06055	50986.02218	0	4313.513672	10723.45989	0	8537.233398	44921.42693	0	3050.088623	13194.784	0	0	0	0	0	0	0	2550.062744	3974.341806	0	0	0	0	2938.230713	7946.711174	0	6448.162598	30791.79637	0	14115.36914	70236.44153	0	16611.65234	76312.74655	0	4226.345215	20805.28417
450.9020159	3.757328833		24233.07031	81674.97334	0	20521.25781	74332.65903	0	15531.95313	45776.2299	0	22327.22656	61988.61702	0	17790.48438	60139.77061	0	17611.125	42522.43809	0	23068.85156	47863.58838	0	15459.14551	34642.19527	0	31449.05859	47632.21202	0	14957.90137	40914.23156	0	10318.29529	48584.85508	1	20511.73633	48918.91526	0	15782.70801	27034.73972	0	11981.52632	60344.54152	1	17541.65039	41419.64372	0	11006.92969	52256.29558
177.8625243	16.26707437		28901.32031	27143.32657	0	23987.14648	37157.31464	0	29893.76367	47036.58731	0	21116.82031	31732.85047	0	34092.16016	47528.9675	0	17736.80469	50752.38565	0	19244.50391	44052.47272	0	18062.68359	45544.80782	0	17506.85547	46828.57597	0	9592.005859	24148.40987	0	9983.416992	38118.93434	0	15806.86523	33200.8928	0	0	0	0	17041.56836	38363.54402	0	18861.9082	51864.05443	0	18260.75	42647.89277
286.0840925	3.88508963	FormC15H7N7 Iso0.6515028995907904 Mass285.07629322400004; FormC7H11N9O2S Iso0.7187913264790285 Mass285.075641592	0	0	0	0	0	0	0	0	0	47994.91797	196359.9255	0	52274.06641	210845.4584	0	40534.59129	243738.4358	1	10270.64844	37555.09609	0	8205.537109	42024.97564	0	9532.707031	44312.41931	0	7289.519531	28818.67693	0	6088.026367	30614.75363	0	5399.01709	21509.32092	0	12802.18945	63093.49346	0	11965.38965	44063.51243	0	10485.26758	45582.14425	0	6055.438965	27095.04547
135.9019592	16.39739667		6227.620117	23185.186	0	7204.669922	45154.81718	0	7185.25	47250.77854	0	5364.67334	23816.41705	0	5382.457031	30092.37054	0	6293.250488	40924.95015	0	6697.348145	22358.57842	0	7122.756836	51175.71414	0	5369.420898	42534.5147	0	7958.349354	73961.84396	1	9433.299805	32538.30416	0	7237.342285	40259.46885	0	5417.642578	27851.96244	0	6959.337402	35540.56256	0	8673.09375	39691.27603	0	6715.259277	39092.35297
145.9191471	16.2423275		9743.711914	37327.69616	0	14230.66992	44888.62027	0	10826.75293	38378.7872	0	10195.87988	34673.55211	0	7673.385254	45392.22374	0	12780.38281	70300.04186	0	14564.96484	49877.66171	0	9884.269531	25806.98299	0	13398.40527	38427.52684	0	14597.76465	35808.66288	0	15397.21191	59235.76494	0	21397.03125	64874.26424	0	12424.24805	32054.19383	0	13684.60742	37166.0422	0	11122.4541	44236.46712	0	9989.917969	26517.82261
427.1115817	7.5822615	FormC33H14O Iso0.7690909999755767 Mass426.10446506799997; FormC18H10N12O2 Iso0.938908776036629 Mass426.10496756; FormC17H14N8O6 Iso0.992773099174724 Mass426.103630168; FormC21H18N2O8 Iso0.9495101860037951 Mass426.106315536; FormC16H18N4O10 Iso0.9964111725325439 Mass426.102292776; FormC25H18N2O3S Iso0.8652928769574527 Mass426.10381343599994; FormC9H18N10O8S Iso0.8790934940606449 Mass426.102978536;…	5058.319824	23088.3122	0	4546.072266	17401.03979	0	4585.473145	34181.62899	0	66714.23196	1523722.408	1	65308.03367	1554746.997	1	62699.73791	1507190.73	1	5138.739746	40036.8432	0	4873.770508	42276.75031	0	6468.57373	34172.2625	0	4374.741699	46190.96027	0	5980.364746	55790.87725	0	3890.381592	39392.08681	0	3957.812012	25792.39225	0	5644.583496	36622.04242	0	7352.86084	58810.96416	0	4068.153809	48560.01322
165.836677	0.614270247		0	0	0	0	0	0	0	0	0	11146.49512	37381.61326	0	8811.351563	34156.70481	0	16747.08984	35553.67052	0	15237.89258	48521.9795	0	7793.61377	36057.73543	0	15090.49609	43008.51057	0	11415.02246	45339.45029	0	14484.12793	50628.1634	0	12273.29199	50666.47668	0	12196.44531	36688.67978	0	12444.94434	50941.71048	0	9033.977539	34738.94298	0	17561.17773	53100.815
341.1796369	5.843239	FormC11H20N10O3 Iso0.9477383825438408 Mass340.1719845; FormC14H28O9 Iso0.9656810903219749 Mass340.173332476; FormC19H24N4S Iso0.857307898647364 Mass340.172167768; FormC18H28O4S Iso0.8820331599220882 Mass340.170830376; FormC11H28N6O2S2 Iso0.8611421385558606 Mass340.171516136	3340.907959	13977.35416	0	3653.406006	9734.033094	0	2789.202637	16165.49118	0	205165.0313	3076307.243	0	174142.1808	2941031.292	1	184807.6094	3036949.807	0	4077.261719	38476.81887	0	6556.807129	36144.08173	0	5543.511719	52032.77429	0	3770.689697	39549.79182	0	4739.034668	31492.57415	0	5848.981445	52014.83844	0	6308.670898	42314.04669	0	5025.353516	23101.25014	0	3706.336426	23379.25517	0	3900.269043	29240.41572
383.3173232	10.69274144	FormC24H38N4 Iso0.8645566524074534 Mass382.309647216; FormC23H42O4 Iso0.8774560109676688 Mass382.308309824	6665.382813	24907.6759	0	7033.047363	25442.26704	0	8062.226563	23217.21033	0	12717.92383	53652.11971	0	12422.35254	46285.11835	0	7438.88623	38762.50844	0	7582.828125	37584.85175	0	6198.568359	32843.02204	0	6801.077148	24344.55574	0	7116.09082	21542.94613	0	6454.984863	34392.3786	0	6355.246582	40351.32256	0	11112.16602	33124.47496	0	5849.754883	23431.62131	0	7669.25	36477.37958	0	7726.035156	26893.8617
557.3367533	10.37633461	FormC36H40N6 Iso0.810418698511769 Mass556.33144528; FormC31H40N8O2 Iso0.8784426771279825 Mass556.3274225199999; FormC35H44N2O4 Iso0.8240637058517624 Mass556.3301078879999; FormC20H40N14O5 Iso0.9033582609948289 Mass556.33061038; FormC19H44N10O9 Iso0.9412363522285369 Mass556.329272988; FormC24H40N14S Iso0.9444084417646272 Mass556.32810828; FormC28H44N8O2S Iso0.9614220931368735 Mass556.3307936479999…	2819.986328	8485.801757	0	3218.834229	9422.966368	0	6638.696289	38730.07532	0	46614.71243	763542.6037	1	48720.63616	779137.8407	1	54845.55729	874990.7764	1	4674.664063	35592.472	0	5454.87793	40937.11907	0	7891.277344	43419.68188	0	3970.104248	28795.32097	0	4007.643555	34755.0243	0	5029.602051	33105.88379	0	5495.14502	46202.83433	0	5198.233887	30505.76732	0	6912.404785	33842.87191	0	5445.347656	18845.17692
213.8734777	16.34681333		5996.131348	27548.27094	0	6021.390625	31263.80351	0	6712.369629	25477.72998	0	7844.962891	27185.78395	0	8362.150391	49370.94291	0	10003.61328	31425.6951	0	6507.533691	32096.96817	0	6403.836914	32803.92853	0	7764.183501	39531.86906	1	7579.359375	35265.98329	0	5409.272461	26374.91602	0	5264.969727	27241.26036	0	8111.515625	38052.09542	0	6982.235352	28199.92979	0	8153.046875	32309.16692	0	7750.15625	35603.97054
195.0524819	1.448326905		0	0	0	0	0	0	0	0	0	236106.5873	1430774.94	1	239225.1241	1530030.661	1	242097.6285	1517691.638	1	8516.993164	34705.36566	0	7985.130371	35047.0373	0	8870.849609	38789.20245	0	7538.561035	22276.96957	0	5202.697266	7957.437352	0	8501.136719	18427.60851	0	9658.583008	41606.84531	0	9106.15332	41797.0225	0	7664.606445	28656.82596	0	7313.837891	17405.92912
313.1483551	4.947835988	FormC9H16N10O3 Iso0.9556788417777047 Mass312.140684372; FormC12H24O9 Iso0.9417239927267882 Mass312.142032348; FormC17H20N4S Iso0.8644749959354322 Mass312.14086764; FormC16H24O4S Iso0.8748019485579251 Mass312.13953024799997; FormC9H24N6O2S2 Iso0.8824872745253297 Mass312.140216008	0	0	0	0	0	0	0	0	0	142529.6525	1751951.236	1	145839.2879	1704480.691	1	119031.878	1606561.822	1	8013.296875	54002.59436	0	11435.29785	64805.09688	0	9971.336914	66477.14932	0	5967.175293	38006.75532	0	8891.367188	45997.96449	0	5050.951172	43848.40568	0	6267.125	22598.67967	0	5408.850098	23456.13905	0	4308.07959	6575.465343	0	6944.77002	25212.92876
421.1884737	8.389985185	FormC24H20N8 Iso0.8393954028192923 Mass420.18109264; FormC23H24N4O4 Iso0.878216441752502 Mass420.179755248; FormC12H24N10O7 Iso0.9607591505836599 Mass420.182943108; FormC11H28N6O11 Iso0.9919948187347112 Mass420.181605716; FormC16H24N10O2S Iso0.877542584818621 Mass420.18044100800006; FormC20H28N4O4S Iso0.6532558131797923 Mass420.183126376; FormC19H32O8S Iso0.8798366030786873 Mass420.18178898400004…	4578.913574	26931.28668	0	3594.140381	5006.166615	0	4670.119141	20428.28184	0	74447.86179	915498.7419	1	79070.81622	919421.1723	1	73504.9295	964535.448	1	7086.625	27980.93873	0	5532.515137	36174.06403	0	7396.833496	40112.82014	0	3757.200439	11069.71357	0	4060.594727	15506.67131	0	4838.224609	28202.59848	0	4032.481689	24534.13145	0	3439.822266	14054.74456	0	5084.445313	12479.80434	0	4437.046875	23609.63766
486.0701263	14.70859344		5662.150879	13534.34849	0	6586.931152	25459.63366	0	20336.25586	80726.55922	0	11099.25977	38304.28875	0	0	0	0	9250.912109	32459.54714	0	2682.380127	4218.950799	0	0	0	0	0	0	0	2730.831543	4179.095416	0	0	0	0	0	0	0	5128.92627	7576.993027	0	14000.60352	45472.80085	0	11170.21226	56560.67475	1	3436.902344	9739.965039
397.3328313	11.12032194	FormC25H40N4 Iso0.9957008305048878 Mass396.32529728; FormC24H44O4 Iso0.9848851022121557 Mass396.323959888	6103.381836	8179.434014	0	8294.039063	15870.45141	0	5217.56543	20513.32732	0	5262.773438	29792.40202	0	10463.17578	32665.69143	0	4009.444824	11568.74973	0	6352.223633	14961.61113	0	5418.969238	28087.54227	0	9037.894531	37442.66144	0	5692.316406	20051.41459	0	8558.633789	25364.22209	0	9014.349609	23292.99273	0	5534.722656	22972.53269	0	6707.572266	21516.82823	0	6847.003418	27686.16981	0	6024.710938	33158.20148
617.3579928	8.824548563	FormC34H40N12 Iso0.7364004853039264 Mass616.34988928; FormC38H44N6O2 Iso0.7007168337869472 Mass616.352574648; FormC33H44N8O4 Iso0.7701993955162975 Mass616.348551888; FormC37H48N2O6 Iso0.7178243847246415 Mass616.351237256; FormC22H44N14O7 Iso0.8695918881935372 Mass616.351739748; FormC21H48N10O11 Iso0.8860859014639351 Mass616.350402356; FormC25H52N4O13 Iso0.8536997928568275 Mass616.3530877239999; F…	3684.607422	18691.95394	0	4256.247559	16113.76516	0	0	0	0	513221.0342	5682847.658	1	521067.4301	5776208.654	1	504618.2321	5479632.234	1	5686.938477	27248.72207	0	6153.966797	37731.79539	0	4581.549805	25372.41203	0	3140.257324	4280.902103	0	5882.672363	22843.33823	0	5864.617188	16021.27359	0	3665.252441	5203.236357	0	3952.688965	5646.313308	0	3859.067383	9451.003461	0	4165.846191	5920.695117
385.1441865	3.584276296	FormC26H16N4 Iso0.8142940252503467 Mass384.137496512; FormC25H20O4 Iso0.8272057043432884 Mass384.13615912; FormC10H16N12O5 Iso0.9374890867232187 Mass384.13666161199995; FormC9H20N8O9 Iso0.969656861084127 Mass384.13532422; FormC13H24N2O11 Iso0.9870802257449443 Mass384.138009588; FormC18H20N6O2S Iso0.8908381291399503 Mass384.13684487999996; FormC17H24N2O6S Iso0.9011650817624434 Mass384.135507487999…	0	0	0	0	0	0	0	0	0	73499.83054	467392.8948	1	67832.04781	421363.4846	1	71992.41878	434789.3974	1	9206.995117	27941.5394	0	10327.77734	10482.56675	0	11418.80078	13254.84102	0	7811.803711	19143.34467	0	4877.726563	13431.31113	0	0	0	0	0	0	0	0	0	0	3225.973145	4257.057125	0	0	0
325.2026323	5.947207	FormC19H24N4O Iso0.9400303620597537 Mass324.19501138799995; FormC11H28N6O3S Iso0.9294527239363524 Mass324.194359756; FormC19H32S2 Iso0.8550681740636232 Mass324.194543024	0	0	0	0	0	0	0	0	0	57270.01918	372529.0509	1	80651.1875	315394.0949	0	76758.5	306962.3332	0	8274.827148	20188.19909	0	4656.460938	11746.16369	0	2775.590576	4072.285286	0	0	0	0	4090.603516	10754.1099	0	0	0	0	7925.975586	19084.67243	0	0	0	0	0	0	0	0	0
411.348677	11.55266931	FormC26H42N4 Iso0.9634073446895 Mass410.34094734399997; FormC25H46O4 Iso0.9525916163967677 Mass410.339609952; FormC25H47ClN2 Iso0.6478025353321206 Mass410.342777184	7360.436523	19101.0497	0	4276.120605	6161.17985	0	7035.694824	24611.9749	0	9752.651367	19917.66118	0	10425.16309	27812.06539	0	7039.595215	18201.48783	0	5395.729004	15608.93767	0	5362.533691	28954.64608	0	5695.77832	15483.69006	0	7250.109863	21989.50101	0	0	0	0	5381.138672	8249.745875	0	4867.435547	19907.65868	0	5384.850586	14597.80122	0	5851.40332	19858.6257	0	6417.213867	14740.37664
844.9472896	11.22354399	FormC38H8N2O20S Iso0.7169157051513674 Mass843.939111656; FormC36H8N6O16S2 Iso0.6764132036916363 Mass843.9438201760001; FormC31H8N8O18S2 Iso0.7794200709923095 Mass843.939797416; FormC35H12N2O20S2 Iso0.6885563899632514 Mass843.942482784; FormC35H8N8O13S3 Iso0.6543478559395995 Mass843.9372953159999; FormC39H12N2O15S3 Iso0.6081802467738608 Mass843.939980684; FormC24H8N14O16S3 Iso0.8061430993693383 Ma…	3427.454834	13651.98213	0	4816.249023	25887.07032	0	5140.116699	14263.39832	0	3368.666504	22578.64071	0	3422.594971	14734.53177	0	3762.687744	19263.56175	0	2394.461914	3754.290173	0	3136.107422	21058.03083	0	3631.120117	21986.12685	0	0	0	0	4719.975586	12833.50761	0	2702.605957	7117.287045	0	4015.229736	14613.3111	0	5549.893066	37045.47356	0	3435.240967	5063.262142	0	5391.873047	18523.23559
465.2145936	8.548794348	FormC26H24N8O Iso0.8383975698688899 Mass464.20730738799995; FormC25H28N4O5 Iso0.8823476275856881 Mass464.20596999599996; FormC14H28N10O8 Iso0.962194628018025 Mass464.20915785600005; FormC13H32N6O12 Iso0.9878636329015252 Mass464.20782046399995; FormC18H28N10O3S Iso0.8813429733633973 Mass464.20665575600003; FormC22H32N4O5S Iso0.873454143070963 Mass464.209341124; FormC17H32N6O7S Iso0.925088906183427…	3246.62793	8908.96473	0	3501.053223	12532.88118	0	3347.097412	13033.72625	0	84528.9375	826071.1448	0	61252.89174	732419.2204	1	68820.82719	781566.1473	1	0	0	0	4423.447754	16952.16285	0	4551.8125	28910.37214	0	0	0	0	3397.631836	5196.040384	0	0	0	0	2618.886475	3861.892283	0	4284.09375	11502.71407	0	3823.221924	15526.45411	0	2537.100098	3841.345619
137.0242841	3.692981528		5646.300293	12370.52329	0	0	0	0	0	0	0	206853.2344	871237.2891	0	187701.0938	825609.4066	0	132399.2367	814146.0181	1	4258.495605	9978.892861	0	3973.469482	14534.14049	0	5611.606445	20014.73814	0	0	0	0	4172.806152	11711.75654	0	3412.070557	5089.882198	0	3794.695068	5603.227129	0	5166.010742	13418.96166	0	3395.618164	4675.741983	0	0	0
642.0916545	15.01775889		6031.407715	16232.33765	0	0	0	0	11514.38002	58235.39804	1	4925.493164	12189.52134	0	0	0	0	0	0	0	0	0	0	0	0	0	0	0	0	0	0	0	0	0	0	0	0	0	0	0	0	4203.772461	12430.74261	0	4409.933105	10601.00478	0	0	0
601.3633041	10.38347319	FormC38H44N6O Iso0.8832192512266898 Mass600.357660028; FormC33H44N8O3 Iso0.9835605105386203 Mass600.3536372679999; FormC37H48N2O5 Iso0.8973576877582266 Mass600.3563226360001; FormC22H44N14O6 Iso0.864587499318566 Mass600.356825128; FormC21H48N10O10 Iso0.8537717710258333 Mass600.355487736; FormC25H52N4O12 Iso0.8970346841967625 Mass600.3581731039999; FormC41H48N2S Iso0.8407130132566037 Mass600.35382…	3204.981689	9469.307312	0	3698.126709	18212.52696	0	3766.208496	5761.15509	0	38893.17578	512507.3859	0	36201.9083	531814.3641	1	50084.82422	590669.3816	0	4206.751953	5293.530266	0	0	0	0	2984.047119	8790.759714	0	0	0	0	3027.894287	4585.2	0	0	0	0	3173.428223	9898.686561	0	3614.542969	5782.099755	0	4539.981445	22252.94912	0	0	0
645.3269682	8.223814048	FormC33H36N14O Iso0.7341583378755067 Mass644.319651772; FormC37H40N8O3 Iso0.7158029751056534 Mass644.32233714; FormC32H40N10O5 Iso0.771510938927225 Mass644.3183143800001; FormC36H44N4O7 Iso0.7276258360305402 Mass644.320999748; FormC31H44N6O9 Iso0.7799971044355353 Mass644.316976988; FormC35H48O11 Iso0.744232842879056 Mass644.319662356; FormC20H44N12O12 Iso0.8148691002931872 Mass644.3201648479999; …	5089.673828	19951.91077	0	3814.724854	11246.23359	0	2927.411133	9131.54431	0	166467.2418	2862041.516	1	163860.4129	2798911.447	1	178812.9888	2901976.85	1	0	0	0	3745.347412	5632.458593	0	0	0	0	3042.216797	4822.406641	0	5555.163086	6330.561716	0	3447.630859	9605.351494	0	4074.567627	10635.85565	0	5115.481445	23048.54343	0	3779.988037	5700.681105	0	0	0
183.0121668	3.424760222		0	0	0	0	0	0	0	0	0	172220.6631	1074163.49	1	152160.4688	950892.6589	1	152580.2603	954052.5006	1	3296.269287	9724.355231	0	2848.358398	3900.834019	0	0	0	0	2551.994629	4093.40089	0	3010.102295	4207.336271	0	0	0	0	3857.462158	4969.401565	0	4172.438965	11447.58488	0	4568.259766	18501.41044	0	0	0
355.1956945	6.381072063	FormC12H22N10O3 Iso0.9309918397407724 Mass354.187634564; FormC15H30O9 Iso0.963439024618969 Mass354.18898254; FormC20H26N4S Iso0.9824823339173696 Mass354.187817832; FormC12H30N6O2S2 Iso0.846846574966983 Mass354.1871662; FormC16H34O4S2 Iso0.8861992827759971 Mass354.189851568; FormC11H27ClN8O3 Iso0.6257586227798712 Mass354.189464404; FormC19H31ClN2S Iso0.6310708825530036 Mass354.189647672	0	0	0	3387.112305	5197.256519	0	2459.548828	3800.980701	0	43044.28888	860284.2817	1	51974.86421	931262.3166	1	51759.9561	903821.4946	1	3978.70459	5102.239769	0	2792.395508	4260.937927	0	3440.545898	4844.205895	0	0	0	0	0	0	0	5544.116211	10965.07885	0	2541.167725	4080.473592	0	2856.983398	8856.876218	0	0	0	0	0	0
291.2004561	8.613098571	FormC8H22N10O2 Iso0.9197057344091288 Mass290.19271994400003	0	0	0	0	0	0	0	0	0	75849.94048	2611878.829	1	85962.8125	2702848.985	0	77129.05171	2885559.169	1	0	0	0	2321.816895	3538.759767	0	0	0	0	0	0	0	0	0	0	0	0	0	4019.305176	5007.253432	0	0	0	0	0	0	0	0	0
473.2839813	10.87872625	FormC35H36O Iso0.9427497801978084 Mass472.27661577199996; FormC20H32N12O2 Iso0.8950142954112075 Mass472.27711826399997; FormC19H36N8O6 Iso0.8841985671184757 Mass472.2757808719999; FormC27H40N2O3S Iso0.9707243934603333 Mass472.2759641399999; FormC12H36N14O4S Iso0.8084884690693498 Mass472.27646663200005; FormC20H40N8OS2 Iso0.8141207669731148 Mass472.27664989999994; FormC19H44N4O5S2 Iso0.80428259002…	0	0	0	2371.934082	3707.879575	0	0	0	0	0	0	0	0	0	0	0	0	0	0	0	0	0	0	0	0	0	0	0	0	0	0	0	0	0	0	0	0	0	0	0	0	0	2925.711914	8311.385859	0	0	0
661.3844632	8.808671364	FormC36H44N12O Iso0.7556276839352609 Mass660.376104028; FormC40H48N6O3 Iso0.7240932787724846 Mass660.378789396; FormC35H48N8O5 Iso0.7946648820647245 Mass660.374766636; FormC39H52N2O7 Iso0.750015094347189 Mass660.377452004; FormC24H48N14O8 Iso0.8956977710898034 Mass660.377954496; FormC23H52N10O12 Iso0.8997276095169164 Mass660.3766171039999; FormC27H56N4O14 Iso0.8850551602870064 Mass660.379302472; …	0	0	0	0	0	0	0	0	0	299206.9501	3144880.98	1	296170.2999	3258680.03	1	307197.6153	3185023.231	1	0	0	0	0	0	0	0	0	0	0	0	0	4039.768555	5442.444076	0	3019.259033	4537.37118	0	0	0	0	0	0	0	0	0	0	3744.376465	5726.195315
367.1587598	4.986523095	FormC13H14N14 Iso0.8883537452762325 Mass366.152586448; FormC12H18N10O4 Iso0.9254230464517432 Mass366.15124905600004; FormC11H22N6O8 Iso0.9146073181590109 Mass366.149911664; FormC15H26O10 Iso0.9578702313299396 Mass366.152597032; FormC20H22N4OS Iso0.9433999175180449 Mass366.151432324; FormC19H26O5S Iso0.9537268701405378 Mass366.150094932; FormC12H26N6O3S2 Iso0.8417811025082484 Mass366.1507806919999…	0	0	0	0	0	0	0	0	0	57316.07803	367254.4234	1	57657.1609	386105.8225	1	74809.50781	416886.2334	0	0	0	0	0	0	0	0	0	0	0	0	0	0	0	0	0	0	0	0	0	0	0	0	0	0	0	0	0	0
509.2408322	8.637503333	FormC28H28N8O2 Iso0.9470475206944067 Mass508.233522136; FormC27H32N4O6 Iso0.957863248987139 Mass508.23218474399994; FormC16H32N10O9 Iso0.9231637397928067 Mass508.235372604; FormC11H32N12O11 Iso0.8690850983291457 Mass508.23134984399996; FormC15H36N6O13 Iso0.9123480115000744 Mass508.234035212; FormC21H28N14S Iso0.977242381256468 Mass508.23420789600004; FormC20H32N10O4S Iso0.9664266529637358 Mass508…	0	0	0	0	0	0	2345.634521	3706.148202	0	59057.04688	451790.5479	0	47034.52344	410102.3217	0	39476.48149	407128.1721	1	2882.534912	4287.56675	0	3199.359375	9330.451585	0	0	0	0	0	0	0	2550.681396	4019.309354	0	0	0	0	0	0	0	0	0	0	0	0	0	3500.057617	4854.971725
479.2655443	4.221995238	FormC28H30N8 Iso0.6918165286314604 Mass478.25934295999997; FormC27H34N4O4 Iso0.7237511706860709 Mass478.258005568; FormC26H38O8 Iso0.7348260826521352 Mass478.25666817599995; FormC11H34N12O9 Iso0.7523503365751907 Mass478.25717066799996; FormC15H38N6O11 Iso0.7870992230678534 Mass478.259856036; FormC20H34N10O2S Iso0.7363373325487395 Mass478.25869132800005; FormC19H38N6O6S Iso0.7730203662672877 Mass4…	0	0	0	0	0	0	0	0	0	115961.9862	790241.416	1	123127.6204	770890.6534	1	26694.75928	124136.6638	1	0	0	0	0	0	0	2735.11792	4328.752115	0	0	0	0	0	0	0	2621.623535	3982.087488	0	3939.708984	5116.851354	0	0	0	0	0	0	0	0	0
593.9561564	12.88903611	FormC29H7NO10S2 Iso0.9035671508153265 Mass592.9511374240001; FormC14H3N13O11S2 Iso0.7413312264243433 Mass592.951639916; FormC13H7N9O15S2 Iso0.7305154981316111 Mass592.950302524; FormC21H11N3O12S3 Iso0.7062721066711563 Mass592.950485792; FormC14H11N9O10S4 Iso0.6073246547879614 Mass592.951171552	0	0	0	0	0	0	0	0	0	0	0	0	0	0	0	0	0	0	0	0	0	0	0	0	0	0	0	2694.583496	4344.910379	0	0	0	0	0	0	0	0	0	0	0	0	0	0	0	0	0	0
669.447403	12.15622292	FormC51H56 Iso0.6916532056516805 Mass668.438201792; FormC36H52N12O Iso0.9032674845300919 Mass668.438704284; FormC40H56N6O3 Iso0.8468414280148685 Mass668.441389652; FormC35H56N8O5 Iso0.9173228876836939 Mass668.437366892; FormC39H60N2O7 Iso0.8609710173868168 Mass668.44005226; FormC24H56N14O8 Iso0.8950790830289161 Mass668.440554752; FormC48H60S Iso0.7337974838263381 Mass668.44157292; FormC33H56N12OS…	1250.898804	1855.851423	0	0	0	0	0	0	0	0	0	0	2005.361572	2656.98175	0	1088.655273	1536.219785	0	0	0	0	0	0	0	0	0	0	0	0	0	0	0	0	0	0	0	0	0	0	0	0	0	0	0	0	0	0
[truncated: 43 more columns]
