# Supplementary material for: Extraction and cleansing of data for a non-targeted analysis of high-resolution mass spectrometry data of wastewater
Source: MethodsX. 2018 Apr 17;5:395–402. doi: 10.1016/j.mex.2018.04.008 (PMC6060077; doi:10.1016/j.mex.2018.04.008)
Supplement: Supplementary file 4 [file mmc4.csv]

row m/z	row retention time	row identity	blank1_1 Peak height	blank1_1 Peak area	blank1_1 Peak charge	blank1_2 Peak height	blank1_2 Peak area	blank1_2 Peak charge	blank1_3 Peak height	blank1_3 Peak area	blank1_3 Peak charge	inf1_1 Peak height	inf1_1 Peak area	inf1_1 Peak charge	inf1_2 Peak height	inf1_2 Peak area	inf1_2 Peak charge	inf1_3 Peak height	inf1_3 Peak area	inf1_3 Peak charge	eff1_1 Peak height	eff1_1 Peak area	eff1_1 Peak charge	eff1_2 Peak height	eff1_2 Peak area	eff1_2 Peak charge	eff1_3 Peak height	eff1_3 Peak area	eff1_3 Peak charge	efGrab1_1 Peak height	efGrab1_1 Peak area	efGrab1_1 Peak charge	efGrab1_2 Peak height	efGrab1_2 Peak area	efGrab1_2 Peak charge	efGrab1_3 Peak height	efGrab1_3 Peak area	efGrab1_3 Peak charge	sand1_1 Peak height	sand1_1 Peak area	sand1_1 Peak charge	sand1_2 Peak height	sand1_2 Peak area	sand1_2 Peak charge	sand1_3 Peak height	sand1_3 Peak area	sand1_3 Peak charge	sand3_1 Peak height	sand3_1 Peak area
125.98624	16.45905739		3.36E+07	8.89E+08	1	4.44E+07	1.10E+09	0	4.28E+07	1.31E+09	0	4.64E+07	1.51E+09	0	5.35E+07	1.64E+09	0	5.31E+07	1.77E+09	0	5.67E+07	1.96E+09	0	5.62E+07	1.96E+09	0	6.14E+07	1.97E+09	0	1.79E+07	1.21E+08	0	1.81E+07	1.14E+08	0	1.75E+07	1.15E+08	0	6.53E+07	1.88E+09	0	6.52E+07	1.78E+09	0	6.64E+07	1.64E+09	0	6.41E+07	1.44E+09
113.9638593	16.82759244		4330391.5	1.82E+08	0	4409443.5	1.87E+08	0	4693810.5	1.93E+08	0	4765257	1.96E+08	0	4693607	1.98E+08	0	4692466.5	1.96E+08	0	5060977	2.09E+08	0	5226078	2.10E+08	0	5543732	2.14E+08	0	6775527.5	2.19E+08	0	7177076.5	2.17E+08	0	6991801.5	2.16E+08	0	5477205	2.11E+08	0	5842312.5	2.11E+08	0	5826838.5	2.11E+08	0	5941925	2.14E+08
125.9863825	0.648998056		788253.1875	2.77E+07	0	684380	2.74E+07	0	547349.25	2.75E+07	0	1.80E+07	1.87E+08	1	1.86E+07	1.89E+08	1	1.76E+07	1.90E+08	1	1.90E+07	2.17E+08	1	1.98E+07	2.15E+08	1	1.83E+07	1.95E+08	1	2.22E+07	2.08E+08	0	2.42E+07	2.09E+08	0	2.14E+07	2.10E+08	0	1.87E+07	2.22E+08	1	2.01E+07	2.15E+08	1	1.86E+07	2.33E+08	1	1.82E+07	1.98E+08
167.0127232	16.46173622	FormC6H3ClN4 Iso0.636385169336511 Mass166.004623776	2.20E+07	1.66E+08	0	2.26E+07	1.77E+08	0	2.26E+07	1.93E+08	0	2.30E+07	2.04E+08	0	2.58E+07	2.18E+08	0	2.54E+07	2.32E+08	0	2.85E+07	2.42E+08	0	2.90E+07	2.42E+08	0	2.96E+07	2.47E+08	0	7130965.482	5.93E+07	1	6477567.768	5.18E+07	1	6914133.413	5.67E+07	1	3.17E+07	2.76E+08	0	3.18E+07	2.75E+08	0	3.31E+07	2.73E+08	0	3.22E+07	2.62E+08
154.9903525	16.785345	FormC5H2N2O2S Iso0.880027675261048 Mass153.983698304	3401808	1.30E+08	0	3576194.5	1.35E+08	0	3596030.512	1.39E+08	1	3523845.726	1.40E+08	1	3706436.5	1.41E+08	0	3872541.75	1.41E+08	0	4194339.5	1.52E+08	0	4242727.5	1.52E+08	0	4539057.5	1.58E+08	0	6118767.643	1.79E+08	1	6386904.81	1.78E+08	1	6256539.881	1.77E+08	1	4540984	1.58E+08	0	4777457.5	1.60E+08	0	4824477.095	1.59E+08	1	4811251.976	1.60E+08
137.9877316	16.71887289		2544869.452	9.09E+07	1	2778463.714	9.56E+07	1	2822538.536	9.97E+07	1	2887710.429	9.92E+07	1	2878482.214	9.77E+07	1	2995404.31	1.03E+08	1	3111931.75	1.06E+08	0	3249139.071	1.07E+08	1	3461770.119	1.10E+08	1	4781734.798	1.29E+08	1	4654483.798	1.28E+08	1	4759184	1.29E+08	1	3538974.417	1.11E+08	1	3462758.69	1.11E+08	1	3635467.571	1.10E+08	1	3674684.119	1.14E+08
139.0178925	16.46978389	FormC10H2O Iso0.9009555443882373 Mass138.010564684	1.02E+07	9.98E+07	0	1.07E+07	1.07E+08	0	1.14E+07	1.14E+08	0	1.22E+07	1.21E+08	0	1.23E+07	1.26E+08	0	1.34E+07	1.36E+08	0	1.34E+07	1.38E+08	0	1.38E+07	1.37E+08	0	1.46E+07	1.40E+08	0	5568957.5	3.66E+07	0	4979071	3.34E+07	0	4894753.5	3.29E+07	0	1.48E+07	1.48E+08	0	1.45E+07	1.55E+08	0	1.45E+07	1.52E+08	0	1.54E+07	1.48E+08
255.9438548	16.4563765		8152638.435	1.05E+08	1	9385657.048	1.49E+08	1	1.32E+07	1.92E+08	0	1.52E+07	2.40E+08	0	1.70E+07	2.71E+08	0	1.69E+07	3.02E+08	0	1.79E+07	3.50E+08	0	1.82E+07	3.50E+08	0	2.04E+07	3.53E+08	0	3184481	1.27E+07	0	3458949.5	1.17E+07	0	2913382.25	1.10E+07	0	2.16E+07	3.33E+08	0	2.09E+07	3.06E+08	0	2.23E+07	2.79E+08	0	2.12E+07	2.34E+08
169.9773642	16.71797367	FormC10H2N4O6S2 Iso0.7648620444474789 Mass337.94157578399995;FormC9H6O10S2 Iso0.7571511976896909 Mass337.94023839199997;FormC10H10O5S4 Iso0.6699239990359463 Mass337.94110742	2616296.25	8.75E+07	0	2743264.5	9.09E+07	0	2884264.75	9.49E+07	0	2823303.5	9.34E+07	0	2888406	9.42E+07	0	2895321.5	9.61E+07	0	3013311.5	9.89E+07	0	3111893.75	9.98E+07	0	3460896.25	1.01E+08	0	4268841.5	1.20E+08	0	4512475.5	1.22E+08	0	4572795	1.21E+08	0	3219665.25	1.02E+08	0	3219658.75	1.02E+08	0	3451620.75	1.04E+08	0	3402001.25	1.06E+08
158.961317	16.76019094		2130908.75	9.10E+07	0	2299703.75	9.68E+07	0	2433113.25	1.01E+08	0	2418913.75	1.02E+08	0	2406450	9.89E+07	0	2264110.25	9.93E+07	0	2391757	1.02E+08	0	2298026.25	9.90E+07	0	2468939.25	1.01E+08	0	2496622.75	1.03E+08	0	2572962.75	1.02E+08	0	2513997.75	1.01E+08	0	2351390.5	9.85E+07	0	2322837	9.72E+07	0	2356041.75	9.63E+07	0	2307885.25	9.51E+07
102.0340331	16.46531322	FormC14H6N2 Iso0.895502989279281 Mass202.053098192	7426262.5	6.75E+07	0	7548761.5	7.29E+07	0	7599963.5	7.61E+07	0	7847106.5	8.06E+07	0	8069442	8.27E+07	0	8671768	8.91E+07	0	9054029	9.04E+07	0	9290610	9.12E+07	0	9494750	9.42E+07	0	3132318.594	2.44E+07	2	2976057.693	2.35E+07	2	3290928.125	2.29E+07	2	1.01E+07	1.07E+08	0	9371379	1.04E+08	0	9690470	1.05E+08	0	9703449	9.63E+07
125.9863263	9.970565944		865373.4375	6.13E+07	0	1005144	7.57E+07	0	1212014.625	8.80E+07	0	1489575	9.91E+07	0	1528622.75	1.06E+08	0	1655870	1.15E+08	0	1947140.75	1.38E+08	0	1962614.625	1.37E+08	0	1930194.125	1.39E+08	0	333946.8125	1.89E+07	0	327916.7188	1.81E+07	0	328344.8438	1.73E+07	0	1881360.25	1.39E+08	0	1883502.625	1.35E+08	0	1773561.75	1.30E+08	0	1601506.625	1.17E+08
128.9508728	16.73773811		1390410.75	5.50E+07	0	1468647.375	5.84E+07	0	1523441.875	5.99E+07	0	1585172.875	5.98E+07	0	1614693.5	6.09E+07	0	1566778.25	6.05E+07	0	1708760.875	6.42E+07	0	1750290.625	6.34E+07	0	1740050.125	6.44E+07	0	2166970.25	7.02E+07	0	2357555.75	7.02E+07	0	2335804.5	7.07E+07	0	1670343.75	6.37E+07	0	1755482.5	6.49E+07	0	1836087	6.44E+07	0	1861279.75	6.50E+07
151.0352126	0.651694556	FormC4H10N2S2 Iso0.7385671809552599 Mass150.02854032	42975.58984	4097754.781	0	33009.00781	3114803.05	0	24391.31836	2469380.21	0	5742971.702	5.84E+07	1	5803868.637	5.89E+07	1	5635008.744	5.89E+07	1	5534206.839	5.91E+07	1	5814471.256	5.94E+07	1	5332542.298	5.73E+07	1	5555615.446	6.08E+07	1	5585300.343	6.03E+07	1	5622794.56	6.04E+07	1	5181979.494	5.68E+07	1	5711902.929	5.90E+07	1	5340627.655	5.84E+07	1	5674112.494	6.11E+07
708.5114458	14.55135011	FormC51H65NO Iso0.7200586910449879 Mass707.5066157;FormC36H61N13O2 Iso0.8047675834363613 Mass707.507118192;FormC46H65N3O3 Iso0.7802106253859841 Mass707.50259294;FormC31H61N15O4 Iso0.7691588734310167 Mass707.503095432;FormC35H65N9O6 Iso0.8089272939296658 Mass707.5057807999999;FormC30H65N11O8 Iso0.7717003502719557 Mass707.50175804;FormC34H69N5O10 Iso0.8129726356674579 Mass707.5044434079999;FormC39H…	16835.83203	1298296.017	0	13727.47949	1217459.358	0	762069.75	4.32E+07	0	242683.7813	2.08E+07	0	285116.0625	3.03E+07	0	138877.4245	4263652.176	1	343394.564	3.65E+07	1	489314.1905	2.41E+07	1	661937.375	3.97E+07	0	1125225.375	7.53E+07	0	879070.3125	7.43E+07	0	1161835.655	7.77E+07	1	831211.0625	4.54E+07	0	722614.125	5.01E+07	0	753865.1875	5.17E+07	0	494601.0313	5.37E+07
182.985172	16.81949517	FormC6H2N2O3S Iso0.8941206251242864 Mass181.978612924	1080874.125	4.38E+07	0	1102327.375	4.58E+07	0	1198886.625	4.75E+07	0	1156007	4.77E+07	0	1239071.5	4.90E+07	0	1293717.875	4.94E+07	0	1332634.875	5.22E+07	0	1433105.625	5.30E+07	0	1441465.125	5.50E+07	0	2010261.125	5.57E+07	0	2024675.875	5.43E+07	0	1983292.625	5.41E+07	0	1609716.875	5.51E+07	0	1601283.125	5.41E+07	0	1659722.5	5.47E+07	0	1736553	5.63E+07
112.9783865	16.460843	FormC5HClO Iso0.63221532935192 Mass111.971592332	2837249.863	5.57E+07	1	3445743.5	7.52E+07	0	3524332.75	9.50E+07	0	4208104.5	1.17E+08	0	4244629	1.30E+08	0	4391904.5	1.44E+08	0	4668773	1.65E+08	0	4580850	1.64E+08	0	5225684.5	1.63E+08	0	1591679.125	7039027.366	0	1505243.375	6144587.792	0	1412564	6262501.922	0	5616091	1.51E+08	0	5582305.5	1.39E+08	0	5834416	1.26E+08	0	6035631	1.05E+08
110.0089516	0.645418389		22678.4082	499322.7412	0	10398.55664	343069.7062	0	13971.65625	327390.2989	0	5111627.838	5.08E+07	1	5167103.952	5.02E+07	1	6112161	5.11E+07	0	5032294.304	5.20E+07	1	5203015.392	5.17E+07	1	4757044.524	4.97E+07	1	4939923.281	5.12E+07	1	4981259.592	4.99E+07	1	4941069.759	5.12E+07	1	4786219.903	5.01E+07	1	5029753.571	5.13E+07	1	4733664.021	5.06E+07	1	5035618.353	5.19E+07
214.9172935	16.45368739		3715501.071	3.84E+07	1	4138398.313	5.58E+07	1	4754209.851	7.49E+07	1	5343407.619	9.53E+07	1	6051061.571	1.09E+08	1	6327053.935	1.23E+08	1	8345791	1.45E+08	0	9009632	1.46E+08	0	9932704	1.50E+08	0	1443261.125	5010123.877	0	1525303.75	4951587.145	0	1223862.25	4559783.906	0	1.01E+07	1.39E+08	0	7914604.786	1.29E+08	1	7890035.327	1.14E+08	1	7853644.5	9.65E+07
261.1307541	12.30131639	FormC9H12N10 Iso0.8265257779993617 Mass260.12464038400003;FormC8H16N6O4 Iso0.9204477483694331 Mass260.123302992;FormC16H20OS Iso0.801724367297209 Mass260.12348626	655643.9375	9.19E+07	0	601245.4375	8.46E+07	0	365670.9449	7.98E+07	1	656855.1875	6.77E+07	0	431317.125	6.02E+07	0	522983.7188	5.63E+07	0	348613.314	5.46E+07	1	302284.9479	5.33E+07	1	377691.125	5.07E+07	0	414172.4063	3.68E+07	0	236108.5781	3.57E+07	0	266659.5938	3.37E+07	0	326709	4.69E+07	0	281564.4874	4.46E+07	1	439528.3125	4.55E+07	0	281953.3795	4.66E+07
261.1307063	12.69647967	FormC9H12N10 Iso0.7274137673322694 Mass260.12464038400003;FormC8H16N6O4 Iso0.7887509793404467 Mass260.123302992;FormC16H20OS Iso0.7544779309229047 Mass260.12348626	655643.9375	9.12E+07	0	601245.4375	8.40E+07	0	451230.7188	7.95E+07	0	656855.1875	6.71E+07	0	431317.125	5.96E+07	0	522983.7188	5.58E+07	0	536440	5.52E+07	0	420920.5625	5.36E+07	0	377691.125	5.03E+07	0	414172.4063	3.66E+07	0	236108.5781	3.54E+07	0	266659.5938	3.34E+07	0	326709	4.65E+07	0	417740.75	4.50E+07	0	439528.3125	4.51E+07	0	525825.625	4.69E+07
141.958652	16.83208583		863934.5	3.55E+07	0	857056.5	3.68E+07	0	929731.8125	3.80E+07	0	931062.5	3.91E+07	0	963942.875	3.99E+07	0	1004798.625	3.98E+07	0	1038573.688	4.21E+07	0	1106024.625	4.38E+07	0	1147496.875	4.46E+07	0	1472225.5	4.26E+07	0	1521515.25	4.14E+07	0	1553601.75	4.12E+07	0	1218643.25	4.39E+07	0	1267417.125	4.45E+07	0	1293328.5	4.42E+07	0	1289714.75	4.49E+07
305.1570594	12.80699844	FormC11H16N10O Iso0.8836531887656525 Mass304.150855132;FormC10H20N6O5 Iso0.9006101517658052 Mass304.14951773999996;FormC18H24O2S Iso0.7817467153379436 Mass304.149701008;FormC11H24N6S2 Iso0.791856046964432 Mass304.150386768	491701.6488	8.66E+07	1	557971.625	8.19E+07	0	555140	7.92E+07	0	672330.375	6.60E+07	0	299080.0551	5.94E+07	1	335173.9077	5.76E+07	1	369566.0097	6.02E+07	1	453263.1563	5.60E+07	0	275999.5469	5.25E+07	1	196433.4929	2.72E+07	1	242768.4063	2.60E+07	0	129216.6484	2.46E+07	1	284936.7336	4.67E+07	1	383142.9688	4.47E+07	0	524722.8125	4.28E+07	0	250332.9993	4.26E+07
305.1569998	13.2460935	FormC11H16N10O Iso0.8537085476283599 Mass304.150855132;FormC10H20N6O5 Iso0.8701013579897847 Mass304.14951773999996;FormC18H24O2S Iso0.8086374922450552 Mass304.149701008;FormC11H24N6S2 Iso0.7650221652332208 Mass304.150386768	704536.3125	8.64E+07	0	557971.625	8.14E+07	0	555140	7.88E+07	0	351954.9044	6.55E+07	1	449652.5313	5.96E+07	0	491513.75	5.77E+07	0	575225.4375	5.99E+07	0	453263.1563	5.58E+07	0	401411.8125	5.23E+07	0	355797.0313	2.70E+07	0	242768.4063	2.58E+07	0	217568.5	2.46E+07	0	349226.4063	4.67E+07	0	383142.9688	4.44E+07	0	270231.6388	4.26E+07	1	485450.1875	4.26E+07
154.0047846	16.45905528	FormC7H4ClNO Iso0.6144057231240045 Mass152.998141428	2248025.25	4.21E+07	0	2530266.5	5.50E+07	0	2365264.25	6.58E+07	0	2438886.25	7.68E+07	0	2928616.75	8.61E+07	0	2947441.5	9.58E+07	0	3342169.5	1.08E+08	0	3059757.25	1.06E+08	0	3431687.75	1.04E+08	0	1172685.375	4973470.975	0	1121997.125	4526901.664	0	1059310	4923505.264	0	3901880.75	9.94E+07	0	3727976.25	9.24E+07	0	4004063	8.53E+07	0	4012151.75	7.31E+07
402.3579132	9.913810333	FormC24H43N5 Iso0.9084786377974682 Mass401.351846376;FormC23H47NO4 Iso0.92767073114269 Mass401.35050898400004	1245796.534	3.57E+07	1	1236378.103	3.48E+07	1	1250285.824	3.41E+07	1	1104334.401	2.96E+07	1	1119274.586	2.98E+07	1	1084634.56	2.62E+07	1	1344961.129	3.56E+07	1	1323891.75	3.61E+07	1	1371784.915	3.56E+07	1	1301833.372	3.62E+07	1	1331477.576	3.57E+07	1	1291904.937	3.55E+07	1	1387868.435	3.72E+07	1	1386964.958	3.76E+07	1	1414594.15	3.77E+07	1	1458297.488	3.87E+07
304.2999544	10.30083583	FormC21H37N Iso0.9432132154665355 Mass303.29260018400004	1012709.469	3.75E+07	1	970505.218	3.60E+07	1	899969.6815	3.43E+07	1	795315.9449	3.01E+07	1	758453.4803	2.91E+07	1	750643.9598	2.82E+07	1	810675.1064	3.09E+07	1	762448.4438	3.03E+07	1	736724.939	3.00E+07	1	561936.1682	4.34E+07	1	535946.5253	4.38E+07	1	559954.365	4.47E+07	1	696671.0015	2.97E+07	1	681744.7381	2.99E+07	1	709930.9271	3.10E+07	1	622248.564	3.12E+07
214.9174424	0.646324778		13713.83789	115103.9314	0	6035.706055	103837.683	0	6343.682617	76980.36106	0	4783345.74	3.41E+07	1	4758537.43	3.41E+07	1	4562245.975	3.31E+07	1	4826311.821	3.60E+07	1	5067985.399	3.77E+07	1	4834465.257	3.60E+07	1	4259755.29	3.20E+07	1	4443940.744	3.24E+07	1	4522153.006	3.33E+07	1	4992357.613	3.72E+07	1	5150184.69	3.83E+07	1	4844032.638	3.62E+07	1	4533798.636	3.32E+07
130.966509	16.7835485		654650.1875	2.87E+07	0	702673	3.08E+07	0	757459.75	3.17E+07	0	735517.9375	3.22E+07	0	711677	3.20E+07	0	761777.4375	3.20E+07	0	725109.8125	3.18E+07	0	739019.8125	3.26E+07	0	779606.0625	3.28E+07	0	875924.625	3.71E+07	0	949036	3.72E+07	0	901138.5	3.80E+07	0	753055.9375	3.24E+07	0	747659.25	3.24E+07	0	721245.75	3.20E+07	0	782434.125	3.23E+07
110.0202899	16.79344922	FormC9H6N4OS Iso0.8395717861095987 Mass218.026231812;FormC9H14S3 Iso0.7397685410205151 Mass218.025763448	667492.25	2.48E+07	0	696407.75	2.51E+07	0	679365.1012	2.49E+07	2	712244.375	2.60E+07	0	717306.2857	2.56E+07	2	756653.3125	2.55E+07	0	785913.1875	2.75E+07	0	786024.5268	2.82E+07	2	887758.9375	2.90E+07	0	1317706	3.55E+07	0	1365474.464	3.54E+07	2	1370981.452	3.55E+07	2	894607.8125	2.92E+07	2	950716.5	2.96E+07	0	986080.125	2.94E+07	0	934481.875	2.95E+07
145.0494356	0.310385833	FormC6H8O4 Iso0.9697267513828988 Mass144.042258736	939534.6875	3.81E+07	0	1080559.375	4.35E+07	0	1118187.625	4.57E+07	0	1161383.759	3.99E+07	1	1214171.25	4.02E+07	0	1223642.875	4.08E+07	0	1124200.125	3.81E+07	0	1166627.5	3.90E+07	0	1104662	3.70E+07	0	697651.125	2.28E+07	0	708364	2.23E+07	0	689116.5625	2.19E+07	0	1057898.375	3.61E+07	0	1037420.563	3.53E+07	0	982885.625	3.34E+07	0	944993.125	3.21E+07
209.0127321	16.24436294	FormC7H4N4O2S Iso0.8420481018821463 Mass208.005496368;FormC7H12OS3 Iso0.7487287685175723 Mass208.005028004	185617.3281	2.31E+07	0	156728.0156	2.43E+07	0	174630.9844	2.55E+07	0	145205.3281	2.55E+07	0	176354.5313	2.63E+07	0	181783.1875	2.71E+07	0	174158.2188	2.92E+07	0	179682.5938	3.01E+07	0	188839.2656	3.08E+07	0	489611.1548	2.67E+07	1	429282.0491	2.58E+07	1	497912.0313	2.57E+07	0	203776.6563	3.38E+07	0	252411.5	3.40E+07	0	274610.5938	3.60E+07	0	217858.6875	3.69E+07
127.0390862	17.51503322	FormC6H6O3 Iso0.973749721803798 Mass126.03169405199999	1447103.375	3.57E+07	0	1546012.875	3.76E+07	0	1536776.125	3.80E+07	0	1663338.875	3.82E+07	0	1731106	3.87E+07	0	1700600.375	3.77E+07	0	1578995.625	3.79E+07	0	1557258	3.60E+07	0	1482902	3.57E+07	0	1226870.5	2.63E+07	0	1136592	2.49E+07	0	1138560.125	2.54E+07	0	1526506.75	3.28E+07	0	1516422.25	3.23E+07	0	1434561.25	3.18E+07	0	1381797.25	3.13E+07
122.9642508	16.80242228		619565.375	2.05E+07	0	598489.625	2.10E+07	0	699115.1875	2.17E+07	0	617556.7024	2.30E+07	1	634237.375	2.30E+07	0	639281.0625	2.33E+07	0	803250.25	2.53E+07	0	830606.75	2.69E+07	0	795466.8304	2.76E+07	1	1170665.798	3.14E+07	1	1193484.833	3.13E+07	1	1241775.375	3.14E+07	0	880527.4375	2.73E+07	0	951425.1875	2.80E+07	0	953104.3214	2.88E+07	1	904709.7708	2.86E+07
217.1045864	11.99324683	FormC6H12N6O3 Iso0.9369152973418093 Mass216.09708824399996;FormC14H16S Iso0.8165033367264093 Mass216.097271512	244772.1987	3.35E+07	1	285981.0313	3.32E+07	0	264243.9688	3.25E+07	0	195079.3426	3.01E+07	1	175710.3437	2.55E+07	1	185008.2712	2.51E+07	1	181111.6912	2.72E+07	1	177392.0406	2.63E+07	1	240708	2.64E+07	0	204434.3214	2.82E+07	1	154121.4267	2.76E+07	1	175636.1719	2.63E+07	0	178076.4089	2.69E+07	1	276075.5625	2.61E+07	0	205546.8099	2.62E+07	1	196676.4647	2.83E+07
430.3892	10.9800845	FormC26H47N5 Iso0.9139912452541058 Mass429.383146504;FormC25H51NO4 Iso0.933251502527591 Mass429.38180911200004	1473517.065	2.89E+07	1	1556892.58	2.22E+07	1	1482274.827	2.83E+07	1	2773196.424	3.79E+07	1	3192752.613	4.04E+07	1	2452657.115	3.55E+07	1	1564648.092	2.93E+07	1	1733900.5	2.98E+07	0	1628591.336	2.98E+07	1	1193780.341	2.48E+07	1	1277254.25	2.45E+07	0	1286145.75	2.44E+07	0	1615015.75	2.95E+07	0	1525346.004	2.51E+07	1	1503580.018	2.92E+07	1	1437875.064	2.96E+07
391.2842021	7.153541167	FormC25H34N4 Iso0.9197627230764512 Mass390.278347088;FormC24H38O4 Iso0.9393186340673172 Mass390.277009696;FormC17H38N6O2S Iso0.8495118449536625 Mass390.27769545599995	586814.0625	1.07E+08	0	469817.7188	8.76E+07	0	406281.7813	7.21E+07	0	1263245.78	6.28E+07	1	1482217	5.76E+07	0	1440500.875	5.33E+07	0	219428.6875	3.96E+07	0	224847.9688	3.84E+07	0	226645.9375	3.69E+07	0	143816.5156	2.54E+07	0	147840.6406	2.56E+07	0	150081.0156	2.51E+07	0	192000.3906	3.29E+07	0	181737.2969	3.16E+07	0	185835.0938	3.13E+07	0	174169.3438	3.03E+07
239.9665246	0.642920517		1894.845337	2794.91934	0	2026.944336	3147.393615	0	0	0	0	4697249.18	2.88E+07	1	4648371.495	2.87E+07	1	4505744.954	2.82E+07	1	4620549.647	2.85E+07	1	224650.119	1088512.414	1	4659703.643	2.83E+07	1	4547975.251	2.72E+07	1	4590405.622	2.84E+07	1	4632230.521	2.82E+07	1	4516656.533	2.75E+07	1	4852780.095	2.97E+07	1	4536850.393	2.76E+07	1	4556381.526	2.81E+07
172.9769493	16.64255183		499013.875	1.32E+07	0	524017.875	1.46E+07	0	546961.875	1.45E+07	0	550651.0625	1.48E+07	0	624723.125	1.85E+07	0	631383.25	1.95E+07	0	724580.8125	2.22E+07	0	692993	2.19E+07	0	798209.25	2.15E+07	0	966415.875	2.89E+07	0	978828.6875	2.87E+07	0	996582.375	2.85E+07	0	783903.5625	2.34E+07	0	820106.375	2.44E+07	0	864666.125	2.56E+07	0	889423.625	2.65E+07
143.0395641	16.6605655		1616060.75	5.94E+07	0	1472273	5.33E+07	0	1234689.625	4.75E+07	0	1041664.25	4.01E+07	0	944838.625	3.76E+07	0	957242.375	3.64E+07	0	816728.4375	3.36E+07	0	777825.125	3.23E+07	0	760004.4375	3.12E+07	0	544223.125	2.59E+07	0	541284.6875	2.61E+07	0	556180.3125	2.62E+07	0	687491.0714	2.92E+07	1	733565.5387	2.84E+07	1	644406.1042	2.76E+07	1	717881.0625	2.79E+07
520.3326876	14.53840722	FormC35H41N3O Iso0.714007000345381 Mass519.3249629320001;FormC20H37N15O2 Iso0.8626810668100255 Mass519.325465424;FormC19H41N11O6 Iso0.8800801820901327 Mass519.324128032;FormC23H45N5O8 Iso0.8497848134414866 Mass519.3268134;FormC27H45N5O3S Iso0.7509046312827927 Mass519.3243113;FormC16H45N11O6S Iso0.8561735652472472 Mass519.32749916;FormC20H45N11OS2 Iso0.7666097175101395 Mass519.32499706;FormC24H49N…	125470.4063	2.52E+07	0	118053.2031	2.40E+07	0	115405.8047	2.52E+07	0	118633.8516	2.53E+07	0	130661.1484	2.51E+07	0	132519.4844	2.68E+07	0	148283.9219	2.77E+07	0	126715.8203	2.77E+07	0	129358.6094	2.87E+07	0	84859.44531	1.61E+07	0	62153.45313	1.45E+07	0	67529.04688	1.38E+07	0	139446.875	2.87E+07	0	139336.8281	3.03E+07	0	135870.8281	3.06E+07	0	133494.5625	3.01E+07
141.9585311	1.772474333		211027.2813	2.43E+07	0	214260.4219	2.53E+07	0	214432.625	2.61E+07	0	129135.4609	1.80E+07	0	131555.2031	1.89E+07	0	131398.3125	1.96E+07	0	143171.375	2.16E+07	0	143638.3906	2.22E+07	0	138413.1406	2.32E+07	0	165274.8125	2.89E+07	0	166900.8438	2.91E+07	0	167000.9531	2.93E+07	0	143552.0327	2.46E+07	1	170568.7969	2.52E+07	0	154642.1406	2.56E+07	0	150696.9063	2.54E+07
151.0350976	16.42242222	FormC4H10N2S2 Iso0.7723407113440157 Mass150.02854032	658173	3.69E+07	0	522486.625	3.08E+07	0	475065.6563	2.80E+07	0	397172.6443	2.53E+07	1	404549.5938	2.76E+07	0	489092.5938	2.89E+07	0	453168.1034	3.17E+07	1	532747.9375	3.39E+07	0	501236.5737	3.54E+07	1	507822	2647100.895	0	470710.0313	2495129.439	0	630402.8125	2649889.121	0	632699.6786	3.59E+07	1	657529.3958	3.61E+07	1	759037.1577	3.52E+07	1	793782	3.44E+07
186.9561994	16.74671022		561671.75	2.43E+07	0	591871	2.57E+07	0	668048.4375	2.72E+07	0	650732.5625	2.78E+07	0	616436.8125	2.66E+07	0	623016.5625	2.66E+07	0	611456.3125	2.67E+07	0	603272.3125	2.67E+07	0	636409.9375	2.67E+07	0	642929.875	2.48E+07	0	620418.0625	2.40E+07	0	614438.125	2.41E+07	0	626517.4375	2.56E+07	0	608750.875	2.55E+07	0	617740.625	2.53E+07	0	582060.8125	2.49E+07
158.9613572	0.070199944		571325	1.98E+07	0	607563.8125	2.06E+07	0	627261.3125	2.16E+07	0	652905.6905	2.12E+07	1	651259.7143	2.14E+07	1	683103.4643	2.12E+07	1	664242.3929	2.13E+07	1	711386.5	2.18E+07	0	838414.9524	2.70E+07	1	684774.9375	2.09E+07	0	748208.6875	2.17E+07	0	760932.5417	2.23E+07	1	744512.25	2.36E+07	0	1106486.527	3.41E+07	1	1045210.625	3.36E+07	0	802064.8333	2.48E+07
111.5219835	15.87902617		180206.8438	2.27E+07	0	153575.7656	2.20E+07	0	114752.9555	1.40E+07	1	172929.2188	2.23E+07	0	227547.7188	2.40E+07	0	233580.7344	2.28E+07	0	184034.2344	2.48E+07	0	193747.9531	2.42E+07	0	172013.2813	2.52E+07	0	419984.2188	2.11E+07	0	336790.2188	2.07E+07	0	348367.9688	2.01E+07	0	168344.7813	2.73E+07	0	200723.4063	2.74E+07	0	188350.1563	2.84E+07	0	140846.4059	2.37E+07
113.9638943	0.268839778		616200.875	2.09E+07	0	627787.5625	2.16E+07	0	624384.3125	2.20E+07	0	687248.497	2.21E+07	1	680435.375	2.19E+07	0	701139.1161	2.19E+07	1	733802.5	2.20E+07	0	736101.1369	2.22E+07	1	733475.2827	2.29E+07	1	770366.8095	2.34E+07	1	795540.4464	2.32E+07	1	785707.0357	2.36E+07	1	719205.0774	2.26E+07	1	787505	2.49E+07	0	757994.4375	2.42E+07	0	777733.6756	2.31E+07
546.487876	14.49279572	FormC35H63NO3 Iso0.7947889654461043 Mass545.480794876;FormC28H63N7OS Iso0.8114649390985857 Mass545.4814806360001	1191724.625	4.44E+07	0	1096823.125	4.05E+07	0	892098.125	3.51E+07	0	887756.3125	2.85E+07	0	733591.4375	2.71E+07	0	822801.9375	2.55E+07	0	666426.875	2.33E+07	0	735541.5	2.43E+07	0	750309.1875	2.29E+07	0	573033.5804	1.28E+07	1	498048.244	1.25E+07	1	540030.7113	1.26E+07	1	755394.25	2.22E+07	0	702151.8125	2.26E+07	0	789582.1875	2.26E+07	0	728072.6875	2.24E+07
172.9564008	16.88329328		846098.125	3.29E+07	0	771880.0625	3.12E+07	0	746120.6726	3.00E+07	1	762682.3125	2.93E+07	0	708112	2.86E+07	0	714606.3125	2.79E+07	0	720354.75	2.79E+07	0	705538.8125	2.74E+07	0	659926.8869	2.66E+07	1	553300.5625	2.13E+07	0	562187.5625	2.07E+07	0	561737.75	2.02E+07	0	654932.1875	2.43E+07	0	671132.5625	2.43E+07	0	635679.0446	2.36E+07	1	618692.506	2.32E+07
294.1640238	3.220129222	Trimethoprim-d3	2435011.69	1.62E+07	1	2696390.251	1.98E+07	1	2215220.05	1.64E+07	1	2316683.226	1.55E+07	1	2643452.888	1.96E+07	1	2566037.403	1.76E+07	1	3291886.523	2.37E+07	1	3228562.86	2.40E+07	1	3322209	2.48E+07	1	2710203.182	2.05E+07	1	3033859.262	2.08E+07	1	3127173.272	2.24E+07	1	3499978.158	2.43E+07	1	3354879.994	2.28E+07	1	3319617.742	2.49E+07	1	3173092.621	2.39E+07
118.086353	12.91569722	FormC5H11NO2 Iso0.9006237318297694 Mass117.078978592	226124.9219	1.63E+07	0	209151.625	1.56E+07	0	219470.8438	1.39E+07	0	188882.2344	1.22E+07	0	183155.0625	1.19E+07	0	186060.9688	1.13E+07	0	150048.76	1.30E+07	1	175869.9219	1.29E+07	0	195011.6875	1.31E+07	0	271432.6563	2.34E+07	0	292601.4375	2.39E+07	0	324785.9063	2.44E+07	0	192482.3281	1.43E+07	0	218675.3438	1.47E+07	0	226526.9531	1.62E+07	0	240982.1563	1.78E+07
145.0494957	17.51503322	FormC6H8O4 Iso0.9672443636585719 Mass144.042258736	1275053.375	2.90E+07	0	1396783.625	3.08E+07	0	1419423.375	3.13E+07	0	1482500.75	3.14E+07	0	1532538.875	3.23E+07	0	1499404.375	3.17E+07	0	1292955.25	2.97E+07	0	1372711.625	2.88E+07	0	1228347.25	2.77E+07	0	715113.1875	1.38E+07	0	703756.1875	1.34E+07	0	709355.8125	1.35E+07	0	1283583.875	2.48E+07	0	1213174.25	2.37E+07	0	1133580.375	2.28E+07	0	1064534.125	2.16E+07
490.817186	9.818557611		46184.87109	7796556.723	0	44680.64453	9243176.41	0	59520.85938	1.05E+07	0	68392.03125	1.29E+07	0	81969.82031	1.46E+07	0	81830.02344	1.61E+07	0	104175.9297	1.79E+07	0	105554.7266	1.86E+07	0	96531.21875	1.85E+07	0	104486.8047	1.62E+07	0	92873.55469	1.52E+07	0	86338.98438	1.40E+07	0	121633.1016	2.02E+07	0	108815.1406	2.01E+07	0	100566.7266	2.03E+07	0	100095.5547	2.06E+07
142.9865122	16.24704133		110996.9297	1.48E+07	0	97364.9734	1.62E+07	1	93580.07813	1.65E+07	0	92085.11719	1.58E+07	0	86766.5625	1.62E+07	0	109285.5703	1.54E+07	0	109154.375	1.79E+07	0	107718.4063	1.84E+07	0	136532.3438	1.86E+07	0	213231.1767	1.82E+07	1	208200.0313	1.79E+07	0	242631.2656	1.76E+07	0	118296.4688	1.98E+07	0	142059.8438	2.07E+07	0	166440.5313	2.16E+07	0	135697.5938	2.19E+07
227.1483464	3.831634111	Xylazine-d6	2033404.262	1.53E+07	1	2103806.411	1.58E+07	1	1527864.31	1.16E+07	1	2012805.36	1.54E+07	1	2405750.951	1.81E+07	1	2271489.254	1.72E+07	1	2508571.927	1.90E+07	1	2276183.147	1.71E+07	1	2531878.629	1.92E+07	1	2098130.9	1.60E+07	1	2565459.692	2.02E+07	1	2571374.286	1.98E+07	1	2430183.936	1.93E+07	1	2480734.91	1.99E+07	1	2615812.563	1.96E+07	1	2462538.331	1.86E+07
663.4538978	14.09447711	FormC49H58O Iso0.6567127272822243 Mass662.4487664760001;FormC34H54N12O2 Iso0.8213856224895381 Mass662.449268968;FormC44H58N2O3 Iso0.7162361086284083 Mass662.4447437160001;FormC29H54N14O4 Iso0.8753812961720246 Mass662.4452462080001;FormC33H58N8O6 Iso0.8412188816296728 Mass662.447931576;FormC28H58N10O8 Iso0.8969316689734183 Mass662.4439088160001;FormC32H62N4O10 Iso0.8600878491361978 Mass662.4465941…	13180.77148	1036327.128	0	11790.07031	687182.3435	0	303571.7813	1.23E+07	0	28884.08287	2202487.046	1	31643.34989	1124413.566	1	106298.0603	9052054.006	1	99820.00781	1.13E+07	0	136984.6875	1.19E+07	0	161588.1875	1.20E+07	0	537002.0818	2.99E+07	1	407490.8438	2.77E+07	1	400000.6563	2.83E+07	0	26373.06106	453973.6781	1	210755.25	1.39E+07	0	186348.1875	1.45E+07	0	152728.7188	1.61E+07
531.4075062	14.12355228	FormC34H50N4O Iso0.8115896672723591 Mass530.39846222;FormC23H50N10O4 Iso0.9063585450100066 Mass530.40165008;FormC31H54N4OS Iso0.8077557616504991 Mass530.4018333480001;FormC30H58O5S Iso0.8341842265857544 Mass530.4004959560001;FormC31H62S3 Iso0.7037646020399204 Mass530.401364984	221193.375	9171907.355	0	40470.25781	7851580.133	0	76056.27344	8621691.098	0	106257.0469	9312981.605	0	96247.02344	9142284.659	0	174956.5156	8081374.913	0	324595.7188	9175222.783	0	291519.375	9822145.953	0	297766.8125	9832539.059	0	1019703.438	3.15E+07	0	1336658	3.34E+07	0	1285290.625	3.43E+07	0	404722.625	1.08E+07	0	395816.1563	1.15E+07	0	533026.0625	1.32E+07	0	606498.25	1.52E+07
111.9846389	16.71708978	FormC4HNOS Iso0.90573625796826 Mass110.977884652	468044.0313	1.24E+07	0	521887.375	1.39E+07	0	539914.625	1.39E+07	0	531949.625	1.43E+07	0	510204.3393	1.46E+07	1	550728.8125	1.52E+07	0	547698.25	1.57E+07	0	616233.125	1.54E+07	0	616204.8125	1.59E+07	1	803257.5774	2.04E+07	1	815364.375	2.09E+07	0	828850.625	2.03E+07	0	609330.75	1.57E+07	0	632735.75	1.65E+07	0	678938.5625	1.69E+07	0	637226.3125	1.70E+07
255.9439585	0.647206944		6277.164063	48793.12604	0	4526.302734	34611.31722	0	4003.641602	50652.50525	0	2431732.874	1.70E+07	1	3355027.25	1.63E+07	0	3129042.25	1.59E+07	0	2476535.753	1.78E+07	1	3250664	1.83E+07	0	2462362.579	1.79E+07	1	2213340.326	1.61E+07	1	2257018.999	1.57E+07	1	2280996.891	1.66E+07	1	3144195.25	1.77E+07	0	2649260.202	1.94E+07	1	2462856.31	1.82E+07	1	2350178.202	1.68E+07
418.1875007	5.337404556	Diltiazem-d3	1305977.112	9278850.041	1	1509679.426	1.09E+07	1	1139152.402	7995127.441	1	2340799.585	1.73E+07	1	2836259.341	1.98E+07	1	2606244.342	1.91E+07	1	2321545.808	1.63E+07	1	2280115.562	1.54E+07	1	2614963.658	1.70E+07	1	1947748.238	1.43E+07	1	2572214.89	1.89E+07	1	2611829.133	1.92E+07	1	2355296.671	1.74E+07	1	2572331	1.74E+07	1	2598511.253	1.72E+07	1	2317237.743	1.65E+07
329.1962142	5.262952333	Citalopram-d4 Hydrobromide	1395371.356	1.03E+07	1	1697888.641	1.15E+07	1	1205427.752	8733582.847	1	1945176.465	1.43E+07	1	2293306.934	1.72E+07	1	2264730.985	1.50E+07	1	2351105.612	1.69E+07	1	2244789.357	1.55E+07	1	2296033.607	1.60E+07	1	2170977.956	1.59E+07	1	2413266.61	1.84E+07	1	2568681.544	1.90E+07	1	2378718.607	1.76E+07	1	2493322.751	1.77E+07	1	2538681.432	1.85E+07	1	2316021.009	1.70E+07
291.1414049	2.143415309	FormC10H14N10O Iso0.9451751797424138 Mass290.135205068;FormC9H18N6O5 Iso0.9497988343252934 Mass290.13386767599997;FormC17H22O2S Iso0.8531430350704157 Mass290.134050944;FormC10H22N6S2 Iso0.8457724625274547 Mass290.134736704	0	0	0	0	0	0	0	0	0	1303772.186	1.30E+07	1	1333270.64	1.37E+07	1	1316896.193	1.34E+07	1	2058043.959	1.74E+07	1	2020460.583	1.69E+07	1	1882746.874	1.59E+07	1	1963441.63	1.77E+07	1	1996965.314	1.68E+07	1	1880799.363	1.61E+07	1	1803523.048	1.49E+07	1	1822031.235	1.55E+07	1	1849642.964	1.53E+07	1	2081113.404	1.75E+07
192.1211126	3.593520556	Antipyrine-d3 (N-methyl-d3) (Phenazone-d3)	2304747.55	1.69E+07	1	2350104.954	1.74E+07	1	2007690.444	1.48E+07	1	1896681.555	1.36E+07	1	2081156.001	1.52E+07	1	2045028.418	1.36E+07	1	2136150.216	1.49E+07	1	2104081.504	1.56E+07	1	2291546.009	1.53E+07	1	2168532.285	1.60E+07	1	2445109.176	1.73E+07	1	2491504.049	1.84E+07	1	2366092.148	1.73E+07	1	2289474.12	1.69E+07	1	2445428.418	1.68E+07	1	2336757.161	1.62E+07
553.3897616	14.248393	FormC36H48N4O Iso0.708685462846799 Mass552.382812156;FormC35H52O5 Iso0.7004458311801076 Mass552.381474764;FormC20H48N12O6 Iso0.8925418820348278 Mass552.3819772559999;FormC24H52N6O8 Iso0.8433862458833656 Mass552.3846626239999;FormC28H52N6O3S Iso0.770805651983566 Mass552.3821605239999;FormC32H56O5S Iso0.7354819051064895 Mass552.384845892;FormC36H56S2 Iso0.6359944225516977 Mass552.382343792;FormC21H…	104878	4070184.504	0	26734.45117	3360755.941	0	29097.19531	3867345.687	0	30460.0918	3566772.627	0	33232.86719	3892797.141	0	115113.3672	4420429.276	0	259282.0469	6250601.039	0	211520.2001	4367600.48	1	273834.1875	7830525.225	0	902647.3125	2.62E+07	0	1218070.625	2.79E+07	0	1103432	2.86E+07	0	306268.6563	8396773.878	0	292446.1979	6704217.988	1	367786.1101	8077680.865	1	468935.2247	1.01E+07
663.4538867	14.46724633	FormC49H58O Iso0.6578057488235415 Mass662.4487664760001;FormC34H54N12O2 Iso0.8291431157840593 Mass662.449268968;FormC44H58N2O3 Iso0.7341534181965601 Mass662.4447437160001;FormC29H54N14O4 Iso0.8930561602539558 Mass662.4452462080001;FormC33H58N8O6 Iso0.8614765806210087 Mass662.447931576;FormC28H58N10O8 Iso0.9161304357942797 Mass662.4439088160001;FormC32H62N4O10 Iso0.8831880501329803 Mass662.4465941…	13180.77148	1072202.258	0	11790.07031	703786.8763	0	303571.7813	1.23E+07	0	82464.84375	7735911.553	0	105690.0234	1.06E+07	0	120262.5469	1.21E+07	0	82865.39769	2690258.167	1	136984.6875	1.21E+07	0	161588.1875	1.22E+07	0	580759.9375	3.00E+07	0	447021.375	2.78E+07	0	373143.8958	2.89E+07	1	217281.1094	1.27E+07	0	210755.25	1.39E+07	0	186348.1875	1.46E+07	0	126248.3371	4352669.528
326.378202	10.38311944	FormC22H47N Iso0.9506966169443078 Mass325.37085050400003	692493.0491	1.05E+07	1	710748.4866	8271733.496	1	684401.4628	1.05E+07	1	2024834.138	1.79E+07	1	2245996.692	1.96E+07	1	1752973.417	1.85E+07	1	931114.9224	1.12E+07	1	879001.4191	1.25E+07	1	952289.5681	1.14E+07	1	855461.8383	1.72E+07	1	885719.3899	1.74E+07	1	877301.3489	1.72E+07	1	833647.5878	1.14E+07	1	837845.59	9126800.062	1	863712.0986	1.25E+07	1	829878.5372	1.42E+07
371.3266625	7.903524833	FormC21H42N2O3 Iso0.9075890634476848 Mass370.31954320399996	697512.3125	2.51E+07	0	695752.4375	2.19E+07	0	610581.5625	2.03E+07	0	625940.625	1.82E+07	0	637997.6875	1.77E+07	0	627516.3125	1.71E+07	0	578846.8125	1.64E+07	0	538788.9375	1.64E+07	0	515761.8694	1.59E+07	1	307536.125	8933954.314	0	304478.0625	8270596.394	0	288674.1758	2630886.822	1	476046.3084	1.46E+07	1	505253.5625	1.56E+07	0	534312.6875	1.55E+07	0	463357.2813	1.52E+07
349.1831495	13.71637317	FormC13H20N10O2 Iso0.8985755609190378 Mass348.17706988000003;FormC12H24N6O6 Iso0.9197017208515471 Mass348.175732488;FormC20H28O3S Iso0.7937390473803994 Mass348.175915756;FormC13H28N6OS2 Iso0.8060955407441359 Mass348.17660151599995	313491.8438	3.22E+07	0	256368.1094	2.85E+07	0	210626.2969	2.72E+07	0	311025.125	2.24E+07	0	173655.2031	2.12E+07	0	197437.1875	2.10E+07	0	235073.375	2.20E+07	0	231959.5	2.07E+07	0	141411.6875	1.90E+07	0	106042.8203	8948613.309	0	67278.70313	8241276.056	0	70086.34375	7958240.656	0	183463.7344	1.79E+07	0	148233.3594	1.69E+07	0	231287.75	1.66E+07	0	222771.1094	1.59E+07
266.9376692	15.95498744	FormC6H6N2O2S4 Iso0.7163866662501986 Mass265.931211432	130084.2422	1.70E+07	0	153188.8125	2.32E+07	0	136246.0781	2.82E+07	0	111548.7879	3.05E+07	1	172108.9375	3.28E+07	0	145025.2031	3.39E+07	0	172004.5313	4.04E+07	0	165620.7344	3.93E+07	0	174130.4219	3.73E+07	0	50043.27344	1148251.413	0	71212.51563	1201005.534	0	75425.83594	1083803.53	0	172588.3281	3.59E+07	0	147033.1094	3.33E+07	0	176482.4375	2.97E+07	0	107786.2734	2.51E+07
349.1832647	13.2852225	FormC13H20N10O2 Iso0.8630985272584346 Mass348.17706988000003;FormC12H24N6O6 Iso0.8846137332627521 Mass348.175732488;FormC20H28O3S Iso0.7629925645192448 Mass348.175915756;FormC13H28N6OS2 Iso0.7788728125438357 Mass348.17660151599995	193333.2068	3.23E+07	1	158752.6851	2.87E+07	1	210626.2969	2.74E+07	0	311025.125	2.25E+07	0	173655.2031	2.12E+07	0	141337.2736	1.54E+07	1	134900.6624	2.20E+07	1	231959.5	2.08E+07	0	141411.6875	1.90E+07	0	106042.8203	8970599.381	0	67278.70313	8273905.969	0	70086.34375	7985286.015	0	95224.75967	1.77E+07	1	108987.268	1.69E+07	1	231287.75	1.66E+07	0	222771.1094	1.60E+07
531.4075308	13.48486128	FormC23H50N10O4 Iso0.6191803889389217 Mass530.40165008;FormC18H50N12O6 Iso0.6642844925468394 Mass530.39762732	48254.46875	6552598.845	0	40470.25781	7135518.247	0	76056.27344	8458273.371	0	106257.0469	9040695.366	0	89551.63839	8629480.666	1	54074.69141	6722955.447	0	38570.54688	4353756.062	0	37848.62891	4271934.48	0	32340.01563	3994462.362	0	1019703.438	2.94E+07	0	1336658	3.13E+07	0	1285290.625	3.21E+07	0	34520.57422	3880554.966	0	40424.52344	4173793.912	0	166693.6563	4695409.122	0	606498.25	1.21E+07
110.0201425	4.629231389	FormC9H6N4OS Iso0.8959327432246296 Mass218.026231812;FormC9H14S3 Iso0.7927800445309412 Mass218.025763448	61399.37109	9935458.401	0	58553.89453	1.01E+07	0	58416.09766	1.04E+07	0	58764.43359	8707777.338	0	64767.87891	9078033.132	0	56489.89453	8867465.059	0	62902.16797	1.05E+07	0	56395.85305	1.11E+07	2	60501.49219	1.12E+07	0	92565.10156	2.08E+07	0	98400.01563	2.08E+07	0	98394.82813	2.11E+07	0	67068.80469	1.18E+07	0	72483.1875	1.27E+07	0	78192.76563	1.32E+07	0	80924.96875	1.48E+07
564.3589615	14.74533339	FormC37H45N3O2 Iso0.7414744090645916 Mass563.35117768;FormC22H41N15O3 Iso0.8925467026644277 Mass563.351680172;FormC21H45N11O7 Iso0.9086682620672598 Mass563.35034278;FormC25H49N5O9 Iso0.8834980424781855 Mass563.353028148;FormC30H45N9S Iso0.7662046209768842 Mass563.35186344;FormC29H49N5O4S Iso0.7988905536352058 Mass563.350526048;FormC18H49N11O7S Iso0.8632592559076494 Mass563.353713908;FormC22H49N11…	69138.35156	1.46E+07	0	74934.82813	1.38E+07	0	71522.54688	1.42E+07	0	70819.78906	1.50E+07	0	65573.84375	1.48E+07	0	74222.10156	1.57E+07	0	51557.16137	375733.5281	1	76419.32813	1.58E+07	0	89592.54688	1.58E+07	0	36033.07803	8405699.442	1	45096.0625	7513588.892	0	31657.49488	6533051.343	1	79707.96875	1.67E+07	0	87312.71094	1.69E+07	0	79703.29688	1.69E+07	0	79787.60938	1.65E+07
564.3589906	14.41708283	FormC22H41N15O3 Iso0.638500572008675 Mass563.351680172;FormC21H45N11O7 Iso0.6520870013781206 Mass563.35034278;FormC25H49N5O9 Iso0.6257648816763329 Mass563.353028148;FormC20H49N7O11 Iso0.673317808991108 Mass563.349005388;FormC18H49N11O7S Iso0.6592763420809578 Mass563.353713908	51944.71894	5039606.718	1	74934.82813	1.37E+07	0	71522.54688	1.42E+07	0	70819.78906	1.49E+07	0	65573.84375	1.47E+07	0	49816.20257	5870234.659	1	89788.92969	1.57E+07	0	76419.32813	1.58E+07	0	63163.08464	1.57E+07	1	41625.19922	8384469.67	0	45096.0625	7483699.02	0	38721.98047	7157126.715	0	79707.96875	1.66E+07	0	87312.71094	1.68E+07	0	79703.29688	1.68E+07	0	79787.60938	1.64E+07
335.1676537	2.510884815	FormC12H18N10O2 Iso0.9391180796129909 Mass334.16141981600003;FormC11H22N6O6 Iso0.9421049520234717 Mass334.16008242399994;FormC19H26O3S Iso0.8482420470012523 Mass334.160265692;FormC12H26N6OS2 Iso0.8415781894222848 Mass334.16095145199995	0	0	0	0	0	0	0	0	0	2084753.193	1.85E+07	1	1993355.545	1.83E+07	1	2066356.259	1.90E+07	1	1929289.079	1.38E+07	1	1962042.055	1.36E+07	1	1971333.442	1.31E+07	1	2112891.314	1.55E+07	1	2145806.289	1.54E+07	1	2150224.536	1.47E+07	1	1645287.303	1.21E+07	1	1591950.557	1.16E+07	1	1550892.836	1.13E+07	1	2269519.75	1.65E+07
290.1103646	6.669157722	diazepam-d5	2233167.008	1.79E+07	1	2360278.704	1.83E+07	1	1836187.259	1.46E+07	1	1695598.369	1.34E+07	1	1979785.741	1.55E+07	1	1873370.321	1.49E+07	1	1847903.241	1.43E+07	1	1765804.924	1.39E+07	1	1851867.666	1.46E+07	1	1452015.886	1.17E+07	1	1649690.634	1.37E+07	1	1788704.295	1.45E+07	1	1733859.634	1.39E+07	1	1856076.568	1.48E+07	1	1883313.9	1.45E+07	1	1670825.228	1.32E+07
198.9399807	0.656477469		0	0	0	0	0	0	0	0	0	3980352.5	1.44E+07	0	3495237.75	1.43E+07	0	3374663.75	1.48E+07	0	3427377.5	1.42E+07	0	3494361.5	1.47E+07	0	3638997.5	1.42E+07	0	2346814.266	1.35E+07	1	2251759.259	1.25E+07	1	3314937	1.38E+07	0	2344279.217	1.36E+07	1	3578040.5	1.41E+07	0	2316331.594	1.34E+07	1	3535446.75	1.39E+07
168.0157847	16.46083861	FormC4HN5O3 Iso0.8961039329129142 Mass167.007938892	993851.9375	1.33E+07	0	849078.686	1.58E+07	1	974427.9643	1.92E+07	1	896624.0863	2.38E+07	1	1276372.125	2.72E+07	0	1082338.32	2.88E+07	1	1471427.75	3.38E+07	0	1436637.375	3.38E+07	0	1383187.5	3.31E+07	0	391062.3438	1731298.832	0	360208.4688	1436772.094	0	309839.25	1458207.78	0	1458548.25	3.06E+07	0	1444753.75	2.92E+07	0	1343148.063	2.55E+07	1	1375482.472	2.22E+07
709.5148991	13.16740311	FormC39H64N8O4 Iso0.6059532557898095 Mass708.505052528;FormC28H64N14O7 Iso0.7181143751457529 Mass708.508240388;FormC32H64N14O2S Iso0.6282616942020809 Mass708.505738288;FormC31H68N10O6S Iso0.6873032885011667 Mass708.504400896;FormC35H72N4O8S Iso0.6113625471565599 Mass708.507086264;FormC29H68N14O2S2 Iso0.6044028963462242 Mass708.509109416	8082.723633	228011.2899	0	9138.887695	299916.6321	0	257880.2969	1.28E+07	0	32404.48782	3160636.07	1	105500.8984	9958895.509	0	126745.5781	1.14E+07	0	95914.02344	9498790.389	0	60363.90234	7707372.942	0	35484.22684	4088686.828	1	514207.875	2.54E+07	0	366359.9375	2.26E+07	0	259163.4375	1.84E+07	0	239939.4219	1.41E+07	0	301370.9688	1.58E+07	0	274401.4688	1.68E+07	0	192176.0156	1.40E+07
273.1670797	11.91164961	FormC10H20N6O3 Iso0.8599589730012042 Mass272.15968849999996;FormC18H24S Iso0.8133128748608973 Mass272.159871768	192327.375	1.47E+07	0	95400.84226	1.33E+07	1	92675.58594	1.22E+07	0	113384.5938	1.06E+07	0	67172.01563	1.01E+07	0	83157.38281	9881621.552	0	79715.49758	8130581.505	1	66112.55711	1.06E+07	1	95133.23438	1.07E+07	0	102184.724	1.60E+07	1	88325.83594	1.57E+07	0	72445.51916	1.54E+07	1	84003.27344	1.05E+07	0	94124.25	1.05E+07	0	83178.79688	1.09E+07	0	72474.79557	1.13E+07
255.1588287	6.680965222	FormC14H22O4 Iso0.8930806925104828 Mass254.151809184;FormC9H23ClN4O2 Iso0.6179229246417427 Mass254.15095365599998	219218.5	2.66E+07	0	230052.9063	2.50E+07	0	232907.0938	2.35E+07	0	265166.0938	2.12E+07	0	242537.2969	2.01E+07	0	231761.2656	1.91E+07	0	251238.4063	1.78E+07	0	247736.9688	1.72E+07	0	226382.2969	1.66E+07	0	170274.2656	9023713.073	0	151384.4732	8806909.788	1	155532.5186	1987905.441	1	219748.9688	1.57E+07	0	227860.4375	1.49E+07	0	232718.9688	1.49E+07	0	216285.875	1.39E+07
527.8490419	13.4592385		32373.79883	5855651.158	0	36043.62109	6165367.053	0	39054.14063	7122426.504	0	51840.73828	8611105.855	0	58800.89453	9467482.789	0	54096.14844	1.09E+07	0	70385.59375	1.22E+07	0	70715.36719	1.37E+07	0	69612.07031	1.38E+07	0	43658.23047	8788296.903	0	33538.30469	7939994.84	0	31622.84217	7310735.755	1	57063.10361	1.53E+07	1	61755.29362	1.59E+07	1	71339.46094	1.62E+07	0	77727.33594	1.67E+07
126.9894897	16.44920083		1043994.188	1.23E+07	0	843810.1205	1.48E+07	1	880856.442	1.82E+07	1	1209153.75	2.30E+07	0	1090953.348	2.56E+07	1	1169709.065	2.84E+07	1	1395604.25	3.32E+07	0	1339234	3.25E+07	0	1487238.125	3.31E+07	0	373088.5938	1714253.49	0	362429.9063	1588520.748	0	422693.0313	1662743.683	0	1576812.125	3.05E+07	0	1546596	2.78E+07	0	1613210.25	2.64E+07	0	1356617.051	2.17E+07
113.0167637	15.9962205	FormC8H8N4S2 Iso0.7372631754939333 Mass224.019038256	111439.1953	1.19E+07	0	131845.4219	1.25E+07	0	99320.85938	1.27E+07	0	110737.0938	1.24E+07	0	113222.1641	1.39E+07	0	88490.09375	1.25E+07	0	127222.2188	1.37E+07	0	130228.5859	1.40E+07	0	122690.6641	1.51E+07	0	197669.3281	1.09E+07	0	214225.2969	1.12E+07	2	180643.2188	1.08E+07	0	153010.7344	1.48E+07	0	110363.875	1.47E+07	0	112104.6406	1.45E+07	0	111004.2826	2263338.976
368.4251909	13.41567472	FormC25H53N Iso0.934948767239916 Mass367.41780069600003	225451.6406	5332475.999	0	207892.9055	3909808.402	1	193981.8906	5289448.317	0	2374726.542	3.98E+07	1	2954337.095	4.84E+07	1	2141443.494	3.35E+07	1	568953.381	9399917.111	1	590041.7083	8407054.449	1	594959.125	1.03E+07	0	872521.631	1.23E+07	1	884978.125	1.34E+07	0	981935.9375	1.40E+07	0	685564.2574	9107523.729	1	639489.9167	9429884.627	1	695743.997	1.02E+07	1	670997.878	9647821.483
284.2491644	4.507645056	venlafaxine-d6	1603002.319	1.16E+07	1	1687896.946	1.12E+07	1	1299227.275	8565741.661	1	1505914.126	1.07E+07	1	1785878.238	1.17E+07	1	1728824.617	1.20E+07	1	1893254.404	1.37E+07	1	1813337.065	1.21E+07	1	1883171.386	1.30E+07	1	1726438.253	1.15E+07	1	2008441.345	1.33E+07	1	2100069.665	1.44E+07	1	1814617.126	1.35E+07	1	1885975.686	1.40E+07	1	2055697.83	1.38E+07	1	1887279.973	1.37E+07
385.901607	16.45458339	FormC11H3N3O5S4 Iso0.6790138243885265 Mass384.89555419600003	1755381.25	8354781.651	0	2016291.125	1.22E+07	0	1466039.379	1.55E+07	1	1766234.234	2.02E+07	1	1997449.913	2.36E+07	1	2188698.47	2.71E+07	1	3493437	3.24E+07	0	3738588.25	3.33E+07	0	3742608.75	3.18E+07	0	202202.0781	610688.7311	0	237017.2656	690758.9352	0	161721.2188	550851.789	0	2653991.338	3.14E+07	1	2749729.122	2.98E+07	1	2797631.988	2.57E+07	1	2901860.272	2.29E+07
163.0599425	1.456837278	FormC6H10O5 Iso0.8919357539858335 Mass162.05282341999998	111571.9766	1.36E+07	0	130900.7813	1.77E+07	0	171343.7188	2.01E+07	0	151120.9531	1.99E+07	0	151656.9219	2.02E+07	0	152687.0938	2.05E+07	0	148728.75	2.03E+07	0	151400.7969	1.96E+07	0	141161.2656	1.86E+07	0	62517.03125	6352928.495	0	56566.07813	6012593.781	0	55432.85156	6065331.301	0	135223.8125	1.72E+07	0	125035.7813	1.64E+07	0	115088.7031	1.50E+07	0	110993.0781	1.41E+07
174.0760485	17.51503322	FormC7H11NO4 Iso0.9416311821786395 Mass173.068807832	454049.8125	1.36E+07	0	499340.0313	1.44E+07	0	477534.6875	1.47E+07	0	512830.0938	1.46E+07	0	531273.8125	1.49E+07	0	529524.25	1.54E+07	0	485609.25	1.54E+07	0	510052.1563	1.45E+07	0	469638.75	1.43E+07	0	344464.125	9935852.202	0	354898.125	9802065.577	0	345653.7188	9632114.84	0	520953.5625	1.32E+07	0	474373.1875	1.33E+07	0	458444.0313	1.27E+07	0	437791.1563	1.27E+07
223.9882069	10.60419228		83054.03125	1.77E+07	0	74653.21875	1.70E+07	0	85691.07031	1.57E+07	0	64408.54688	1.37E+07	0	68500.125	1.25E+07	0	54038.05859	1.22E+07	0	55864.64063	1.25E+07	0	56042.52734	1.17E+07	0	54053.41797	1.14E+07	0	60858.125	1.19E+07	0	52962.57422	1.20E+07	0	53386.30078	1.20E+07	0	50942.17969	1.12E+07	0	45960.91295	1.10E+07	1	47435.52344	1.06E+07	0	46113.20313	1.10E+07
247.1151735	1.485394074	FormC8H10N10 Iso0.9554862409965604 Mass246.10899032;FormC7H14N6O4 Iso0.9526348237398412 Mass246.107652928;FormC15H18OS Iso0.8483959556026885 Mass246.107836196	0	0	0	0	0	0	0	0	0	904322.8531	8819191.561	1	904908.9405	8913825.176	1	973070.7579	9420907.979	1	1697118.673	1.39E+07	1	1596874.329	1.33E+07	1	1697087.534	1.32E+07	1	1405338.488	1.14E+07	1	1368101.21	1.09E+07	1	1424372.804	1.15E+07	1	1772459.318	1.44E+07	1	1760281.93	1.41E+07	1	1802491.38	1.42E+07	1	1537305.54	1.21E+07
300.2167743	14.11963117	FormC16H29NO4 Iso0.9672274946216006 Mass299.209658408	110582.9453	2.19E+07	0	98292.98438	2.15E+07	0	96335.58594	1.96E+07	0	87190.23438	1.68E+07	0	75459.6875	1.53E+07	0	79171.89844	1.50E+07	0	86083.89844	1.47E+07	0	76509.98438	1.39E+07	0	68473.19531	1.34E+07	0	30414.44336	7132813.296	0	31661.90234	6562560.901	0	33876.46094	6357482.456	0	69790.60938	1.29E+07	0	72023.35938	1.21E+07	0	73481.05469	1.24E+07	0	57380.77344	1.16E+07
218.9746482	1.251135889	FormC10H2O4S Iso0.8527401311515429 Mass217.96737954399998	1846.238159	25605.23049	0	1683.735596	27807.41154	0	1785.867554	23104.07759	0	231773.2969	7821980.701	0	223112.7187	7496197.919	1	270325.625	8335515.734	0	328586.5	1.18E+07	0	318393.4985	1.09E+07	1	301752.814	1.12E+07	1	345815.8557	1.11E+07	1	334463.7009	1.08E+07	1	326534.625	1.09E+07	1	334600.375	1.18E+07	0	323016.7649	1.11E+07	1	315263.375	1.13E+07	0	287400.4196	1.16E+07
663.453672	13.51650067	FormC44H58N2O3 Iso0.8146019521782988 Mass662.4447437160001;FormC29H54N14O4 Iso0.8754393009656847 Mass662.4452462080001;FormC28H58N10O8 Iso0.8870057864282775 Mass662.4439088160001;FormC32H62N4O10 Iso0.952082076322755 Mass662.446594184;FormC37H58N8OS Iso0.8318351861717201 Mass662.4454294760001;FormC36H62N4O5S Iso0.8528107966671492 Mass662.4440920840001;FormC25H62N10O8S Iso0.8768479718592737 Mass662…	13180.77148	729459.7746	0	11790.07031	491352.9244	0	303571.7813	1.08E+07	0	37625.19141	3877059.966	0	105690.0234	6061676.188	0	120262.5469	7572500.258	0	31377.06027	372956.4071	1	49556.625	4907900.901	0	123053.4063	6366247.755	0	580759.9375	2.58E+07	0	447021.375	1.70E+07	0	155709.3438	1.06E+07	0	217281.1094	1.08E+07	0	197177.8765	1.22E+07	1	186348.1875	1.29E+07	0	152728.7188	9404421.07
663.4539642	12.94141472	FormC44H58N2O3 Iso0.853755233117951 Mass662.4447437160001;FormC29H54N14O4 Iso0.7239846586062975 Mass662.4452462080001;FormC33H58N8O6 Iso0.8318429607089284 Mass662.447931576;FormC28H58N10O8 Iso0.7270058109965432 Mass662.4439088160001;FormC32H62N4O10 Iso0.7686472855547495 Mass662.446594184;FormC37H58N8OS Iso0.7558472881067011 Mass662.4454294760001;FormC36H62N4O5S Iso0.7618525720855381 Mass662.44409…	13180.77148	775437.2442	0	11790.07031	516537.0366	0	303571.7813	7100857.403	0	22586.38542	315492.8285	1	21421.60649	346978.049	1	120262.5469	9589485.426	0	87243.25781	7649345.286	0	41550.38179	6010056.66	1	42738.66797	4711711.999	0	580759.9375	2.62E+07	0	447021.375	2.31E+07	0	277309.4063	1.88E+07	0	14120.05422	299476.5591	1	210755.25	1.14E+07	0	186348.1875	1.24E+07	0	152728.7188	1.17E+07
123.0404399	16.41884433		1342879.125	1.36E+07	0	1148970.625	1.15E+07	0	1136070.5	1.07E+07	0	1026947.125	9917137.427	0	1037316.75	9681460.605	0	1159999.75	9801885.63	0	1203670	9895673.138	0	1416751.625	1.02E+07	0	1363778.375	1.08E+07	0	770508.8906	4865685.288	1	678345.2857	4105126.913	1	751999.192	4681384.507	1	1487605.625	1.25E+07	0	1676790.875	1.35E+07	0	1923890.25	1.36E+07	0	1615034.5	1.41E+07
141.0909182	2.083967667	FormC8H12O2 Iso0.9416737253604577 Mass140.083729624	160915.6406	1.96E+07	0	149976.875	1.82E+07	0	139802.7813	1.77E+07	0	125152.3281	1.42E+07	0	125935.7344	1.40E+07	0	113856.8028	1.38E+07	1	118495.8906	1.41E+07	0	121262.7422	1.41E+07	0	101433.75	1.28E+07	0	84150.85938	9763794.557	0	85804.11719	9878434.224	0	88592.86719	9739198.292	0	101374.5859	1.21E+07	0	97035.20313	1.10E+07	0	95310.10938	1.08E+07	0	89347.20313	1.09E+07
109.028556	0.236154	FormC6H4O2 Iso0.9392710439349605 Mass108.021129368	314453.4375	1.24E+07	0	353851.4688	1.38E+07	0	341961.6875	1.40E+07	0	338400.3438	1.14E+07	0	354980.875	1.17E+07	0	381049.3125	1.20E+07	0	346954.125	1.14E+07	0	350934.997	1.17E+07	1	344287.9063	1.11E+07	0	307813.2188	9512502.002	0	300015.5938	9358798.152	0	299146.2188	9217913.298	0	332299.5938	1.09E+07	0	349323.0655	1.09E+07	1	329978.9063	1.10E+07	0	334826.9063	1.07E+07
223.9888416	0.668980556	FormC5H6ClN3O3S Iso0.6186830807530077 Mass222.98183973199997	24421.70703	324316.5953	0	21096.33008	285309.381	0	25084.04883	379902.8645	0	1786747.031	1.05E+07	1	1759562.92	1.04E+07	1	2404951.5	1.07E+07	0	2211263.75	1.06E+07	0	2413185.5	1.12E+07	0	28508.80618	160433.7082	1	1682990.422	1.00E+07	1	1771101.065	1.04E+07	1	2323468	1.11E+07	0	1581327.758	9385635.049	1	2338113.75	1.05E+07	0	1633580.346	9669194.722	1	1793013.289	1.06E+07
130.5255783	16.45816856	FormC7H9N5O4S Iso0.8142090148240597 Mass259.037524768;FormC7H17NO3S3 Iso0.7806114013036144 Mass259.037056404	409243.1563	1.10E+07	0	455593.0938	1.68E+07	0	556581.4375	2.27E+07	0	553065.875	2.87E+07	0	501066.7173	3.21E+07	2	564702.8289	3.48E+07	2	690348.375	3.95E+07	0	545034.375	3.93E+07	0	533841.0893	3.86E+07	2	192631.7344	929231.6735	0	94640	960157.0334	0	69672.61719	708435.162	0	622867.25	3.23E+07	0	507096.2738	2.89E+07	2	625626.6875	2.52E+07	0	473404.1563	1.93E+07
203.0525085	0.727841778	FormC12H10OS Iso0.8292361928260675 Mass202.04523594	71105.61719	1454594.376	0	70999.99219	1797209.775	0	85211.17969	2265498.518	0	663689.6399	1.25E+07	1	679204	1.27E+07	0	709877.8125	1.30E+07	0	783763.4375	1.42E+07	0	732484.2649	1.37E+07	1	709989.926	1.37E+07	1	412270.6648	7912901.579	1	431275.9063	7789859.239	0	421534.119	7564693.794	1	684987.628	1.31E+07	1	674258.6101	1.30E+07	1	654944.0789	1.28E+07	1	622239.4375	1.25E+07
332.2070851	3.508150056	azaperone-d4	315207.2518	2232725.878	1	329930.0162	2314464.467	1	255636.3557	1762482.589	1	1189999.122	9178169.74	1	1418045.04	9844383.559	1	1314613.009	9925703.252	1	1407018.285	1.06E+07	1	1304657.467	9915688.434	1	1437709.902	1.09E+07	1	1360512.913	1.03E+07	1	1559047.385	1.11E+07	1	1524114.374	1.21E+07	1	1475857.583	1.12E+07	1	1544892.547	1.11E+07	1	1560270.509	1.05E+07	1	1419636.158	1.01E+07
284.9106056	12.33333433		53769.99609	8592586.02	0	62036.71484	8468787.692	0	44683.35231	7750365.586	1	46317.39063	7402304.913	0	47916.30078	7087029.874	0	38044.18359	6739848.049	0	47294.34375	6946816.972	0	45137.32422	6943761.724	0	56376.92969	7286694.161	0	53451.27214	9143965.333	1	65563.0625	1.22E+07	0	77714.48438	1.19E+07	0	51472.70313	7905349.276	0	63409.30078	8079906.388	0	54040.78906	8619291.378	0	51884.3378	7803542.864
553.3895824	13.66219361	FormC36H48N4O Iso0.7828662068503646 Mass552.382812156;FormC35H52O5 Iso0.8002332267185579 Mass552.381474764;FormC20H48N12O6 Iso0.873333027883282 Mass552.3819772559999;FormC24H52N6O8 Iso0.9179850740390609 Mass552.3846626239999;FormC28H52N6O3S Iso0.8406180510595521 Mass552.3821605239999;FormC32H56O5S Iso0.7804131643906393 Mass552.384845892;FormC27H56N2O7S Iso0.8594293885132518 Mass552.3808231319999;…	20448.77241	1061500.109	1	26734.45117	3697056.721	0	24947.66806	667436.2126	1	53680.30078	4810370.11	0	23013.17234	296596.2558	1	115113.3672	5278159.997	0	20436.87412	1199818.721	1	228027.2969	7767945.844	0	19304.77562	1025949.318	1	902647.3125	2.65E+07	0	1059175.527	2.82E+07	1	1075751.628	2.89E+07	1	306268.6563	8598394.28	0	330697.3438	9579817.118	0	420262.125	1.03E+07	0	497536.9375	1.27E+07
176.1282178	0.939362333	FormC8H17NO3 Iso0.945431662116378 Mass175.12084340399997	2391.830078	9594.528907	0	2770.854736	22962.92723	0	2007.071533	8722.087157	0	180153.2344	1383681.54	0	154525.2344	1375259.98	0	154366.0938	1353092.698	0	1090018.548	1.03E+07	1	1101080.869	1.04E+07	1	1076783.637	1.02E+07	1	1153294.464	1.05E+07	1	1182296.738	1.08E+07	1	1156724.735	1.07E+07	1	1058801.57	9979617.254	1	1101701.387	1.03E+07	1	1019518.978	9847394.369	1	984977.378	8907136.882
277.1408352	12.67171394	FormC12H16N6O2 Iso0.9692087867209089 Mass276.133473752;FormC12H24N2OS2 Iso0.8869346510978271 Mass276.13300538799996	61317.29297	1.05E+07	0	49924.21094	1.02E+07	0	52915.34766	9926303.912	0	65482.91016	1.02E+07	0	72655.27344	1.05E+07	0	56092.9375	1.03E+07	0	69483.47656	1.10E+07	0	67421.91406	1.12E+07	0	64196.82031	1.05E+07	0	49988.88672	7101600.246	0	47123.25781	6888530.429	0	41767.12891	6581510.252	0	55078.17188	1.04E+07	0	64743.71484	9983302.457	0	67591.0625	1.01E+07	0	71536.65625	1.01E+07
183.0097019	15.9408295		52347.38672	7141655.067	0	66920.82813	7475233.413	0	51085.50391	7265669.813	0	51053.33984	6958962.155	0	58290.98828	7254606.551	0	49628.58594	7433793.175	0	73909.78125	8249299.588	0	58567.60547	8369883.324	0	67561.04688	8331265.788	0	130866.5547	9324632.362	0	84224.08231	9022629.605	1	199917.2188	9507696.942	0	67829.61719	9017881.005	0	65599.46094	9563141.062	0	72450.19531	9588834.239	0	76934.21094	1.03E+07
190.0709297	17.51503322	FormC7H11NO5 Iso0.9312481378019355 Mass189.06372245199998;FormC8H15NS2 Iso0.7875558438269157 Mass189.06459148	262483.1563	7604243.369	0	320992.75	8566498.043	0	304353.6875	8865251.656	0	329692.125	9999523.055	0	381963	1.08E+07	0	395412.9688	1.11E+07	0	367718.625	1.10E+07	0	332034.375	1.09E+07	0	341945.625	1.12E+07	0	292439.2813	8812251.797	0	277994.0938	8526287.606	0	282151.6875	8903201.24	0	356004.6563	1.05E+07	0	363544.3125	1.06E+07	0	337868.9688	1.02E+07	0	328625.5938	9941805.75
393.2093773	12.51953367	FormC15H24N10O3 Iso0.8248750617544194 Mass392.203284628;FormC14H28N6O7 Iso0.8408892835177433 Mass392.20194723599997;FormC23H28N4S Iso0.7101887400851024 Mass392.203467896;FormC22H32O4S Iso0.7284844019859201 Mass392.202130504;FormC15H32N6O2S2 Iso0.7411223140820438 Mass392.202816264	84326.21642	9461577.605	1	57708.71931	9031808.677	1	311117.7188	1.44E+07	0	73954.64025	8859810.954	1	228465.349	1538032.686	1	65030.80859	5465659.518	1	77556.65532	9862901.631	1	241923	1.49E+07	0	54704.01283	3140353.863	1	517237.75	8693220.813	0	494574.125	8081473.273	0	468034.625	8009020.253	0	64263.44141	8604779.592	1	273768.6563	1.38E+07	0	310348.4375	1.39E+07	0	60064.75874	5739651.002
437.2353803	14.24033828	FormC28H28N4O Iso0.8200507791536917 Mass436.22631151599995;FormC17H28N10O4 Iso0.9383604738544669 Mass436.22949937600004;FormC16H32N6O8 Iso0.9480199350218862 Mass436.22816198399994;FormC25H32N4OS Iso0.8199233677190266 Mass436.229682644;FormC24H36O5S Iso0.8444973374528352 Mass436.228345252;FormC13H32N12OS2 Iso0.8276155435028162 Mass436.22634564399993;FormC17H36N6O3S2 Iso0.8384519277788617 Mass436.2…	49044.24219	8448396.713	0	46538.59766	8345295.372	0	54997.62109	8391232.021	0	58175.85547	9429823.301	0	67089.60938	1.00E+07	0	62922.41406	1.01E+07	0	72564.75	1.12E+07	0	68694.61719	1.13E+07	0	69350.52344	1.11E+07	0	30494.2207	4959753.614	0	26407.125	4561945.108	0	27855.00391	4362280.622	0	61590.83203	1.11E+07	0	66883.08594	1.13E+07	0	60678.5	1.11E+07	0	75566.71875	1.14E+07
102.1277439	14.26489822	FormC6H15N Iso0.9574273971474231 Mass101.12044947999999	39226.72266	6199841.824	0	39907.10156	5607140.766	0	39596.01172	5425146.86	0	39947.83594	5271472.409	0	32830.47656	5390795.65	0	39986.63281	5181386.514	0	46709.62109	5783742.115	0	38708.76563	5547559.472	0	35002.46875	5536844.916	0	133469.0313	2.31E+07	0	150306.3186	2.38E+07	1	153221.0625	2.43E+07	0	51337.80859	5806945.706	0	38819.06641	6472937.706	0	50747.91406	6828106.075	0	50220.51563	7187940.549
393.2092409	13.075	FormC15H24N10O3 Iso0.9348907684460873 Mass392.203284628;FormC14H28N6O7 Iso0.9472846869008226 Mass392.20194723599997;FormC22H32O4S Iso0.833270698691184 Mass392.202130504;FormC15H32N6O2S2 Iso0.8370124447404186 Mass392.202816264	380514.3125	1.24E+07	0	368898.375	1.16E+07	0	311117.7188	1.13E+07	0	289641.5625	1.14E+07	0	303389.9688	1.12E+07	0	242120.0625	1.14E+07	0	302189.0625	1.22E+07	0	72509.85082	9641379.408	1	260600.7344	1.09E+07	0	36220.33594	3980441.156	0	32586.58008	3737964.947	0	17172.48777	1152191.061	1	257135.5938	1.12E+07	0	273768.6563	1.09E+07	0	63743.29185	9146271.143	1	302783.5	1.03E+07
177.9480089	1.101333444		1880.061035	13363.91848	0	1439.75354	4388.031049	0	1324.329346	2027.340717	0	225283.7656	6417577.169	0	227196.3594	6586930.752	0	228163.2031	6501653.695	0	356136.1875	9853064.945	0	335509.1875	9027710.31	0	303210.375	9053405.239	0	335173.2188	9135036.787	0	337049.5938	8710019.137	0	333855.9375	8905832.625	0	349169.6563	1.01E+07	0	331465.75	9147603.06	0	335143.3125	9476508.32	0	319327.433	9638424.252
266.937804	11.20037189	FormC6H6N2O2S4 Iso0.7331182018211411 Mass265.931211432	59019.58594	9238456.115	0	100402.5	1.34E+07	0	112573.5313	1.76E+07	0	132013.8594	1.89E+07	0	128745.375	1.99E+07	0	145025.2031	2.15E+07	0	172004.5313	2.82E+07	0	158757.4063	2.74E+07	0	174130.4219	2.65E+07	0	12709.17383	1220305.451	0	11537.61426	1217106.249	0	11994.29199	1226514.882	0	132058.0781	2.48E+07	0	125508.6406	2.27E+07	0	115685.2891	2.02E+07	0	106310.9297	1.67E+07
247.1649903	5.455442111	Carbamazepine-d10	1436052.517	1.09E+07	1	1493424.241	1.04E+07	1	1138919.606	8513284.765	1	1176469.821	8504774.739	1	1351714.949	9865446.491	1	1299169.901	9429867.841	1	1155586.808	8642825.085	1	1143436.916	7966642.322	1	1194000.47	8367767.036	1	1263256.63	9604105.623	1	1465553.43	1.10E+07	1	1484693.456	1.17E+07	1	1170824.231	8767904.355	1	1180923.946	8777907.026	1	1267261.668	9507586.557	1	1173164.435	8714491.624
413.2660394	13.684436	FormC22H32N6O2 Iso0.7503105846489644 Mass412.258674264;FormC21H36N2O6 Iso0.7669359281590892 Mass412.257336872;FormC15H32N12S Iso0.7565296034527766 Mass412.259360024;FormC14H36N8O4S Iso0.7737281069531164 Mass412.258022632;FormC18H40N2O6S Iso0.7467938067786831 Mass412.2607079999999;FormC22H40N2OS2 Iso0.6672781585603206 Mass412.25820589999995	43709.32236	353592.499	1	107234.5156	9705168.35	0	97580.47656	8539718.624	0	37306.65551	397377.2903	1	95012.625	9184451.177	0	91766.53125	9019083.414	0	98393.25781	1.00E+07	0	140697.8906	1.02E+07	0	102561.8906	9834967.775	0	182336.1875	8454425.259	0	114379.3276	8055293.879	1	115004.9955	5472030.402	1	123922.8438	9205846.484	0	110162.3125	9455494.109	0	97182.67188	9140288.996	0	106804.3125	9244424.923
748.54134	9.124710417	FormC45H65N9O Iso0.7135108503282749 Mass747.5312077;FormC49H69N3O3 Iso0.6726445829872553 Mass747.533893068;FormC34H65N15O4 Iso0.8373293648421035 Mass747.53439556;FormC38H69N9O6 Iso0.7975072516503364 Mass747.5370809279999;FormC33H69N11O8 Iso0.8578747528754671 Mass747.533058168;FormC37H73N5O10 Iso0.8206207700091743 Mass747.5357435359999;FormC32H73N7O12 Iso0.8789536756736471 Mass747.5317207759999;Fo…	0	0	0	0	0	0	0	0	0	1135729.597	8817186.065	1	1137185.019	8789862.058	1	1172460.547	9146350.273	1	0	0	0	0	0	0	0	0	0	0	0	0	0	0	0	0	0	0	0	0	0	0	0	0	0	0	0	0	0
344.8751676	16.4536845		1297219.375	5726622.452	0	1386010.125	8733701.49	0	1006314.547	8607751.009	1	2077273.875	1.42E+07	0	1413283.554	1.70E+07	1	1438097.15	1.81E+07	1	1651418.839	2.20E+07	1	2615773.75	2.31E+07	0	1887633.778	2.33E+07	1	146752.3281	374423.4717	0	194601.5313	494420.0821	0	122160.7109	382014.1206	0	1978863.686	2.19E+07	1	3160096	2.07E+07	0	1893957.601	1.75E+07	1	2522081	1.58E+07
239.9664203	16.42868989		595112.5595	8257135.447	1	500134.4688	8738208.181	1	526979.9319	9386908.037	1	545912.9635	1.04E+07	1	533763.2984	1.18E+07	1	591853.8065	1.29E+07	1	756961.4345	1.60E+07	1	729745.0681	1.65E+07	1	800746.7418	1.75E+07	1	500689.75	1437538.736	0	341640.6875	929405.2034	0	357097.625	902373.6961	0	881663.1347	1.68E+07	1	973726.8147	1.64E+07	1	1095812.385	1.66E+07	1	1070453.823	1.40E+07
113.0167465	13.91095833	FormC4H4N2S Iso0.7991314748349505 Mass112.009519128	111439.1953	7361103.457	0	80140.25	7912249.558	0	99320.85938	7897129.638	0	103317.3672	7610974.114	0	102968.8203	8739583.506	0	87132.84375	7932125.567	0	96786.25781	9011149.454	0	130228.5859	9381337.814	0	122690.6641	9901500.709	0	32361.22219	776678.3493	1	72942.78125	6765779.025	0	56611.63672	6310868.85	0	153010.7344	9995636.303	0	86605.75539	9855100.247	1	112104.6406	9849404.082	0	94547.95313	1.02E+07
162.1122921	14.98914183	FormC7H15NO3 Iso0.7373508428267594 Mass161.10519333999997	37599.53906	5673386.88	0	37020.24609	6000703.012	0	28622.27204	5912085.694	1	49329.8125	6192109.146	0	41386.20313	6342937.918	0	53171.12891	6854983.234	0	48968.78906	7532375.861	0	54171.88672	7654163.574	0	59565.09375	7813605.361	0	42541.64844	7084148.239	0	41816.04297	6933558.362	0	38787.72266	6556689.333	0	62219.33594	8274397.496	0	55194.12891	8499139.065	0	47357.23047	8040066.293	0	49583.40234	8670177.33
100.9567945	15.8888685		43085.08984	5124623.752	0	48353.73438	5563726.038	0	55126.95313	5903874.014	0	55747.96875	5635543.872	0	60742.34766	5635903.331	0	51616.91016	5995531.846	0	63898.96094	6283172.847	0	57557.03125	6264474.022	0	69806.66406	6888155.078	0	347316.1563	7904869.077	0	245645.8438	7804198.167	0	313329.375	7949035.82	0	64198.35547	7667249.108	0	58766.23828	7632806.164	0	81124.80469	7816551.22	0	73606.40625	8116380.112
471.3401787	9.000987083	FormC54H80N14O Iso0.7131398721806119 Mass940.66395318;FormC58H84N8O3 Iso0.670901179910279 Mass940.6666385479999;FormC62H88N2O5 Iso0.626928371383717 Mass940.669323916;FormC53H84N10O5 Iso0.7358724840908387 Mass940.662615788;FormC47H84N14O6 Iso0.8067077161220785 Mass940.669826408;FormC57H88N4O7 Iso0.6935001910691344 Mass940.6653011559999;FormC52H88N6O9 Iso0.7589225930727778 Mass940.661278396;FormC46…	0	0	0	0	0	0	0	0	0	1006977.658	7860437.231	2	981930.9955	7789877.755	2	1000781.414	7811801.096	2	0	0	0	0	0	0	0	0	0	0	0	0	0	0	0	0	0	0	0	0	0	0	0	0	0	0	0	0	0
608.3850004	13.67447889	FormC35H45N9O Iso0.8168506282058557 Mass607.37470706;FormC39H49N3O3 Iso0.7896042067343418 Mass607.377392428;FormC24H45N15O4 Iso0.8901874341989617 Mass607.37789492;FormC28H49N9O6 Iso0.9091203888829332 Mass607.380580288;FormC23H49N11O8 Iso0.8963895121066058 Mass607.376557528;FormC27H53N5O10 Iso0.9160287980310486 Mass607.379242896;FormC22H53N7O12 Iso0.879330205484649 Mass607.375220136;FormC32H49N9OS…	44120.92188	7928254.715	0	31984.3045	1229551.746	1	43468.17188	7973096.709	0	42124.15234	8366391.971	0	40609.21484	8444496.505	0	54571.46094	9268413.949	0	32162.39569	994628.8381	1	51250.28906	9242927.14	0	36007.76925	2511844.797	1	22726.66211	4212853.296	0	21722.61719	3837642.074	0	15420.60705	555413.1285	1	51731.625	9234308.232	0	52696.86328	9495106.368	0	52807.50781	9207994.639	0	59085.60156	9515620.609
158.1538992	6.493624389	FormC9H19NO Iso0.9264928106833852 Mass157.146664228	230868.0256	3909171.175	1	219062.5517	4666510.701	1	236483.9382	6895815.789	1	458932.5952	6002920.726	1	479323.917	5839113.584	1	470543.268	4632576.293	1	272170.0545	6528876.451	1	282821.9619	6533477.825	1	269018.7561	3514186.374	1	314120.6875	9628834.494	0	307174.125	1.04E+07	0	291975.8438	1.06E+07	0	260287.3702	3741739.177	1	269195.9295	7089508.68	1	267008.1198	3301458.459	1	264789.9102	3922680.23
344.2277365	14.51133022	FormC11H25N11O2 Iso0.9528866093507382 Mass343.21926904000003;FormC15H29N5O4 Iso0.9321755475419004 Mass343.22195440800004;FormC10H30ClN9O2 Iso0.6326382312120202 Mass343.22109888	66459.3125	1.18E+07	0	68738.26563	1.14E+07	0	75102.96875	1.09E+07	0	64537.85547	8894162.557	0	59091.04688	8237172.727	0	56787.48828	8261453.963	0	48559.92578	7948164.954	0	46662.46094	7865125.956	0	48086.89063	7900254.581	0	30206.44717	3414860.018	1	26780.80738	5022670.888	1	31327.6582	5759179.842	0	47187.41406	7831543.825	0	47418.98438	7617631.227	0	44455.16797	7411518.757	0	45621.23047	7794699.442
371.3155617	7.3140245	FormC23H38N4 Iso0.9097461835576621 Mass370.309647216;FormC22H42O4 Iso0.9483078678646726 Mass370.308309824	98577.67969	4.13E+07	0	79644.96094	2.91E+07	0	61605.40625	2.22E+07	0	42401.28516	1.41E+07	0	37244.04688	1.29E+07	0	38997.21094	1.22E+07	0	30867.64844	1.14E+07	0	35902.94141	1.10E+07	0	28004.31055	1.04E+07	0	22622.10547	7510283.097	0	21201.56055	7270508.781	0	20700.88867	7450034.805	0	27083.48242	9883816.77	0	27299.17969	9376379.977	0	20412.77386	5900722.213	1	22967.6875	8599388.775
321.1308523	13.31280544	FormC14H12N10 Iso0.9065868748213247 Mass320.12464038400003;FormC13H16N6O4 Iso0.9309159985137087 Mass320.123302992;FormC21H20OS Iso0.8058560873054051 Mass320.12348626;FormC13H24N2O3S2 Iso0.8657547490344932 Mass320.12283462799996	123867.2422	1.45E+07	0	103728.5938	1.30E+07	0	102317.0625	1.23E+07	0	130740.7656	9166634.147	0	70125.97656	8959299.315	0	84915.46094	8559958.283	0	81269.85156	9234488.475	0	98180.28906	8788217.787	0	69108.69531	8784959	0	108306.7969	6299032.059	0	58144.55469	6099998.208	0	68621.78906	5828545.914	0	54168.66797	8202005.828	0	78391.64844	8013768.424	0	101125.0781	7975443.619	0	75379.92188	8001726.284
449.3274161	9.027023667	FormC52H76N14 Iso0.7242049064906472 Mass896.637738432;FormC56H80N8O2 Iso0.6819888161305541 Mass896.6404237999999;FormC60H84N2O4 Iso0.6377347221061693 Mass896.643109168;FormC51H80N10O4 Iso0.7457123907195623 Mass896.63640104;FormC45H80N14O5 Iso0.8160336146551168 Mass896.64361166;FormC55H84N4O6 Iso0.7038896092432393 Mass896.6390864079999;FormC44H84N10O9 Iso0.8398509031242701 Mass896.6422742679999;Fo…	0	0	0	2421.539551	6479.226184	0	0	0	0	941062.5242	7649134.723	2	980667.9479	7726569.521	2	998364.3865	7870521.166	2	0	0	0	0	0	0	0	0	0	0	0	0	0	0	0	0	0	0	0	0	0	0	0	0	0	0	0	0	0
111.9685155	16.89705206		192992.9844	5671039.538	0	188979.0781	5869395.071	0	182037.2076	6332636.614	1	197866.4397	6853377.993	1	240498.8281	6984887.335	0	199813.6295	6951630.933	1	226708.9844	7152997.716	0	248333.1563	7181067.291	0	277819.625	7891693.478	0	360358	9105330.364	0	332246.3482	8686604.928	1	364867.5938	8804438.816	0	257798.4844	7594947.859	0	256708.0625	7374543.227	0	272338.125	7584844.352	0	299571.6875	7303817.272
365.1571203	13.36037128	FormC16H16N10O Iso0.8617851050876826 Mass364.150855132;FormC15H20N6O5 Iso0.8832679830362332 Mass364.14951773999996;FormC14H24N2O9 Iso0.9009192146190157 Mass364.148180348;FormC23H24O2S Iso0.7609008822743994 Mass364.149701008;FormC16H24N6S2 Iso0.7756991512630625 Mass364.150386768;FormC15H28N2O4S2 Iso0.7922593605359582 Mass364.149049376;FormC10H21ClN10O3 Iso0.6075242880464672 Mass364.14866221200003	100004.3262	1.43E+07	1	117123.1172	1.23E+07	0	100593.6953	1.20E+07	0	98744.875	9131051.547	0	66847.97656	8552021.84	0	69570.67188	8829943.021	0	83430.33594	9470230.646	0	82182.67188	9371851.103	0	68777.86719	8758369.102	0	59051.17188	5482529.367	0	25513.76093	574459.7512	1	37283.94922	5039764.43	0	63813.67578	8390025.354	0	73380.125	8109082.796	0	81943.8125	7860267.74	0	62580.75	7766736.148
608.3849156	14.27414811	FormC39H49N3O3 Iso0.7003917434147866 Mass607.377392428;FormC24H45N15O4 Iso0.8377447638251211 Mass607.37789492;FormC23H49N11O8 Iso0.8606141248839942 Mass607.376557528;FormC22H53N7O12 Iso0.8785400094393733 Mass607.375220136;FormC32H49N9OS Iso0.7214396602623468 Mass607.378078188;FormC31H53N5O5S Iso0.7449665570601122 Mass607.376740796;FormC20H53N11O8S Iso0.6125209545436566 Mass607.3799286560001;FormC…	44120.92188	7655039.882	0	31059.83687	324925.3625	1	43468.17188	7705774.177	0	42124.15234	8016035.841	0	40609.21484	8109268.83	0	54571.46094	8863040.492	0	32687.29092	1266977.761	1	42804.16732	3393005.895	1	47916.62891	8598989.827	0	22726.66211	4078445.897	0	21722.61719	3726152.29	0	14199.6502	533373.5624	1	51731.625	8920487.139	0	42252.45982	2900388.957	1	52807.50781	8860936.14	0	41518.12435	9219906.577
461.3281124	5.851773944	Verapamil-d6 HCl	297200.3106	1736245.954	1	421055.4111	2775658.806	1	300023.6802	1894394.159	1	1402293.107	1.03E+07	1	1782809.489	1.30E+07	1	1683091.426	1.15E+07	1	911252.2269	6529583.356	1	919640.8426	6089102.706	1	1116815.866	7404836.589	1	932228.2656	6751570.239	1	1190445.234	8382884.718	1	1191663.165	8435799.729	1	1130797.541	8194632.436	1	1199958.238	8055101.768	1	1227741.429	7916026.153	1	1041375.957	7422052.342
152.9949519	16.79074639	FormC4H5ClO4 Iso0.6233576087253206 Mass151.98763631999998	166410.8281	5203227.417	0	191672.5625	5620127.201	0	190929.6406	5499739.404	0	175181.75	5600265.095	0	185781.4196	6012556.142	1	183477.2924	5833555.275	1	195663.1369	6257880.286	1	230113.1875	6706257.078	0	210999.9271	6630318.091	1	354283.4464	8964289.386	1	354611.4063	8722184.513	0	362140.3125	8629014.993	0	225800.2731	7144098.024	1	277242.7813	7030342.518	0	257641.6875	7047517.608	0	263997.6875	7391027.38
268.2633583	7.910784444	FormC17H33NO Iso0.874447232794872 Mass267.25621467599996	391399.375	1.32E+07	0	394835	1.23E+07	0	368633.125	1.13E+07	0	312204.3242	4100563.43	1	295350.7618	3602255.466	1	282948.6931	3114142.936	1	290758.0557	6763529.761	1	277180.3505	4178347.428	1	283509.0802	3785412.709	1	164426.9655	1589870.989	1	169730.8702	1579352.849	1	165227.4536	1508405.174	1	277987.0618	7668336.056	1	250243.138	7448904.437	1	270792.6551	8900942.804	1	286948.6875	8711921.131
167.9862079	16.03302667	FormC5HN3O2S Iso0.8422635389299791 Mass166.978947272	58301.66016	5977808.01	0	55340.12891	5890428.836	0	51659.26563	6321353.309	0	50971.23438	6299665.824	0	53425.39453	6340703.392	0	45261.00391	6630555.283	0	53693.10547	7288706.993	0	58990.28516	7072867.376	0	72690.82031	7454047.468	0	176016.8614	6900330.969	1	207697.7344	6347979.159	0	251244.875	6307715.367	0	65274.0625	8401209.475	0	77024.53125	8099920.684	0	68095.53906	8480908.411	0	60949.69531	8509746.428
314.143388	7.137980778	Warfarin-d5	1197976.016	9417624.631	1	1151031.268	8894493.602	1	937555.2377	7163862.479	1	942400.5439	7242344.561	1	1095300.097	8536681.707	1	990111.1926	7938548.451	1	953238.3795	7501374.33	1	895937.4925	7038768.353	1	928374.1139	7303714.928	1	869333.3021	7110132.61	1	1078874.298	8466181.432	1	1054156.854	8894600.655	1	918939.3653	7323857.391	1	937627.4133	7355898.969	1	981123.49	7390975.346	1	917811.6825	7183947.553
186.9561525	0.168937111		180839.875	5954785.166	0	196259.0156	6415061.999	0	205724.9531	6717119.768	0	226796.0156	6982458.915	0	215986.3281	6837440.742	0	228700.5938	6666016.921	0	215802.1406	6738071.302	0	245215.5938	6957278.402	0	273061.625	8449731.899	0	178649.1563	5508046.353	0	200716.3839	5818803.952	1	201254.8281	5939788.301	0	248503.8438	7705159.994	0	361957.3869	1.11E+07	1	344429.9695	1.07E+07	1	243546.0781	7631966.924
247.1663119	15.06957978	FormC12H18N6 Iso0.7825508298543191 Mass246.15929457599998;FormC11H22N2O4 Iso0.9616081777943871 Mass246.157957184	37962.82422	5857276.565	0	42862.03125	5617924.375	0	35060.76953	5369816.63	0	42066.84766	5065948.221	0	33413.59766	5152615.477	0	37831.01172	5147712.721	0	35859.03125	5315932.549	0	35408.86328	5531512.168	0	37195.53906	5651704.967	0	55893.33203	9955468.208	0	66861.39844	1.07E+07	0	57034.97266	1.07E+07	0	32241.00781	5800897.296	0	32436.60352	5898514.605	0	38210.08203	6061093.688	0	49212.72266	6528996.867
500.3063045	14.60701244	FormC35H37N3 Iso0.7825849109275437 Mass499.29874818400003;FormC19H37N11O5 Iso0.9272743962544021 Mass499.297913284;FormC18H41N7O9 Iso0.9500686301262313 Mass499.296575892;FormC27H41N5O2S Iso0.849365893891854 Mass499.298096552;FormC26H45NO6S Iso0.8619941734305324 Mass499.29675915999997;FormC20H41N11S2 Iso0.8341513717334241 Mass499.298782312;FormC19H45N7O4S2 Iso0.8563069040883634 Mass499.297444920000…	42392.60938	7279554.488	0	46238.17578	7131779.71	0	47485.66406	7415928.366	0	46059.58594	7434534.984	0	37574.52344	7338921.168	0	45925.54688	7603172.729	0	42561.18359	7841058.803	0	41533.66016	7732562.743	0	46735.45703	7614163.145	0	24939.7832	4477223.447	0	20143.42773	4047890.771	0	20555.39258	3942972.72	0	39321.83594	7341285.973	0	31804.62426	4407735.656	1	42898.57422	7553176.352	0	37535.73438	7137556.707
132.1018453	14.493882	FormC6H13NO2 Iso0.7356067053515853 Mass131.094628656	54983.98438	7043256.748	0	46284.62891	6936440.092	0	51920.19141	6918292.038	0	49904.07813	6619588.536	0	46277.53906	7006616.215	0	57340.12109	6800182.888	0	47700.17578	6874909.441	0	34701.71057	6134684.806	1	49076.8125	7146086.407	0	26173.17188	4105484.631	0	29836.1582	3854360.098	0	20296.40309	2400304.395	1	53704.76953	7283787.187	0	47311.06641	7173875.017	0	38627.38625	7648548.636	1	48203.50391	7530307.966
132.1018539	14.82758456	FormC6H13NO2 Iso0.8208948602581796 Mass131.094628656	54983.98438	6987375.537	0	20640.75698	271346.701	1	51920.19141	6882575.076	0	49904.07813	6491309.454	0	36342.85128	6312499.041	1	57340.12109	6710438.958	0	47700.17578	6793497.518	0	42074.08594	6679239.775	0	49076.8125	7051688.45	0	26173.17188	4051006.552	0	29836.1582	3821231.283	0	27017.38477	3539800.6	0	53704.76953	7206767.109	0	47311.06641	7077783.72	0	62439.76953	7529189.183	0	48203.50391	7479526.045
413.2661097	1.191375778	FormC22H32N6O2 Iso0.8155185843627106 Mass412.258674264;FormC21H36N2O6 Iso0.8343411426557796 Mass412.257336872;FormC15H32N12S Iso0.8291180809850497 Mass412.259360024;FormC14H36N8O4S Iso0.8481503362635919 Mass412.258022632;FormC18H40N2O6S Iso0.8195265480367855 Mass412.2607079999999;FormC22H40N2OS2 Iso0.728252522230339 Mass412.25820589999995	217104.3207	2.69E+07	1	203406.2188	2.41E+07	0	142488.8367	2.02E+07	1	289124.4688	1.45E+07	0	284920.9688	1.29E+07	0	312776.8125	1.22E+07	0	146977.875	1.17E+07	0	161446.9063	1.13E+07	0	169436.2813	1.08E+07	0	99145.07813	5785284.208	0	88412.20573	1305837.339	1	96923.9335	5366018.582	1	135010.7344	9813752.042	0	129802.7734	9286101.202	0	137693.625	8893984.892	0	123428.1094	8748673.599
153.0326885	0.676262611	FormC3H8N2O3S Iso0.9221384442100854 Mass152.025563116	3021.823242	48260.56983	0	1751.78772	15348.14898	0	1921.681152	17415.56275	0	765770.9228	6491679.902	1	776224.6949	6664877.721	1	749043.2746	6389570.377	1	768525.3371	6874095.95	1	784242.9301	7043682.619	1	737972.433	6687130.679	1	975809.375	6997990.968	0	773414.2828	6959407.737	1	803527.0097	7016069.259	1	966185.0625	6437849.777	0	750661.9673	6767379.581	1	915580.9375	6661067.996	0	807021.0122	7293018.685
204.0865948	17.51594933	FormC8H13NO5 Iso0.8988322561426827 Mass203.07937251599998;FormC9H17NS2 Iso0.7404277244021031 Mass203.080241544	619603.9375	1.22E+07	0	701835.5	1.35E+07	0	686827.6875	1.30E+07	0	686674.6875	1.26E+07	0	661771.5625	1.30E+07	0	664631.25	1.24E+07	0	585490	1.16E+07	0	542631.0625	1.08E+07	0	508678.6875	1.06E+07	0	256809.6563	4234602.151	0	244942.8594	4296086.441	0	236640.6094	4400101.25	0	538771.4375	9505170.34	0	535307.5625	8942032.731	0	452558.2813	8283762.514	0	401884.2188	7388618.406
482.4051897	11.14816139	FormC22H47N11O Iso0.8976969840607433 Mass481.396505124;FormC26H51N5O3 Iso0.864353314802014 Mass481.399190492;FormC19H51N11OS Iso0.874905450475828 Mass481.399876252	164298.0744	4572793.663	1	172230.8549	4020859.022	1	156670.692	4202380.545	1	1242706.699	2.54E+07	1	1265840.768	2.70E+07	1	1137283.747	2.61E+07	1	160705.5313	6454500.362	0	143389.8888	4308192.579	1	164539.5446	3978911.382	1	203039.1682	9474845.167	1	215162.391	9313565.677	1	224176.4944	9788485.299	1	165970.7418	4236606.82	1	143731.2411	4401324.4	1	165921.5063	4342009.507	1	193029.2217	4060879.423
141.9585449	0.452467944		193503.875	6244062.727	0	201250.5938	6363366.649	0	194903.0313	6624301.272	0	227255.7969	7080451.605	0	215718.8594	6821947.23	0	211176.1875	6624818.679	0	220058.7656	6910274.112	0	222306.5156	6688088.494	0	206880.4531	6681017.869	0	242035.8594	6867735.202	0	231896.9219	6696616.531	0	255567.6563	6925211.439	0	216459.8906	6788486.912	0	226522.8943	7045671.406	1	233338.8438	6928621.306	0	223883.6094	6792529.991
146.4992843	16.45727028	FormC12H5NO6S Iso0.8234449731228939 Mass290.98375788;FormC13H9NOS3 Iso0.7145061676188774 Mass290.984626908;FormC5H13N3O3S4 Iso0.7339680557833376 Mass290.98397527599997	866270	5722992.504	0	1066333.5	7328198.556	0	966389.5	9499023.036	0	898246.9182	1.27E+07	2	1000312.446	1.40E+07	2	1021025.859	1.62E+07	2	1242737.375	1.94E+07	0	1145566.952	1.90E+07	2	1191318.677	1.97E+07	2	164325.625	600763.5377	0	177838.7031	571986.3614	0	267475.7188	833972.8382	0	1139908.19	1.80E+07	2	1254575.031	1.66E+07	2	1288926.747	1.46E+07	2	1214195.339	1.22E+07
101.0598808	0.256538667	FormC5H8O2 Iso0.9544583991231206 Mass100.052429496	243303.1875	7188622.233	0	252781.4219	8413591.948	0	247591.4844	8511945.429	0	267338.625	8264216.124	0	278133.2448	8204597.442	1	293944.5625	8952236.641	1	262735.3125	7597834.486	0	343401.5	8517299.537	0	275595.3125	7221669.557	0	216847.3438	5560872.359	0	237600.8906	5912640.133	0	231476.4375	6028887.286	0	260271.4844	6474104.742	0	273183.7746	7833438.518	1	250492.2344	7548128.882	0	239992.5469	6163291.911
376.7710161	4.154230778	FormC49H65N7 Iso0.7531279158545291 Mass751.53014508;FormC44H65N9O2 Iso0.8058431025847386 Mass751.5261223199999;FormC48H69N3O4 Iso0.7641862686610679 Mass751.528807688;FormC33H65N15O5 Iso0.8812836620837743 Mass751.52931018;FormC43H69N5O6 Iso0.8269245853675473 Mass751.5247849279999;FormC32H69N11O9 Iso0.896059972361004 Mass751.5279727879999;FormC36H73N5O11 Iso0.9358772135156407 Mass751.5306581560001;…	55045.91713	245184.0178	2	98389.05073	566009.1998	2	90234.4375	360575.3783	0	928532.4048	6190343.906	2	1050108.262	6675451.174	2	975087.477	6687535.252	2	961375.8423	6124427.561	2	1239853.75	6539826.75	0	1021251.648	6925996.438	2	769895.3778	5486251.783	2	945310.1407	6741417.977	2	983812.6905	6975186.001	2	1017881.738	6637974.084	2	1050503.81	6936121.387	2	1144771.86	7591938.898	2	990588.1302	6697769.525
430.3888236	15.00810244	FormC26H47N5 Iso0.8874754387094689 Mass429.383146504;FormC25H51NO4 Iso0.917172485070893 Mass429.38180911200004	61248.03125	6614727.28	0	54293.80618	6774194.926	1	68189.89844	6330675.205	0	73748.46875	6398381.874	0	73770.20313	6079223.294	0	63928.10156	6408261.976	0	61751.89453	6201662.506	0	74198.35938	6424388.618	0	59944.20703	6235226.899	0	63636.27344	6244242.213	0	53194.23828	5956656.549	0	57235.43359	5847746.872	0	70237.91406	6259685.313	0	60254.14453	6452693.706	0	67561.25781	6564890.319	0	69545.21875	6676682.455
113.0167697	12.973609	FormC4H4N2S Iso0.7556154432909392 Mass112.009519128	88231.69531	5326560.672	0	73578.07031	5337717.751	0	89150.10938	5876447.445	0	103317.3672	5940264.187	0	20980.34654	259439.4959	1	87132.84375	6088919.29	0	96786.25781	6736590.626	0	95842.41406	6931804.578	0	99063.67969	7543659.758	0	48543.23819	6164421.82	1	72942.78125	6322030.756	0	56134.76953	5807106.762	0	102983.6563	7544399.722	0	89669.57031	7265583.008	0	112104.6406	7589116.148	0	80883.40625	7487406.513
102.5355047	16.46263283	FormC7H5N7O Iso0.855834619372284 Mass203.05555778000002	263353	6731746.569	0	547228.375	9254657.077	0	614033.125	1.10E+07	0	577382.8125	1.40E+07	0	621037.6875	1.46E+07	0	307126.3471	1.63E+07	2	445355.6942	1.23E+07	2	542787.942	1.36E+07	2	563306.9122	1.81E+07	2	177465.6563	878485.974	0	125264.9531	630428.5442	0	207819.9063	903930.8441	0	590695.4405	1.43E+07	2	562149.9375	1.59E+07	0	791526.3125	1.53E+07	0	480662.3438	1.09E+07
118.0863387	0.290289111	FormC5H11NO2 Iso0.8323417313689516 Mass117.078978592	231392.2344	7518568.162	0	232194.7188	7261974.461	0	227665.7344	7436751.566	0	226125.4063	6914079.321	0	220992.7143	7033302.054	1	235236.0781	7067762.502	0	207303.3594	6445774.53	0	214389.045	6647528.045	1	215685.9219	6386293.425	0	232583.1719	6939388.73	0	235068.1563	6964837.842	0	245676.3594	7152629.251	0	205559.535	6303231.974	1	196338.9375	5856660.22	0	191240.8594	5802615.258	0	204235.875	6069498.288
414.4303485	13.88927589	FormC26H55NO2 Iso0.8176668446915913 Mass413.42328000000003	398547.1682	1.20E+07	1	323537.6563	9215940.506	0	19332.9002	255872.6771	1	264415.5313	6731537.931	0	280019.625	7045574.038	0	268987.8125	6608901.477	0	240204.8125	6195942.403	0	293913.75	6570071.316	0	222974.4219	6146192.466	0	244719.3281	4901328.622	0	263088.0313	4751097.288	0	279743.7188	4641545.948	0	220884.8281	5910976.469	0	250092.6719	6427095.589	0	296230.2813	6274805.838	0	310797.25	6414668.205
526.4314174	11.074081	FormC29H51N9 Iso0.822619104103088 Mass525.426742632;FormC24H51N11O2 Iso0.9078777567151609 Mass525.422719872;FormC28H55N5O4 Iso0.8739329052919648 Mass525.42540524;FormC21H55N11O2S Iso0.8837364296459872 Mass525.426091	195031.3304	4041602.37	1	184392.8616	5248588.494	1	156964.4528	4495810.012	1	1510151.625	3.19E+07	1	1545908.336	3.42E+07	1	1465451.339	3.17E+07	1	143185.019	4181792.513	1	145609.6641	4380091.362	1	175022.3281	4411857.887	1	220547.654	6667550.376	1	254398.6987	8870058.912	1	231414.1168	9014477.496	1	176886.2109	4567905.635	1	187457.2336	4940575.267	1	179743.6696	5497245.851	1	193580.0625	7581264.555
123.0805695	17.52326072	FormC8H10O Iso0.9311568224082466 Mass122.07316494	402955.3438	1.45E+07	0	368064	1.31E+07	0	394836.4063	1.16E+07	0	390289.6563	1.04E+07	0	319401.4063	1.03E+07	0	331659.375	8931392.423	0	340636.625	9089486.392	0	284076.0625	8544706.946	0	269787.6875	7651645.356	0	241480.5781	6180516.85	0	230920.0156	6840765.591	0	194549.8906	6208073.742	0	319142.4063	7849050.516	0	301998.75	7539538.112	0	280976	6697997.858	0	252820.7188	6227531.749
474.8330041	16.45368739		750281.625	2770631.718	0	906384.0625	4657962.871	0	1233672.25	5923519.748	0	1051845.392	8805737.824	1	1120374.515	9627361.98	1	2362860.25	1.19E+07	0	1451146.368	1.38E+07	1	1533364.532	1.19E+07	1	1682530.219	1.54E+07	1	76949.25	206748.3458	0	80306.5625	145816.9824	0	57061.73828	139802.3283	0	2379576.5	1.37E+07	0	2927652.75	1.30E+07	0	2651131.5	1.21E+07	0	2435286.25	1.18E+07
121.5204258	16.45727556	FormC7H7N5O3S Iso0.8842354308359494 Mass241.026960084;FormC6H11NO7S Iso0.8972388349340936 Mass241.02562269199998;FormC7H15NO2S3 Iso0.7859245474436807 Mass241.02649172;FormC9H8ClN3O3 Iso0.6034287528946096 Mass241.025418796	291168.875	7369021.728	0	339148.375	1.07E+07	0	436607.75	1.34E+07	0	422458.1786	1.62E+07	2	450932.9688	1.78E+07	0	404888.125	1.94E+07	0	557074.8125	2.06E+07	0	608046.1875	2.02E+07	0	385904.0938	1.84E+07	0	49028.17188	612251.0416	0	33584.11328	462532.7662	0	41049.20703	447579.3408	0	354368.6875	1.52E+07	0	373254.875	1.38E+07	0	412281.6875	1.29E+07	0	298955.5499	8920862.942
427.3141001	9.026623333	FormC54H76N8O Iso0.6619375638386973 Mass852.614209052;FormC58H80N2O3 Iso0.619240610858797 Mass852.61689442;FormC49H76N10O3 Iso0.7237596523362501 Mass852.610186292;FormC53H80N4O5 Iso0.682488169652335 Mass852.61287166;FormC42H80N10O8 Iso0.8142519167167773 Mass852.61605952;FormC52H84O9 Iso0.7032146371804564 Mass852.611534268;FormC37H80N12O10 Iso0.8760107116345488 Mass852.6120367599999;FormC41H84N6O1…	0	0	0	0	0	0	0	0	0	802446.1088	6309559.017	2	809464.0089	6345172.308	2	786246.1804	6191031.664	2	0	0	0	0	0	0	0	0	0	0	0	0	0	0	0	0	0	0	0	0	0	0	0	0	0	0	0	0	0
365.105351	14.55935478	FormC11H12N10O5 Iso0.9258108362108305 Mass364.099213484;FormC10H16N6O9 Iso0.9328533586676233 Mass364.097876092;FormC15H12N10S Iso0.709112659672121 Mass364.09671138400006;FormC19H16N4O2S Iso0.8062187589451679 Mass364.099396752;FormC18H20O6S Iso0.8300749741425785 Mass364.09805936;FormC11H20N6O4S2 Iso0.8412181442444687 Mass364.09874512;FormC10H24N2O8S2 Iso0.8554526938881132 Mass364.097407728;FormC19…	37626.16016	4614540.078	0	26225.42969	3583982.764	0	27119.89648	3316881.76	0	18802.63867	2705933.709	0	20856.99023	2658941.434	0	25517.91602	2445973.56	0	27697.71094	2719318.161	0	26083.50391	2671168.07	0	25323.62891	2933158.447	0	41440.14453	6691425.058	0	39997.00391	6394626.061	0	37834.96484	6194369.412	0	27106.875	3424489.661	0	27414.34375	3579684.109	0	30464.25781	4375342.108	0	37868.84766	5103318.25
274.2141778	2.240823333	Atenolol-d7	841130.5085	5888020.708	1	933816.1979	5873714.544	1	809156.9698	5609992.092	1	786174.178	5870480.053	1	946436.9565	6967197.535	1	921987.968	6257894.617	1	983138.0082	6839811.712	1	983194.3021	6491466.299	1	1010732.467	7290309.067	1	774150.2463	5692301.821	1	894830.0789	5952677.337	1	898663.8029	6672914.641	1	997559.2508	7288330.913	1	1012687.493	7418170.961	1	987879.8429	7136898.252	1	923756.7732	6610690.57
391.2843505	17.52233794	FormC25H34N4 Iso0.8292212373081829 Mass390.278347088;FormC24H38O4 Iso0.850563581997189 Mass390.277009696;FormC17H38N6O2S Iso0.8643473004748431 Mass390.27769545599995	794406.5	2.77E+07	0	602857.6875	2.12E+07	0	475004.9688	1.67E+07	0	373339.5	1.18E+07	0	341282.3125	1.07E+07	0	347328.9375	1.03E+07	0	299637.625	9014436.015	0	311967.625	8273064.246	0	291916.4063	8049137.404	0	215251.9063	5773457.474	0	220311.2656	6115212.63	0	212632.2188	5889798.084	0	285380.6563	7360360.65	0	282942.25	6994402.464	0	283935.1875	6895637.253	0	259247.5	6450505.122
709.5149982	12.60227483	FormC40H60N12 Iso0.6544582605724268 Mass708.50638992;FormC44H64N6O2 Iso0.6196305517487488 Mass708.509075288;FormC43H68N2O6 Iso0.6473628027282179 Mass708.507737896;FormC28H64N14O7 Iso0.7893069718514685 Mass708.508240388;FormC32H68N8O9 Iso0.761919647094224 Mass708.510925756;FormC37H64N12S Iso0.6498388460259641 Mass708.509761048;FormC32H64N14O2S Iso0.7049393929772814 Mass708.505738288;FormC36H68N8O4…	7687.925781	138717.9517	0	7669.223145	184633.6647	0	18327.88672	296229.5218	0	17979.62319	439722.0461	1	105500.8984	7575674.606	0	126745.5781	8858081.686	0	95914.02344	7061771.841	0	46909.57106	5118568.477	1	40563.96875	3765167.994	0	514207.875	2.15E+07	0	366359.9375	1.94E+07	0	259163.4375	1.53E+07	0	4830.380011	40485.55404	1	125230.3672	4034806.437	0	274401.4688	1.03E+07	0	192176.0156	1.13E+07
128.062019	5.334682667		95995.47656	1.22E+07	0	95831.14063	1.15E+07	0	101136.4219	1.01E+07	0	92864.85938	1.05E+07	0	91637.3843	1.00E+07	1	93382.78125	9589940.53	0	91838.98438	8023475.083	0	82039.03125	7926194.733	0	95982.78906	7460923.813	0	81073.34375	5992537.441	0	79270.21875	6052170.11	0	84184.46094	6023895.469	0	77999.625	7026215.632	0	77584.32813	6645197.383	0	71689.25781	6569620.033	0	70713.11719	6160865.238
409.1833659	12.84986783	FormC18H20N10O2 Iso0.7782986626763874 Mass408.17706988000003;FormC17H24N6O6 Iso0.7971049998636133 Mass408.175732488;FormC16H28N2O10 Iso0.8074426211497512 Mass408.174395096;FormC25H28O3S Iso0.7480173749281804 Mass408.175915756;FormC10H24N12O4S Iso0.886491090580512 Mass408.176418248;FormC18H28N6OS2 Iso0.8115217248908086 Mass408.17660151599995;FormC17H32N2O5S2 Iso0.830349008677313 Mass408.1752641239…	93240.64472	1.02E+07	1	77611.629	7084813.418	1	73473.84747	4972053.472	1	62166.34449	7600990.912	1	58631.21912	6253517.699	1	67304.8404	3796962.371	1	71547.46856	7861700.886	1	85519.63281	8939405.042	0	83323.76563	8671985.472	0	174862.1396	5371144.657	1	159666.8923	5688981.138	1	185556.0486	5357858.969	1	100065.1676	7270225.441	1	79559.90625	8060459.346	0	83925.54427	5262750.519	1	95684.22414	7731789.044
481.2616509	14.03884328	FormC30H32N4O2 Iso0.7859075302600673 Mass480.252526264;FormC19H32N10O5 Iso0.6357519082066769 Mass480.255714124;FormC18H36N6O9 Iso0.9030527774084087 Mass480.25437673199997;FormC23H32N10S Iso0.8067815585455755 Mass480.25321202400005;FormC26H40O6S Iso0.8003023616381512 Mass480.25455999999997;FormC15H36N12O2S2 Iso0.861286070235185 Mass480.25256039199996;FormC19H40N6O4S2 Iso0.8103510726859422 Mass480.…	30456.33984	4891375.089	0	34844.36719	5028220.727	0	34232.57422	5501611.572	0	34414.40234	5939561.731	0	45717.95313	6237919.421	0	45331.30859	6583049.84	0	45209.10547	7174880.181	0	43251.90234	7178340.238	0	49798.25391	7283916.24	0	22183.49023	3526862.069	0	17854.41211	3070803.69	0	21999.44141	2941514.61	0	47801.82422	7543565.744	0	39015.03125	7371394.514	0	45628.30469	7708365.476	0	48667.01172	7359702.919
266.9376888	16.45636306	FormC6H6N2O2S4 Iso0.6971140597971559 Mass265.931211432	130084.2422	8053828.111	0	153188.8125	9817532.557	0	136246.0781	1.08E+07	0	149504.8281	1.18E+07	0	172108.9375	1.32E+07	0	129940.5156	1.26E+07	0	161340.2031	1.28E+07	0	165620.7344	1.25E+07	0	135552.4219	1.15E+07	0	50043.27344	390482.9983	0	71212.51563	439414.927	0	75425.83594	336676.3683	0	172588.3281	1.18E+07	0	147033.1094	1.13E+07	0	176482.4375	1.03E+07	0	107786.2734	9308823.672
265.0154537	0.639553889	FormC12H8O5S Iso0.6042144992281198 Mass264.009244356;FormC7H9ClN4O3S Iso0.6295592834165239 Mass264.00838882799997	0	0	0	0	0	0	0	0	0	1654356.5	5787127.285	0	1552815.875	5826061.046	0	1507944.375	6009064.999	0	1326641.25	5834685.215	0	1458208	6108015.535	0	1336687.125	5363982.833	0	1463204.125	6161805.311	0	1632586.875	6092828.475	0	1418343.25	6201572.893	0	1347974.875	5324980.987	0	1373299.125	5918250.06	0	1347086.625	5242774.348	0	1616279	5850368.071
271.9165278	16.76653411	FormC5H5NO4S4 Iso0.7231908869680064 Mass270.91014164	75590.80469	2392588.952	0	105086.0938	3117991.055	0	107789.0234	3871231.896	0	136778.4531	4146703.271	0	166927.5469	4994709.063	0	186223.7188	5678183.946	0	229456.9881	7418777.579	1	233023.9494	8354299.998	1	279232.7083	9478055.907	1	94649.60268	2225664.397	1	107185.7061	2099055.388	1	136883.6094	2351668.921	0	323477.1875	1.05E+07	0	329262.1875	1.07E+07	0	314148.7939	1.09E+07	1	323380.7262	1.20E+07
515.3671991	8.925151667		0	0	0	0	0	0	0	0	0	779577.139	5869333.167	2	770925.7935	6252257.888	2	794227.8553	6020517.026	2	0	0	0	0	0	0	0	0	0	0	0	0	0	0	0	0	0	0	0	0	0	0	0	0	0	0	0	0	0
190.0708817	0.216921667	FormC7H11NO5 Iso0.9360023913858749 Mass189.06372245199998	129336.0859	4777187.226	0	149379.5781	6035176.24	0	165393.5469	6623801.794	0	183088.75	5955467.532	1	184011.2374	6333592.59	1	203866.9688	6569860.927	0	195281.4531	6313634.466	0	209078.5156	6551746.204	0	214590.6719	6416129.643	0	174556.0938	5215415.725	0	169953.7716	5265410.507	1	175602.6875	5199295.963	0	201204.3594	6493342.207	0	197464.1719	6459067.116	0	192408.2195	6272280.659	1	188020.5781	5981792.568
531.4076056	12.81901233	FormC23H50N10O4 Iso0.7114697673792598 Mass530.40165008;FormC31H54N4OS Iso0.6228030712754294 Mass530.4018333480001;FormC30H58O5S Iso0.6331760308864968 Mass530.4004959560001	40442.48438	4817522.379	0	39511.95703	4656622.662	0	76056.27344	5618913.303	0	106257.0469	6528561.447	0	96247.02344	6255460.774	0	54074.69141	4436279.842	0	36681.08984	3097374.866	0	37848.62891	3016767.363	0	32100.4375	2959695.572	0	1019703.438	2.72E+07	0	1336658	2.92E+07	0	1285290.625	2.99E+07	0	22712.47507	2830106.124	1	28147.58594	1847275.007	1	26395.74107	1810365.866	1	27542.72414	1699467.796
377.2292275	11.75710861	FormC18H28N6O3 Iso0.8496824822810145 Mass376.22228875599995;FormC17H32N2O7 Iso0.8664607577073116 Mass376.220951364;FormC26H32S Iso0.8055462039581424 Mass376.222472024;FormC11H28N12OS Iso0.9171058314294641 Mass376.22297451599997;FormC18H36N2O2S2 Iso0.8412739432409805 Mass376.221820392;FormC13H29ClN10O Iso0.6479976570860387 Mass376.221433228	490722.7822	4682942.473	1	518080.8109	5104273.473	1	495572.7174	5036989.646	1	512645.4565	4825284.251	1	485167.3082	4629134.593	1	524602.0369	4357951.123	1	575381.7675	4860861.381	1	560043.2943	5060541.663	1	566977.6116	5284413.468	1	738968.1384	7498353.899	1	764125.8032	8442583.121	1	760309.7604	8814035.601	1	625735.6363	5754792.822	1	585366.9539	5409421.008	1	618577.5784	5528012.496	1	650679.404	5899436.607
185.1170376	5.821978889	FormC10H16O3 Iso0.965597192617542 Mass184.10994437199997	53997.39844	1.45E+07	0	52939.57422	1.28E+07	0	48363.3125	1.17E+07	0	42335.8311	9180612.957	1	282677.5625	1.10E+07	0	25587.01283	292076.5006	1	38355.8125	8221614.807	0	36619.32031	7665674.675	0	37090.94922	7552839.404	0	23018.21484	5952779.007	0	30745.96875	5886672.646	0	25968.10156	5892498.064	0	31711.51367	6976940.095	0	32429.52734	6154122.357	0	29764.43555	6135898.584	0	34246.28125	5795865.995
182.9850897	0.388913444	FormC6H2N2O3S Iso0.8853907952208839 Mass181.978612924	153595.5625	5154752.284	0	163117.0469	5317523.765	0	180515.6875	5659338.952	0	192125.0156	6010751.675	0	179853.4859	5847971.103	1	191775.5625	5771348.805	0	205518.5625	6062081.014	0	186988.3155	5820832.588	1	189103.1615	5844657.804	1	207613.5938	5897096.372	0	207426.4375	5763335.905	0	206390.8423	6108139.939	1	204534.8304	6008876.408	1	183624.9844	5854278.901	0	187674.75	5761590.577	0	194787.1875	5830172.396
204.0865141	0.199865556	FormC8H13NO5 Iso0.9208391549360166 Mass203.07937251599998;FormC9H17NS2 Iso0.8291246043181045 Mass203.080241544	269642.5938	1.03E+07	0	301222.3125	1.18E+07	0	321929.3438	1.25E+07	0	320928.7991	1.06E+07	1	320962.6875	1.06E+07	0	320685.3958	1.02E+07	1	287984.1875	9287600.582	0	304055.3125	9169882.873	0	257216.3594	8445740.89	0	124705.3434	3915394.234	1	120550.1172	3693711.968	0	126171.3352	3774979.185	1	253295.3646	8255009.811	1	245672.4442	7768147.135	1	232086.5	7203394.163	0	198973.3906	6489969.828
399.358178	9.100537389	FormC23H46N2O3 Iso0.8537172794767559 Mass398.35084333199995	448397.3607	1.16E+07	1	429479.4089	1.16E+07	1	391422.8266	8583250.911	1	387429.7989	8164742.055	1	388210.4375	8070529.245	1	379112.3054	7345559.367	1	342237.5223	5448333.901	1	338737.2426	3609179.882	1	338346.8707	5496114.452	1	190368.7558	2399748.691	1	184114.8982	1619386.356	1	169684.3937	1520619.328	1	297888.0692	7237417.837	1	309667.0022	5278846.294	1	322988.7184	6941018.733	1	297745.3237	5608221.352
152.9470541	0.729616778		3425.785156	11618.75756	0	2645.59082	20800.91519	0	4087.903076	21106.25973	0	560028.9375	5218758.851	0	615640.4375	5648937.504	0	507883.8125	4832304.299	0	584467.4345	5799073.146	1	591403.125	5960749.678	0	615812.6339	5850419.565	1	573689.8036	5687587.112	1	574956.875	5605632.627	0	557880.25	5574768.97	0	629683.125	5717809.704	0	651922.0625	5961209.699	0	657819.0625	5995476.065	0	557932.6875	5366860.979
142.0333732	16.46262089	FormC16H10O5 Iso0.8948438536148527 Mass282.05282342;FormC9H10N6O3S Iso0.9074223447908537 Mass282.05350918;FormC8H14N2O7S Iso0.9143341225162305 Mass282.052171788;FormC9H18N2O2S3 Iso0.8059999876322378 Mass282.05304081599996;FormC11H11ClN4O3 Iso0.613892015663157 Mass282.051967892	304801.875	8558400.262	0	290534.9375	1.22E+07	0	311872.9234	1.52E+07	2	387894.1942	1.87E+07	2	396179.9509	2.02E+07	2	379314.5595	2.02E+07	2	331351.3664	2.32E+07	2	374312.7188	2.16E+07	0	302133.5506	1.94E+07	2	45896.95703	517662.7503	0	79883.5	611862.4061	0	20871.66992	341055.4538	0	265949.5625	1.69E+07	0	363965.75	1.53E+07	0	363573.5	1.36E+07	0	347252.2188	9915035.151
296.9702813	16.45547406	FormC11H4O8S Iso0.835751443826679 Mass295.962688088;FormC12H8O3S3 Iso0.7257220395310903 Mass295.963557116	767340.9375	4787092.35	0	865775.6875	5984142.431	0	619521.006	7260783.927	1	1012342.375	9359308.812	0	818835.6659	1.03E+07	1	958846.8676	1.21E+07	1	1027102.257	1.44E+07	1	1041975.274	1.39E+07	1	1514320.75	1.41E+07	0	131128.6094	406789.4249	0	189218.375	553608.6332	0	113972.5391	369476.5944	0	1111772.016	1.40E+07	1	1182852.64	1.15E+07	1	1063151.593	1.15E+07	1	1176945.277	9915828.191
289.125507	12.78692444	FormC10H12N10O Iso0.7474327881944278 Mass288.119555004;FormC9H16N6O5 Iso0.9459961207834713 Mass288.11821761199997;FormC17H20O2S Iso0.88913964877953 Mass288.11840088;FormC10H20N6S2 Iso0.8561851175320114 Mass288.11908664;FormC12H21ClN4S Iso0.6082710525500932 Mass288.117545352	60995.89844	6944811.876	0	40734.16927	6045508.146	1	51101.91797	7192555.011	0	71512.38281	7178115.304	0	55322.03906	5962283.126	0	58702.46484	5994665.508	0	82523.58594	6456090.126	0	49287.36328	5960163.542	0	54366.41406	5861429.872	0	40363.85735	4620615.98	1	32933.82031	4688396.181	0	35055.11328	4359914.503	0	51457.22266	5789174.847	0	52894.05078	5571158.968	0	28177.78404	2953881.162	1	53420.37891	5911727.057
121.5205618	0.641803278	FormC15H3N3O Iso0.8302493329139888 Mass241.027611716;FormC7H7N5O3S Iso0.8610492639180084 Mass241.026960084;FormC7H15NO2S3 Iso0.7673092754120614 Mass241.02649172	26910.87305	3033634.458	0	49290.23438	4347028.783	0	40511.86719	5282890.704	0	378180.1823	4169906.121	2	482316.622	5830901.644	2	587685.8125	9902686.447	0	455395.6038	5980551.73	2	479471.4978	4521786.871	2	539214.2775	4545438.492	2	285242.09	3998412.16	2	203559.0196	3510119.537	2	271252	4473229.885	0	611582.6875	1.16E+07	0	584393.3125	1.12E+07	0	424948.0655	4751032.248	2	517058.9688	1.02E+07
101.0598172	17.56245772	FormC5H8O2 Iso0.9506547665022647 Mass100.052429496	408420.5313	5283670.802	0	432376.9063	5602168.129	0	442252.0938	5356264.746	0	553956.4375	6268391.904	0	487969.0313	6673297.246	0	413399.6875	5063263.626	0	600324.375	7055986.837	0	514689	5874446.769	0	509761.0625	5323246	0	405112.0313	5174727.975	0	415805.6875	5528533.681	0	321156.0313	4775720.266	0	457755.1875	5788747.628	0	546925.25	6220644.791	0	447674.1563	6153774.862	0	366629.9688	5290732.54
173.0782579	13.04575178		38995.05859	4822176.735	0	34477.34375	4665200.78	0	31946.98438	4582344.186	0	32920.84375	4479585.448	0	42140.74219	4592655.493	0	27887.29688	4463231.802	0	33482.92578	4635977.475	0	19345.8371	413243.5215	1	26568.09766	4756427.428	0	43091.91016	6452025.037	0	43683.77344	6595096.92	0	34204.52734	6794929.946	0	30898.76563	4684617.281	0	31648.61914	4920264.969	0	35338.32813	4905731.469	0	17607.87946	1153704.289
371.3155107	6.249603556	FormC23H38N4 Iso0.8721610203896534 Mass370.309647216;FormC22H42O4 Iso0.8849974961338015 Mass370.308309824	98577.67969	3.02E+07	0	79644.96094	2.11E+07	0	61605.40625	1.61E+07	0	34149.37277	9461000.425	1	37244.04688	8456964.845	0	38997.21094	8208401.977	0	30867.64844	7792801.201	0	29189.99414	7231772.094	0	23556.7965	6855287.49	1	19205.28125	4868963.966	0	20715.60742	4745536.748	0	20700.88867	4955720.751	0	22526.93322	6528190.158	1	25359.19727	6288125.6	0	24973.76563	5979622.082	0	22749.5	5713023.429
134.9914582	16.45547494	FormC10H4O7S Iso0.849932748364155 Mass267.967773468;FormC11H8O2S3 Iso0.7396779594027633 Mass267.968642496	870507.1875	4867502.924	0	658108.8839	4912003.329	2	688628.4163	7778034.601	2	818226.4449	1.09E+07	2	863083.1458	1.25E+07	2	994418.3601	1.53E+07	2	1058504.109	1.83E+07	2	1048200.9	1.87E+07	2	1094969.993	1.83E+07	2	152329.1406	464440.905	0	227575.0625	522995.1388	0	144096.7188	445570.8772	0	1210525.293	1.67E+07	2	1109298.603	1.50E+07	2	1185089.61	1.26E+07	2	1139710.289	1.06E+07
146.0527038	1.557066667		47933.87891	5738626.761	0	56417.16016	7003108.311	0	60596.78906	7673792.997	0	56088.19922	6999057.88	0	60798.98438	7049781.555	0	55793.39453	7028116.821	0	56644.17188	7359246.824	0	59023.38672	7173485.818	0	58296.69959	6839361.378	1	35246.00391	3811897.967	0	37387.87891	3621026.302	0	33715.26172	3497166.869	0	55537.51563	6459529.058	0	58377.57422	6258758.008	0	49249.99609	5939670.231	0	56128.94141	5781595.055
118.0863516	12.51006778	FormC5H11NO2 Iso0.8786167875108164 Mass117.078978592	205654.5625	3934522.452	0	199445.3438	3840758.107	0	173216.2969	3304095.692	0	152365.25	2714147.463	0	152709.7031	2915145.631	0	132416.5022	3125553.987	1	160491.6563	3072317.096	0	175869.9219	3563448.541	0	195011.6875	3339244.178	0	264683.1875	6058204.92	0	282181.8125	6324781.62	0	324785.9063	6253075.08	0	171104.1719	3389282.049	0	198833.9063	4134271.903	0	226526.9531	4480416.151	0	240982.1563	4760229.03
219.6478227	13.28175444		352519.9063	4489073.229	0	323669	5759879.632	0	441348.5625	7775782.996	0	533168.1295	9957567.248	1	654083.3125	1.09E+07	0	676462.8125	1.14E+07	0	658109.8125	1.22E+07	0	751839.6875	1.24E+07	0	707297.9375	1.21E+07	0	3826.116211	4698.507025	0	0	0	0	0	0	0	632171.8125	1.13E+07	0	571968.125	1.03E+07	0	465465.9375	8385340.015	0	323444.25	6028148.443
365.2772778	14.03525006	FormC17H32N8O Iso0.9274671221971806 Mass364.26990764399994;FormC16H36N4O5 Iso0.9537270218646702 Mass364.26857025199996;FormC17H40N4S2 Iso0.8286252152751273 Mass364.26943928;FormC16H37ClN6O Iso0.6081207152579449 Mass364.27173748399997	51772.45313	4782002.112	0	32456.63281	3863574.007	0	28760.97461	3335984.949	0	24516.97266	3281419.158	0	29846.84375	3284756.192	0	28461.61914	2909126.106	0	30120.4375	3215234.415	0	29995.20703	3276155.229	0	33781.59375	3367595.181	0	57177.91722	5490321.404	1	44093.11328	5393047.487	0	32553.71215	4975884.859	1	35673.74219	3922753.243	0	27006.31938	1653222.048	1	41050.82031	4537828.679	0	38768.80859	5113633.564
150.1122569	13.39631672	FormC6H15NO3 Iso0.7828458894649865 Mass149.10519333999997	49785.88672	7691826.192	0	50334.11328	6378205.5	0	41927.10156	5219057.545	0	34693.98828	4612295.144	0	11613.7773	96326.06809	1	30342.80664	4132748.517	0	29978.09766	4040741.304	0	21600.78525	661255.1453	1	30526.84766	4011099.06	0	36223.89063	4956858.757	0	23955.2673	4986801.36	1	33808.78125	4770952.953	0	38809.78906	4316200.67	0	31537.52148	4340289.608	0	34961.65625	4640868.578	0	32167.73633	4638288.844
112.5196501	15.41113233		33640.88532	2850514.715	1	76270.52344	5305261.122	0	59777.42188	5129041.381	0	57512.99609	5373122.294	0	53820.52344	5468778.303	0	73718.51563	5357030.851	0	38302.22768	5096296.725	1	56930.88672	5679486.87	0	36646.07561	1759469.778	1	85910.76563	4005286.494	0	92441.21094	4091183.782	0	98256.3125	4064715.985	0	36387.92467	3500637.686	1	54402.94922	6051183.108	0	76722.79688	6576700.992	0	60678.66016	6075041.923
246.1236924	3.010459815	FormC13H15N3O2 Iso0.9508273707550046 Mass245.11642672;FormC8H16ClN7 Iso0.6131181704985914 Mass245.115571192	0	0	0	0	0	0	0	0	0	522615.944	3473259.927	1	519922.654	3279122.672	1	507723.7832	3472884.674	1	723867.4189	5133508.48	1	722300.9731	5110227.915	1	717042.0461	5104164.414	1	784738.0214	5638113.403	1	798466.4475	5779584.066	1	802498.1767	5781863.61	1	739325.1112	5223246.688	1	748049.6086	5133832.814	1	768228.2515	4922889.325	1	708010.8579	4755680.611
279.1588468	9.751958611	FormC16H22O4 Iso0.859590379636133 Mass278.151809184;FormC9H22N6O2S Iso0.7926529888311415 Mass278.15249494399995;FormC11H23ClN4O2 Iso0.6014941393509144 Mass278.15095365599996	82659.40625	1.33E+07	0	79523.67188	1.14E+07	0	71761.90625	9888850.375	0	73000.28906	7967434.532	0	74124.6622	5497275.147	1	58135.28106	5386225.709	1	56521.80246	4478809.105	1	66143.4375	6617299.735	0	55338.64342	2079149.519	1	71516.53906	4802235.976	0	77718.39063	4929982.319	0	76118.57608	2867476.604	1	78141.96875	5965449.692	0	70284.35938	5826912.992	0	77047.78906	5690650.141	0	57655.44922	5551686.822
332.3312632	9.961776667	FormC23H41N Iso0.898954027051642 Mass331.32390031200003	502854.6848	6198266.111	1	483077.4807	5142444.328	1	471756.3001	5769760.109	1	663956.8371	6129782.92	1	715911.24	7504068.672	1	593418.154	5940411.251	1	364286.5852	3616651.679	1	361172.3593	4073796.558	1	362766.5652	3114872.26	1	293823.7352	7385584.478	1	298256.3778	7224894.229	1	299942.3824	7276552.942	1	359340.4844	4469831.131	1	335035.4781	4526963.766	1	340679.6962	4992685.696	1	331313.8384	4956400.644
146.1172939	14.13681072	FormC7H15NO2 Iso0.7189731772977056 Mass145.11027872	65682.51563	7315835.399	0	51601.96875	5742078.872	0	39089.56929	5068525.731	1	30374.39137	4039855.804	1	19045.08743	360617.9533	1	37324.20313	4198346.823	0	34859.69531	3623728.554	0	35936.23047	3806949.992	0	44577.31641	3996078.004	0	41798.78125	4950127.132	0	37033.44531	4926748.546	0	42656.14844	4652933.977	0	35674.24219	4143557.577	0	51852.14844	4337496.397	0	40099.86719	4765475.384	0	44282.125	4903893.961
453.2094136	14.38891744	FormC20H24N10O3 Iso0.8376980063842709 Mass452.203284628;FormC19H28N6O7 Iso0.8419696721885341 Mass452.20194723599997;FormC28H28N4S Iso0.8904601968281753 Mass452.203467896;FormC27H32O4S Iso0.8834998681293137 Mass452.202130504;FormC12H28N12O5S Iso0.7328255859858257 Mass452.202632996;FormC20H32N6O2S2 Iso0.7584185703193415 Mass452.202816264;FormC13H32N12S3 Iso0.6437367729573299 Mass452.20350202399993;…	44447.375	5171903.363	0	45157.85547	4838546.732	0	34120.41797	4910673.615	0	47906.63281	5211555.847	0	37406.55078	5259300.098	0	51043.13281	5758389.768	0	53008.76563	6162676.898	0	34453.109	6630245.593	1	52418.96875	6446836.082	0	20416.51172	2788642.447	0	19099.86328	2708632.769	0	20620.14844	2506282.324	0	44164.05859	6297594.514	0	44682.57813	6446241.561	0	26436.13123	897855.7468	1	40529.73828	6573179.171
355.0609301	6.723597833	meloxicam-d3	767184.3192	6018071.592	1	744810.1111	6036759.584	1	576854.5657	4510547.938	1	665430.4392	5006528.856	1	791686.9325	6180943.104	1	694445.8616	5559096.094	1	655605.2226	4999284.742	1	596518.1585	4492110.616	1	631241.3671	5028309.171	1	612555.471	4682911.358	1	734463.4613	5987051.376	1	707411.372	5656600.23	1	672936.7362	5243532.393	1	644879.8206	5245378.733	1	713431.8295	5407962.8	1	624804.3897	5040680.262
213.1482792	7.404488778	FormC12H20O3 Iso0.9543876354506999 Mass212.14124449999997	67562.72656	1.35E+07	0	60241.23047	1.27E+07	0	57078.19922	1.13E+07	0	46870.2128	7553368.64	1	83381.61719	9028703.317	0	54969.55869	8690996.908	1	40048.58984	7416104.118	0	34318.12109	6887050.399	0	46649.19922	6643488.78	0	24001.62305	4971823.168	0	25266.19336	4668857.572	0	24082.16797	4704351.127	0	32689.11719	6203171.969	0	30290.57031	5479521.595	0	32578.67773	5502371.907	0	30491.92383	5201382.506
305.2084822	12.06595167	FormC15H24N6O Iso0.9648906708010195 Mass304.20115938799995;FormC15H32N2S2 Iso0.8973512990203042 Mass304.200691024	37741.63672	4490650.793	0	39370.26172	4137662.591	0	29237.10156	4203127.814	0	56017.76563	4615343.157	0	39424.5625	4924857.613	0	43696.59766	4931712.487	0	67566.46875	5436345.099	0	47936.20313	4951778.314	0	44007.52734	5053697.748	0	84387.53125	4844735.31	0	30833.37379	4776964.532	1	27101.09301	2727768.539	1	38376.74219	5081562.703	0	39102.79297	4676764.385	0	45483.60547	4795351.705	0	54859.34375	4896507.855
333.151817	13.79492694	FormC12H16N10O2 Iso0.9210653241359719 Mass332.14576975200004;FormC11H20N6O6 Iso0.924456747150553 Mass332.14443236;FormC19H24O3S Iso0.9060466680922324 Mass332.144615628;FormC12H24N6OS2 Iso0.8369062365577529 Mass332.14530138799995	119662.5078	1.03E+07	0	78674.9375	9513952.6	0	70670.52344	9355008.917	0	87931.83594	7902805.096	0	68666.25	6911771.55	0	56422.04297	6696950.152	0	37561.72154	870854.2119	1	59375.51172	6605610.036	0	56212.94141	6010892.144	0	44453.83203	3887308.636	0	34976.33984	3759081.432	0	39947.03906	3631618.069	0	47492.22656	6088239.002	0	26827.43025	893723.5167	1	71686.57813	5454202.175	0	52306.12891	5361612.173
393.2093014	12.18840194	FormC26H24N4 Iso0.7494784881696813 Mass392.200096768;FormC15H24N10O3 Iso0.8593159514500238 Mass392.203284628;FormC14H28N6O7 Iso0.8709666074606747 Mass392.20194723599997;FormC23H28N4S Iso0.7414170580562006 Mass392.203467896;FormC22H32O4S Iso0.7641661147746547 Mass392.202130504;FormC11H28N12S2 Iso0.7990671033686105 Mass392.20013089599996;FormC15H32N6O2S2 Iso0.7693499279312876 Mass392.202816264	71114.48642	4397195.951	1	368898.375	5746286.01	0	311117.7188	5676247.654	0	62850.91295	3336432.865	1	60889.69699	3129206.445	1	242120.0625	4957118.839	0	67397.60584	3423120.492	1	241923	5132858.946	0	260600.7344	5139640.134	0	517237.75	5268637.376	0	20045.22196	882432.0904	1	18552.22433	810558.4265	1	53788.3657	3251408.98	1	273768.6563	5350183.368	0	58641.01023	3179129.614	1	302783.5	5372289.697
111.5219542	11.42417833		44787.96875	3709733.576	0	31932.24805	2955104.796	1	42605.46484	4163394.849	0	27065.89988	1481882.566	1	36003.95945	2455193.776	1	48863.84766	4196093.783	0	54216.22656	4606731.368	0	41912.73828	4170787.498	0	62690.16406	4208153.875	0	115148.625	5423262.191	0	78883.14844	5075159.342	0	117444.1719	5062795.918	0	62981.09766	4739126.299	0	79099.67969	4423592.254	0	48743.83594	4558780.297	0	23751.06799	726968.5497
125.9863245	5.822871		504549.1563	3890698.818	0	501138.1786	4891423.641	1	569928.6875	4392587.353	0	606746.1875	4739029.779	0	629214.6875	4789493.264	0	635843.0625	4958095.178	0	748602.75	5724089.658	0	751620.3125	5621328.298	0	752581	5951020.919	0	414411.3125	3208196.756	0	428565.375	3336117.874	0	409825.75	3197835.403	0	737202.5	5821690.306	0	757984.6875	5830560.928	0	780506.0625	5765563.15	0	722716.625	5534854.522
537.3795428	8.891625556		0	0	0	0	0	0	0	0	0	630042.38	4653155.901	2	612260.6644	4680802.239	2	669345.8547	4845837.237	2	0	0	0	0	0	0	0	0	0	0	0	0	0	0	0	0	0	0	0	0	0	0	0	0	0	0	0	0	0
185.0419914	0.732340278	FormC12H8S Iso0.841646200261793 Mass184.034671256;FormC4H12N2O2S2 Iso0.8671483450007468 Mass184.034019624	28367.30469	796631.2665	0	29457.45117	928493.9511	0	53567.83984	1131618.202	0	459571.6109	8388861.673	1	516687.625	8670039.031	0	470503.0938	8689275.322	0	469873.6563	8707778.709	0	457318.7813	8301746.208	0	426110.2169	7995355.554	1	184333.2478	3023744.7	1	191521.4375	3042306.136	0	177749.9918	2915901.104	1	409211.75	7322592.915	0	393307.5313	7099541.702	0	364398.923	6885133.566	1	376767.3311	6533057.741
413.2660964	5.138098444	FormC22H32N6O2 Iso0.894555429515323 Mass412.258674264;FormC21H36N2O6 Iso0.8837397012225908 Mass412.257336872;FormC15H32N12S Iso0.7475651673297324 Mass412.259360024;FormC14H36N8O4S Iso0.7489652229593892 Mass412.258022632;FormC22H40N2OS2 Iso0.8137033744722232 Mass412.25820589999995	84031.20313	1.46E+07	0	77777.45313	1.24E+07	0	63625.89453	1.03E+07	0	289124.4688	8632175.973	0	279393.9063	7950790.276	0	312776.8125	7698917.892	0	44973.64063	6460619.68	0	35607.55469	6387933.716	0	38422.46094	6089563.403	0	18926.26758	3572067.245	0	21215.46289	3508084.398	0	18587.54102	3434763.928	0	29330.41992	5622165.711	0	33080.35156	5402889.003	0	32794.33984	5213650.263	0	29003.35938	5057380.724
456.2800247	14.22319122	FormC18H29N15 Iso0.9354530570633327 Mass455.273035928;FormC17H33N11O4 Iso0.9395344646828085 Mass455.27169853600003;FormC21H37N5O6 Iso0.9538433711344861 Mass455.27438390400005;FormC20H41NO10 Iso0.9468407629712936 Mass455.27304651199995;FormC25H37N5OS Iso0.8610499861689923 Mass455.271881804;FormC17H41N7O3S2 Iso0.8676286674005464 Mass455.271230172;FormC21H45NO5S2 Iso0.8498214640945367 Mass455.273915…	39054.83594	5303910.183	0	38162.87109	5011508.298	0	37151.75	5354689.866	0	39784.73828	5081957.361	0	36726.31641	4955383.704	0	44810.59766	5239412.356	0	46347.88672	5239690.817	0	43531.48438	5129067.231	0	40319.82813	4975549.832	0	20582.82031	2997548.088	0	19838.27344	2841505.606	0	18796.35938	2612356.874	0	43737.22656	5177545.361	0	37525.94141	5185142.657	0	34957.95703	5089212.118	0	35360.07422	4938380.7
379.1938845	2.738460617	FormC14H22N10O3 Iso0.9424708794186588 Mass378.187634564;FormC13H26N6O7 Iso0.9426911114274965 Mass378.18629717199997;FormC22H26N4S Iso0.8135013412524318 Mass378.187817832;FormC21H30O4S Iso0.8366844850370851 Mass378.18648044;FormC14H30N6O2S2 Iso0.8394869661535266 Mass378.1871662	0	0	0	0	0	0	0	0	0	2175425.95	1.89E+07	1	2177792.997	1.89E+07	1	2323739.697	1.93E+07	1	742574.5503	5178862.64	1	721767.872	4482852.179	1	751909.9771	5001158.003	1	731520.3701	4831788.227	1	722626.9836	4459557.371	1	702723.8083	4715546.34	1	653758.0097	4500931.524	1	642627.1114	4167427.779	1	647625.1172	3952515.706	1	733083.2708	4753286.974
355.2633453	7.700484583	FormC24H34O2 Iso0.8984104477035061 Mass354.255880328;FormC17H34N6S Iso0.8958645217215646 Mass354.25656608799994	0	0	0	0	0	0	0	0	0	587837.4554	4549518.785	1	648028.9566	4744774.4	1	614275.5977	4666707.021	1	0	0	0	0	0	0	0	0	0	0	0	0	0	0	0	0	0	0	0	0	0	0	0	0	0	0	0	0	0
792.5673265	9.072757083	FormC47H69N9O2 Iso0.6442318857746363 Mass791.5574224479999;FormC51H73N3O4 Iso0.6034364587935461 Mass791.560107816;FormC36H69N15O5 Iso0.7693159345083487 Mass791.560610308;FormC40H73N9O7 Iso0.7258140927045827 Mass791.5632956759999;FormC35H73N11O9 Iso0.788776207770618 Mass791.559272916;FormC39H77N5O11 Iso0.7498237494461321 Mass791.561958284;FormC34H77N7O13 Iso0.8083061622461061 Mass791.557935524;For…	0	0	0	0	0	0	5366.865234	12457.94039	0	620663.875	4660018.737	1	612124.8921	4584527.39	1	646172.7608	4626835.826	1	0	0	0	0	0	0	0	0	0	0	0	0	0	0	0	0	0	0	0	0	0	0	0	0	0	0	0	0	0
112.0063393	0.640027167		2923.189453	15561.69944	0	1332.222046	5773.350002	0	2032.956787	8687.067629	0	773942.75	4500285.303	0	810194.375	4665113.853	0	719405.375	4440968.655	0	763395.125	4899021.195	0	796239.125	4895179.805	0	868673.375	4538574.452	0	638026.8884	4629272.002	1	905313.375	4266801.536	0	804936.8125	4608027.88	0	853255.3125	4594483.128	0	609072.4792	4627127.442	1	830718.5	4701887.115	0	886303.9375	4934922.27
319.2242465	12.11641539	FormC16H26N6O Iso0.8857157283029595 Mass318.21680945199995;FormC15H30N2O5 Iso0.9178600314409142 Mass318.21547205999997;FormC16H34N2S2 Iso0.7978518046109669 Mass318.216341088	41201.59152	4929040.729	1	64620.21094	5718886.518	0	51451.91016	5591597.573	0	105065.8516	5729803.331	0	49476.64453	5469225.681	0	44181.08547	2532843.35	1	51472.7075	2166600.641	1	55578.17578	5361283.273	0	46245.15625	4923022.562	0	45053.1502	2627714.776	1	42950.93359	4235187.008	0	35033.50195	3099924.512	1	40627.07813	5030087.258	0	66356.78906	4749738.361	0	38327.26776	3084870.499	1	62431.12109	4940956.146
123.0805401	0.2156125	FormC8H10O Iso0.9359248246830568 Mass122.07316494	315687.5313	9887018.133	0	303999.4688	9776088.776	0	258102.3125	8458222	0	246719.6376	7511493.989	1	248891.9531	7403305.989	0	271073.875	8014175.482	0	210697.2344	6327621.801	0	212696.6094	6584320.977	0	208416.1719	6011714.359	0	138596.25	3894058.302	0	157094.8594	4245427.442	0	153695.3199	4328948.254	1	176374.9829	5214288.654	1	195949.375	5630169.099	0	178609.1622	5395026.682	1	168477.125	4561480.211
428.3733214	10.08839044		216032.1719	4808171.153	0	171772.1231	4436255.882	2	3597.560349	36575.75041	2	168765.2969	4106827.089	0	183859.9844	4135074.933	0	170407.8906	3860653.84	0	169822.2344	4361763.416	0	190733.9219	4504456.587	0	209370.9688	4774986.56	0	234320.6719	4221407.667	0	230002.5781	4301256.208	0	221078.5781	4153514.565	0	200212.875	4608249.362	0	190073.7031	4660127.336	0	236834.8438	4567433	0	187416.9063	4615311.906
128.0192549	0.662591778		2932.836426	24929.13797	0	2464.941895	13217.13442	0	1802.553101	17289.96506	0	517662.0598	4552424.401	1	528915.165	4459395.813	1	531852.6376	4518363.655	1	529867.8103	4803572.088	1	563643.1912	4878875.676	1	520890.2418	4713610.089	1	487459.654	4462171.014	1	478674.8115	4621400.684	1	482889.1246	4478692.819	1	433502.474	4196148.035	1	538494.59	4679480.955	1	466211.064	4527497.124	1	493838.3704	4653600.197
223.1690399	6.854978389	FormC14H22O2 Iso0.9032580417918759 Mass222.161979944;FormC9H23ClN4 Iso0.627845413347214 Mass222.16112441599998	79138.3125	1.28E+07	0	62947.12891	1.13E+07	0	59059.63672	1.04E+07	0	64296.99368	9198801.753	1	60105.05859	9143914.419	0	67966.15625	8477731.292	0	45167.09375	7106379.58	0	42344.1875	6577163.513	0	43367.23047	6468542.755	0	28576.82617	4086806.628	0	26603.94531	4078493.494	0	30308.73242	4109837.576	0	37901.22656	5843333.205	0	35394.83203	5323436.637	0	31231.94922	5078355.649	0	32358.75195	4750450.436
490.8170186	16.07856167		51898.05469	3947879.626	0	51345.82813	4223385.29	0	50918.75	4687165.002	0	57742.32031	5519902.164	0	60499.13281	5928201.983	0	70583.49219	6395267.746	0	72160.15625	6186530.199	0	68309.41406	6351010.174	0	65097.55078	6104099.396	0	86655.14844	2606309.798	0	54782.76953	2442258.437	0	60473.47563	1907376.842	1	64159.82813	5636466.58	0	67919.64844	5732698.716	0	63292.44531	5531950.938	0	66318.90625	4945816.286
570.4574811	11.01451133	FormC26H55N11O3 Iso0.8956789754754289 Mass569.4489346199999;FormC30H59N5O5 Iso0.8603627409054179 Mass569.4516199880001;FormC25H59N7O7 Iso0.9146215671158335 Mass569.447597228;FormC34H59N5S Iso0.7567017982012163 Mass569.449117888;FormC33H63NO4S Iso0.7753531473640968 Mass569.447780496	139750.1901	3113845.333	1	124404.9286	2987440.646	1	133155.8281	4362586.819	0	1667546.304	3.12E+07	1	1617902.455	3.29E+07	1	1489379.494	3.14E+07	1	127392.1626	2433136.839	1	128071.6179	2557668.315	1	134047.0804	3917601.253	1	178328.3185	4539280.127	1	195413.7619	4941465.248	1	189855.4833	5232397.4	1	139252.1875	4515493.221	0	113881.516	3439742.688	1	132334.0614	3011757.844	1	141942.1838	3989535.635
199.9876714	0.132236111	FormC4HN5O3S Iso0.901128628418384 Mass198.980009892	98125.35156	2894361.829	0	101167.7656	3105942.61	0	108307.1484	3370058.222	0	118258.3828	3497161.351	0	113864.7969	3512252.05	0	119376.625	3424555.493	0	119396.1875	3552184.407	0	125777.8672	3654383.789	0	158560.1094	4772603.417	0	132782.4219	3923265.367	0	148583.3281	4156486.033	0	152776.7188	4145569.965	0	138349.2969	4158393.373	0	200469.0781	6240592.504	0	209389.7872	6284843.098	1	153320.25	4587769.335
272.1853796	14.32731589	FormC14H25NO4 Iso0.715031323462931 Mass271.17835828	52297.48047	1.00E+07	0	44563.67969	9160378.572	0	37269.51125	8201157.37	1	44264.72266	6725509.657	0	35907.59766	6408624.291	0	29463.93359	5934770.472	0	34157.70703	5763579.654	0	38046.47266	5393394.974	0	31531.5332	5053521.576	0	21338.18359	3594272.58	0	20069.89453	3602810.74	0	19612.80078	3574069.489	0	28653.7207	4750742.268	0	28029.29102	4796216.237	0	29191.77734	4675667.681	0	27338.58008	4557777.563
126.9895488	0.653596944		4426.056152	76306.14069	0	5184.887695	63725.15707	0	7020.240234	73769.57571	0	563193.5625	3551231.615	0	634698.8125	3952282.438	0	537697.125	3627803.307	0	616486.5625	4333491.928	0	639580.1875	4535897.935	0	622965.4375	4391161.944	0	495549.6261	4261017.545	1	455487.3185	4053655.818	1	484085.1592	4240601.402	1	737675.1875	4577731.744	0	654852.625	4735575.427	0	668328.1875	4417587.084	0	630398.5	4204933.55
315.172702	6.1336275	Fluoxetine-d5	443542.8491	3046980.008	1	612656.8288	4342172.341	1	433070.7007	2979423.036	1	519954.6861	3590777.688	1	725994.9855	4745082.967	1	645538.0488	4484535.388	1	597609.3854	3891588.055	1	552548.8683	3729459.377	1	621359.2394	4300667.93	1	565039.0303	4056832.973	1	753631.4479	5285674.717	1	731092.4568	5132461.151	1	687765.909	4946301.946	1	717783.2123	5048598.248	1	749487.2426	4962933.829	1	626621.0121	4493516.625
256.1417808	2.238762778	cimetidine-d3 (N-methyl-d3)	620577.9199	4214303.838	1	699908.1592	4290697.445	1	609047.9081	4090288.262	1	611826.9314	4470390.863	1	736410.8785	5216454.462	1	655212.3408	4370299.385	1	714736.7879	4733936.011	1	628609.0189	4437343.945	1	701787.4402	5072493.897	1	516065.4033	3330990.732	1	690490.3661	4637654.61	1	706758.5796	4736603.344	1	700510.7105	5051105.208	1	708216.1528	5098501.112	1	674041.4379	4809671.117	1	675778.7409	4922783.957
288.9191453	16.53588861		83401.21094	2120973.24	0	130787.7031	2893327.24	0	169312.6094	3663293.067	0	161447.4531	4113721.216	0	191214.9375	4590651.47	0	208159.9688	5043481.75	0	220997.5313	5486992.791	0	292334.0313	6175612.862	0	279185.2753	6408417.97	1	93312.49219	1235556.591	0	97703.375	1390886.436	0	82466.02344	1228950.343	0	277285.6875	6798744.814	0	309852.5938	7126301.042	0	296573.0938	7199013.719	0	301568.9375	7634525.387
171.0994735	3.056476111	FormC5H10N6O Iso0.9731300565486197 Mass170.09160894	51515.85547	1513459.263	0	53987.50781	1570750.11	0	53601.82031	1490522.395	0	2289219.857	2.40E+07	1	2257462.226	2.39E+07	1	2174641.771	2.34E+07	1	668156.442	6625102.773	1	630008.9955	6405965.444	1	652742.0238	6571781.059	1	374269.9461	3713122.138	1	401018.5391	4001231.6	1	385504.506	3903525.296	1	613755.4077	6380041.318	1	622139.3199	6384688.13	1	633530.689	6272498.437	1	389988.1451	3882441.87
331.2090654	12.2340175	FormC14H22N10 Iso0.9238709524382585 Mass330.202890704;FormC13H26N6O4 Iso0.9484622288975311 Mass330.201553312;FormC21H30OS Iso0.8225640597858903 Mass330.20173658	49403.92959	6322807.92	1	76294.53906	6583475.318	0	46741.49609	5893309.56	0	58222.26563	4973261.579	0	35596.26172	4663304.276	0	44761.31641	4379460.074	0	34083.70359	3361334.447	1	43827.9375	4554750.864	0	43000.05469	4560405.783	0	65413.26563	4258760.945	0	35625.37109	4015757.842	0	25047.5957	3900383.291	0	38522.69922	4292044.936	0	38467.94922	4137106.969	0	26177.04064	1536881.157	1	23511.34063	2665309.165
413.2660141	11.88463922	FormC22H32N6O2 Iso0.94759052117395 Mass412.258674264;FormC15H32N12S Iso0.8373128565626284 Mass412.259360024;FormC14H36N8O4S Iso0.8416008182821367 Mass412.258022632;FormC18H40N2O6S Iso0.8900402648955393 Mass412.2607079999999;FormC22H40N2OS2 Iso0.8485024427602035 Mass412.25820589999995;FormC21H37ClN4O2 Iso0.6021712629777234 Mass412.260504104;FormC20H41ClO6 Iso0.6006605979972668 Mass412.259166712	62667.01339	1353966.315	1	57115.5	4807681.701	0	46953.86719	4347315.865	0	79091.10938	4229411.939	0	55880.91406	4240735.51	0	82426.53906	4288748.598	0	98393.25781	4672275.045	0	78546.88281	4544953.06	0	69148.89063	4581544.829	0	92523.67969	4191773.977	0	60627.17188	4083662.847	0	64064.75781	4028438.743	0	53230.02734	4302598.77	0	61873.14658	4061899.047	1	59242.90234	4414371.387	0	106804.3125	4604001.032
709.5146791	15.55596033		9325.828125	90986.5904	0	14772.51855	132108.2881	0	231365.1563	6011041.943	0	90392.17188	3242891.867	0	66233.61719	2783773.725	0	57890.46484	2507384.001	0	147062	4575896.684	0	193442.1406	7351787.147	0	202699.5469	9027636.191	0	57341.06641	3386962.411	0	130221.8672	4194856.199	0	539824.1875	9718580.937	0	166232.7031	4976386.887	0	58872.70703	2992128.728	0	56432.05859	2495660.819	0	153291.2783	5455779.111
220.9344579	0.739474667		4359.274414	13395.5403	0	3824.057617	13305.63732	0	3276.012939	4478.908217	0	564190.9375	4490288.377	0	550517.375	4320495.524	0	621660.875	4512842.222	0	591480.0625	4332282.563	0	589086.1228	4375745.882	1	541736.2321	4389713.611	1	540704.5	4071428.968	0	554512.375	4135287.956	0	522724.9137	4188823.375	1	617590.375	4496092.565	0	638381	4555086.275	0	589645.9167	4459460.498	1	602443	4243570.632
272.0294708	4.473597778	FormC12H5N3O5 Iso0.9215276164907845 Mass271.02292026;FormC5H13N5O2S3 Iso0.7826476032687907 Mass271.023137656;FormC7H6ClN7O3 Iso0.6279650622192754 Mass271.022064732	0	0	0	0	0	0	0	0	0	0	0	0	0	0	0	0	0	0	0	0	0	0	0	0	0	0	0	0	0	0	0	0	0	0	0	0	0	0	0	0	0	0	0	0	0	0	0
130.5256465	0.649941056	FormC7H9N5O4S Iso0.86714961871791 Mass259.037524768;FormC7H17NO3S3 Iso0.7705640236589619 Mass259.037056404	38037.70703	2867720.729	0	29997.70061	350657.8775	2	34544.3125	4747556.268	0	285886.4513	2423784.935	2	301207.7102	2647028.38	2	308613.9501	2803394.998	2	324584.1097	3030962.54	2	463525.5313	1.00E+07	0	388501.125	9915849.104	0	204885.4063	4080330.328	0	170791.7813	3965763.608	0	236999.0938	3918955.812	0	302382.6549	2921168.134	2	370425.0982	3249105.728	2	279949.0859	2773607.034	2	386828.2188	8976778.106
255.1587557	13.95078989	FormC14H22O4 Iso0.7323736326863526 Mass254.151809184	74333.26563	9564268.327	0	71641.36719	9376963.463	0	93228.5625	8454865.905	0	60138.8125	7267689.204	0	57264.28125	6359026.88	0	57151.91406	6064558.042	0	53622.77734	5656446.944	0	46565.875	5197907.452	0	48468.48047	5129322.876	0	28782.34766	2861403.849	0	29286.84766	2899922.904	0	31972.71094	2899250.264	0	43149.26172	5127499.226	0	43728.00781	4733477.923	0	41355.91406	4512348.738	0	50045.30859	4416474.146
142.9909143	15.944288		46211.24609	3238848.304	0	43847.375	2994631.342	0	43086.02344	3153096.774	0	48529.19141	3116385.365	0	40845.22982	3131073.252	1	39235.15234	2847830.986	0	59528.57422	3440774.585	0	53720.67969	3595575.752	0	62786.1875	4122359.14	0	102697.0703	4228918.824	0	90182.75781	4035394.207	0	94138.25781	4054133.935	0	56202.97228	2838738.998	1	59076.65234	4399209.278	0	82811.13281	4630162.87	0	67151.39844	5074801.163
736.4753238	5.1220075	FormC41H57N11O2 Iso0.7968239506031309 Mass735.469670064;FormC51H61NO3 Iso0.685579731192837 Mass735.465144812;FormC36H57N13O4 Iso0.8543125999094514 Mass735.4656473040001;FormC40H61N7O6 Iso0.8158985352490196 Mass735.468332672;FormC44H65NO8 Iso0.7755042605595159 Mass735.47101804;FormC29H61N13O9 Iso0.9390982085289691 Mass735.4715205320001;FormC39H65N3O10 Iso0.8361401173792598 Mass735.46699528;FormC24…	230702.5121	1574090.057	1	303829.1122	1798934.318	1	230101.9727	1375590.587	1	606374.1525	4088859.118	1	736200.7393	4984380.688	1	745541.6269	5018094.897	1	611423.6008	4186507.137	1	581437.0612	3829200.3	1	676087.7147	4202333.117	1	570643.2597	4032564.758	1	705988.482	4995467.135	1	779765.9122	5530306.202	1	656262.6177	4436539.551	1	734604.3977	4682452.14	1	729908.6146	4491037.919	1	610006.3761	4239207.617
126.9597512	16.29891722		41303.94531	3613828.023	0	52946.39844	4046750.574	0	49750.78516	4266406.845	0	49353.48438	4616082.785	0	55339.27344	4785417.759	0	50587.91406	4587467.65	0	49372.88281	5400938.245	0	52467.63281	5624574.718	0	64781.12109	5922362.903	0	115499.5924	930038.9325	1	132715.2656	2941831.893	0	107448.5609	863411.4224	1	51097.70313	5827057.169	0	64692.01172	6052216.002	0	53187.53125	6266145.239	0	65564.0984	5537061.887
471.1052421	12.82478383	FormC11H18N8O13 Iso0.6130672860452909 Mass470.099332636;FormC16H14N12O4S Iso0.6102716582778996 Mass470.098167928;FormC19H22N2O10S Iso0.6007341006505571 Mass470.099515904;FormC12H22N8O8S2 Iso0.6806242116659631 Mass470.100201664;FormC11H26N4O12S2 Iso0.6952626839432964 Mass470.09886427199996;FormC24H26N2S4 Iso0.6728958307746933 Mass470.097882832;FormC12H30N4O7S4 Iso0.7658039050058004 Mass470.0997332…	311945.1057	3323794.103	1	270994.8207	2850116.538	1	385408.1789	4293313.589	1	323658.3225	3247046.107	1	317602.8188	3017040.598	1	339405.0885	3967693.885	1	347986.0997	3640697.161	1	372787.9126	3549240.828	1	417821.3363	4196510.926	1	405885.1817	3807372.318	1	349727.6971	3929468.739	1	403722.9234	3552036.071	1	409119.2574	3694482.628	1	396922.6484	3889720.412	1	397540.9301	3915245.591	1	443364.0655	4235073.999
227.2003238	2.532941333	FormC14H26O2 Iso0.8452192655893459 Mass226.193280072	82588.39063	1.12E+07	0	71809.03906	1.03E+07	0	69867.69531	9600506.97	0	52010.10156	5956298.668	0	43828.11086	6067848.331	1	57039.88281	5776526.844	0	55440	6393689.398	0	48672.76953	6251911.673	0	56274.02344	5618996.374	0	32944.13281	3869877.644	0	38005.80469	3954855.003	0	41380.59766	3967981.767	0	47015.80469	5151779.317	0	46604.58594	4591602.481	0	40669.32813	4615481.853	0	36471.49219	4322415.527
365.169931	3.306386222	Ofloxacin-d3	35531.41406	150172.0666	0	62689.70703	188019.5667	0	40394.69141	136605.8027	0	545316.79	3593356.65	1	597824.6138	4196799.662	1	578837.5136	3920242.903	1	686809.3046	4805067.259	1	652879.0706	4532622.105	1	672059.9007	4633366.525	1	552953.3159	3891157.775	1	615405.804	4246069.002	1	643392.1329	4559142.529	1	645894.4831	4427362.943	1	631840.8333	4259423.253	1	674231.8876	4214737.886	1	672406.0874	4788995.742
304.2999544	8.892044444	FormC21H37N Iso0.8988898400238694 Mass303.29260018400004	380458.7887	4347738.44	1	388222.854	4525007.503	1	422507.5647	4740173.077	1	591089.1771	5551866.608	1	635022.3129	6104768.348	1	560899.3772	5364565.878	1	400932.7242	4466275.189	1	404066.1522	4397824.844	1	398929.9665	4279653.345	1	364008.7375	4059488.15	1	352086.141	4084875.142	1	375606.12	4092973.374	1	385715.8106	4214705.976	1	382911.7404	4105119.391	1	373321.0071	4135739.454	1	373639.5485	4137567.95
143.0337695	5.694814222		48610.6875	7430905.348	0	58898.54297	8071044.92	0	67195.6875	8075621.525	0	62633.80859	7530192.933	0	59278.78516	7724297.901	0	58206.08203	7532872.966	0	59808.70703	7099747.255	0	52388.77344	6553235.578	0	49420.65625	6258515.01	0	26579.30469	2697043.463	0	28481.6875	2747742.025	0	21086.30859	2661664.012	0	42957.51172	5386622.745	0	51435.96484	5295480.986	0	39765.96094	4945348.816	0	43760.82031	4581119.22
564.358824	15.49867617	FormC37H45N3O2 Iso0.7808172717955699 Mass563.35117768;FormC21H45N11O7 Iso0.8954705383717189 Mass563.35034278;FormC20H49N7O11 Iso0.8934749101125222 Mass563.349005388;FormC29H49N5O4S Iso0.8297568815955406 Mass563.350526048;FormC28H53NO8S Iso0.8434952959854448 Mass563.349188656;FormC22H49N11O2S2 Iso0.8332783692290343 Mass563.3512118079999;FormC29H57NO3S3 Iso0.724250451347372 Mass563.350057684	58881.19559	4294952.743	1	63804.52344	3972653.015	0	71522.54688	3901966.553	0	70819.78906	4017098.82	0	60406.24609	3920004.909	0	74222.10156	4445360.762	0	52776.17606	840373.358	1	76419.32813	4293748.408	0	77357.74219	4401869.288	0	41137.57813	2415851.125	0	31412.80859	1997573.268	0	38721.98047	2044360.944	0	74781.71094	4756248.026	0	75242.45313	4605526.69	0	79703.29688	4458714.367	0	77043.60938	4594553.019
202.9971586	1.035043951	FormC10H2O5 Iso0.7632900933351462 Mass201.99022316399999;FormC5H3ClN4O3 Iso0.6349041515677529 Mass201.989367636	0	0	0	0	0	0	0	0	0	148081.2842	3013235.02	1	149134.1235	3227591.505	1	161433.9315	3228151.563	1	179580.7679	4297201.542	1	181556.215	3737680.535	1	162949.5365	3795272.519	1	208470.0335	4450373.485	1	213652.2924	4643345.79	1	201885.7812	4315603.801	1	188076.625	4219615.38	0	192483.2969	3744667.795	0	171945.1302	3922786.038	1	194894.3817	4262105.014
547.4913744	14.50540133	FormC29H58N10 Iso0.7559400314435426 Mass546.4845918560001;FormC28H62N6O4 Iso0.7770020877143394 Mass546.483254464;FormC36H66OS Iso0.6502049962149662 Mass546.4834377320001	321269.4688	6527687.571	0	243115	6663740.86	0	226087.6094	6213036.723	0	224955.3125	5227556.441	0	165776.25	4900750.942	0	192892.3594	4699474.455	0	159590.5625	4573369.448	0	137140.7202	3676816.944	1	146746.1949	3726880.913	1	58896.73828	1224581.39	0	67489.26563	1111388.865	0	33271.71094	1011654.303	0	139148.0625	4270055.316	0	150374.5313	4351067.211	0	178402.0313	4265491.111	0	149889.6023	4047563.823
539.1742218	3.120007	FormC34H18N8 Iso0.6531328082157676 Mass538.165442576;FormC38H22N2O2 Iso0.6057616145635083 Mass538.1681279439999;FormC23H18N14O3 Iso0.7548244187654456 Mass538.1686304360001;FormC22H22N10O7 Iso0.7712785782148793 Mass538.167293044;FormC21H26N6O11 Iso0.7880968225146632 Mass538.165955652;FormC25H30O13 Iso0.7519668290185934 Mass538.16864102;FormC20H30N2O15 Iso0.8070657845206395 Mass538.16461826;FormC31…	0	0	0	0	0	0	0	0	0	721000.0774	4277882.191	1	705480.7619	4084801.221	1	742212.1125	4871472.063	1	0	0	0	0	0	0	0	0	0	0	0	0	1933.445801	4736.58775	0	0	0	0	0	0	0	0	0	0	0	0	0	0	0
685.4357867	13.57026333	FormC42H52N8O Iso0.7863834254496745 Mass684.426408284;FormC46H56N2O3 Iso0.7500160706661585 Mass684.429093652;FormC31H52N14O4 Iso0.8298115495673959 Mass684.429596144;FormC30H56N10O8 Iso0.8297191784707433 Mass684.428258752;FormC34H60N4O10 Iso0.8927942130270573 Mass684.4309441199999;FormC29H60N6O12 Iso0.8354110574300886 Mass684.42692136;FormC33H64O14 Iso0.878662038637744 Mass684.429606728;FormC39H56…	11486.26563	315888.0743	0	8491.621094	218446.9863	0	61786.1875	2821784.671	0	18970.80469	1520102.327	0	31061.95703	2417332.609	0	48030.48438	2484635.107	0	30909.78906	2244191.175	0	29835.69531	2423350.097	0	41556.73828	2683655.553	0	145783.3438	8575346.792	0	114314.1094	5990037.965	0	23545.83826	290808.6078	1	85061.03906	4617136.042	0	67175.17969	4744311.23	0	85849.23438	5698487.809	0	58596.34766	4227973.692
147.9705379	16.75210711	FormC7H6N2O3S4 Iso0.7328667548138968 Mass293.926126052	95712.66722	1953325.815	2	106410.5156	1966832.651	0	116036.8352	2301080.123	2	137551.7188	2428277.279	0	120141.3438	2364355.798	0	130656.7173	2543409.415	2	145224.7969	2763803.318	0	153416.9844	3030137.227	0	152614.2106	3254500.97	2	315517.5312	5826507.571	2	325273.8631	5846094.21	2	320520.2894	5831460.909	2	180187.5313	3396526.967	0	187427.1875	3562915.313	0	169416.3304	3449336.275	2	225029.5313	3711924.063
373.2739423	6.858314667	FormC24H36O3 Iso0.875253046097575 Mass372.26644501199996;FormC17H36N6OS Iso0.8899914760748044 Mass372.2671307719999	0	0	0	0	0	0	0	0	0	510298.0002	4017687.189	1	513960.3419	4051396.529	1	570425.2679	4376440.893	1	0	0	0	0	0	0	1373.664307	2237.551435	0	0	0	0	0	0	0	0	0	0	0	0	0	0	0	0	0	0	0	0	0
149.9560934	16.67397506		126648.7578	2408650.596	0	136476.1879	2561971.773	2	187398.3594	3390764.446	0	176970.3594	3527813.125	0	171698.875	3307415.527	0	181962.4063	3412774.683	0	196674.7478	3498819.595	2	203359.6987	3725181.491	2	231118.375	3705298.598	0	273674.1324	5417943.917	2	304036.9063	5366559.039	0	308020.75	5687901.993	0	201499.0469	3818388.269	0	163799.4531	3505832.738	0	172167.4583	3373337.901	2	233018.6406	3908941.708
331.1727248	4.223270611	FormC13H18N10O Iso0.9017899610042088 Mass330.166505196;FormC12H22N6O5 Iso0.9181741942311842 Mass330.16516780399996;FormC11H26N2O9 Iso0.9348075162386099 Mass330.163830412;FormC20H26O2S Iso0.7951569993144153 Mass330.165351072;FormC13H26N6S2 Iso0.8064883876841075 Mass330.166036832	1933.661499	2783.328899	0	1838.473633	2508.858723	0	2561.060547	15305.22888	0	148888.5164	1111367.632	1	161181.1933	1199775.118	1	144170.2013	1056931.016	1	588241.1079	5182253.245	1	594621.2813	5203581.133	1	643343.247	5314077.696	1	450272.1414	3946821.692	1	474643.2991	4170080.903	1	446257.8385	3913160.602	1	683467.3661	5932927.526	1	668142.6042	5976950.915	1	663428.6875	5783682.748	1	414263.1384	3654121.686
391.2842266	0.240174833	FormC25H34N4 Iso0.8035611190400708 Mass390.278347088;FormC24H38O4 Iso0.8215083732794775 Mass390.277009696;FormC17H38N6O2S Iso0.8423066217318962 Mass390.27769545599995	520283.0313	1.67E+07	0	428053.9375	1.42E+07	0	365541.5625	1.12E+07	0	247280.5156	7828786.14	0	213318.9063	6733925.558	0	198624.2813	6137338.033	0	191025.2188	5657561.816	0	188647.2656	5415830.151	0	170291.3438	5251334.84	0	113070.2109	3304134.255	0	113547.1875	3164031.89	0	120951.1875	3274523.439	0	168952.625	4912871.889	0	151519.1406	4518608.652	0	148180.0156	4308849.397	0	135740.5625	4034184.958
425.3738156	9.412241167	FormC25H48N2O3 Iso0.8339469058062295 Mass424.36649339599995	427815.9555	1.15E+07	1	413039.5882	8035929.852	1	384013.154	5487583.526	1	342635.3341	4230438.836	1	347946.1337	3985465.431	1	333447.5467	3833748.896	1	306232.3	5196575.024	1	312049.1771	3593805.639	1	291941.6228	5386254.915	1	167718.5636	2660226.429	1	150071.5212	1879446.987	1	146779.1451	1576677.613	1	296663.058	5410602.172	1	270943.3222	3998568.397	1	276449.6113	4903664.215	1	259051.7886	5241700.575
151.0386284	16.47781989	FormC13H4N10 Iso0.8827881243019525 Mass300.06204012800004;FormC16H12O6 Iso0.8735293668600491 Mass300.06338810399996;FormC9H12N6O4S Iso0.886059995999786 Mass300.06407386399997;FormC8H16N2O8S Iso0.9060193765632563 Mass300.062736472;FormC9H20N2O3S3 Iso0.7907211653075286 Mass300.0636055;FormC11H13ClN4O4 Iso0.6013025684599819 Mass300.06253257599997	151584.1875	4888418.652	0	212337.4219	6626043.937	0	166277.3594	8501385.234	0	277787.0938	1.06E+07	0	255285.5313	1.19E+07	0	229356.0156	1.30E+07	0	222199.5	1.40E+07	0	203780.9375	1.34E+07	0	245089.3906	1.34E+07	0	60492.99609	414004.9822	0	40692.05469	362673.2953	0	43550.53125	382064.3404	0	177040.8025	1.15E+07	2	244131.4375	9763553.117	0	180918.1622	7062477.723	2	172532.625	7366750.451
500.3609193	9.623875417		0	0	0	0	0	0	0	0	0	464337.8601	4106493.516	2	450487.4717	3968431.198	2	447565.2708	3962938.571	2	2754.27832	3943.761446	0	0	0	0	0	0	0	0	0	0	0	0	0	0	0	0	0	0	0	0	0	0	0	0	0	0	0
291.1928945	12.10729806	FormC14H22N6O Iso0.7823247084476852 Mass290.18550932399995;FormC13H26N2O5 Iso0.7911875355678719 Mass290.18417193199997;FormC14H30N2S2 Iso0.7275643911018621 Mass290.18504096	37897.8125	3502530.26	0	25539.50963	2197912.431	1	29198.74023	3258920.368	0	54047.375	3384849.51	0	33151.97656	3751185.485	0	49366.67578	3607329.285	0	30618.69968	3351865.642	1	39763.94531	4090984.655	0	36512.07031	4030665.928	0	89849.625	4104236.285	0	22284.43011	2237292.432	1	44330.81641	3933241.827	0	42969.77734	4078656.572	0	46782.72656	3794279.032	0	60185.41406	3982230.855	0	50110.69141	4147487.62
137.0596406	2.080065833	FormC8H8O2 Iso0.6022403816558353 Mass136.052429496	53227.625	1.27E+07	0	48820.45313	1.15E+07	0	47837.39453	1.06E+07	0	58660.5	7795229.697	0	49951.22266	7723744.117	0	51765.02344	7121355.524	0	30691.97852	6415054.195	0	28418.50391	5882538.272	0	28813.02734	5411152.99	0	14438.11837	2440846.541	1	18752.08008	3305775.849	0	18306.28711	3201594.143	0	32630.36133	5051168.754	0	24168.97852	4419339.741	0	24443.96875	4366379.37	0	18818.33054	4156822.143
263.1615088	12.81254272	FormC12H18N6O Iso0.9455693435998681 Mass262.15420919599995;FormC12H26N2S2 Iso0.8793824051472233 Mass262.153740832	18400.31055	2955126.572	0	20229.93945	2854295.648	0	24506.78516	2756074.393	0	24935.49414	3172763.609	0	28036.0625	3461631.88	0	29007.91797	3525520.365	0	33514.00391	3876093.152	0	32919.44922	4043259.521	0	29037.93164	3838471.645	0	28482.88518	4080134.724	1	28722.71875	3985960.451	0	29797.375	4055362.591	0	27339.35938	3877309.488	0	40585.00391	3907027.697	0	34220.77344	3829312.137	0	45178.42969	3849247.959
190.9648209	16.45547894	FormC5H2O6S Iso0.9008796700578631 Mass189.957208784;FormC6H6OS3 Iso0.79351834931044 Mass189.958077812	505036.8125	1994474.471	0	727375.3125	3177060.012	0	791828.1875	4115182.391	0	834557.9375	5036628.529	0	881847.1875	5334839.873	0	1125518.375	6729056.13	0	1003795.125	7199766.557	0	1162902.875	7539619.494	0	1351199.125	8153076.875	0	79826.74219	223296.4461	0	79954.75	222722.1838	0	37716.02344	90973.04322	0	1027721.514	8281574.846	1	1492995.25	7321476.932	0	1446093.25	7589493.867	0	1319747.125	6276614.034
135.9922633	16.72335139		121902.0391	2647406.737	0	105216.6719	2500767.905	0	121402.3359	2769906.017	0	119903.1016	2749321.825	0	129165.1953	2690023.047	0	122263.3281	2904266.045	0	128155.6328	3233377.275	1	143872.6276	3364241.091	1	167215.2188	3295846.581	0	223164.8527	5132380.369	1	199187.625	4686622.905	0	227552.3906	5051683.486	0	151143.1563	3472778.383	0	159564.8162	3810713.162	1	163778.9844	3519198.744	0	174255.7083	3917602.206
139.0753304	17.53422172	FormC8H10O2 Iso0.9428517727108433 Mass138.06807956	225227.2031	4610880.995	0	188287.4844	4409767.82	0	200544.5781	3997252.223	0	204206.1875	3877420.687	0	175207.1094	3914368.754	0	163242.9844	3340626.932	0	220279.2188	4139027.161	0	159576.9531	3534816.104	0	169298.0469	3370360.604	0	211156.9063	4253761.925	0	194926.8125	4666713.767	0	160437.1406	4177456.38	0	195019.5156	3819263.079	0	204606.0781	3693133.575	0	198264.7188	3451992.598	0	152087.9688	3242990.111
176.0915735	0.309599	FormC7H13NO4 Iso0.9507705903173091 Mass175.084457896	83728.54688	2558671.71	0	95129.39844	3113355.983	0	109725.2578	3430402.755	0	119622.6719	3679215.427	0	121445.9922	3831346.489	0	134242.5156	4004779.219	0	137082.2188	4026310.366	0	134251.6719	4267583.836	0	135928.5	4191709.183	0	117373.0313	3555994.121	0	122842.6953	3521683.994	0	120168.8359	3529524.636	0	134752.6875	4132209.977	0	133628.4688	4169358.536	0	132049.9063	4057895.092	0	127784.2266	3909903.679
456.279968	14.59488044	FormC18H29N15 Iso0.8766362542477566 Mass455.273035928;FormC17H33N11O4 Iso0.8798083297136108 Mass455.27169853600003;FormC20H41NO10 Iso0.9089270677982934 Mass455.27304651199995;FormC25H37N5OS Iso0.9183795823461687 Mass455.271881804;FormC17H41N7O3S2 Iso0.8124735785344823 Mass455.271230172;FormC25H45NS3 Iso0.7817289480408062 Mass455.27141344000006	39054.83594	4290343.238	0	38162.87109	4077730.577	0	31669.97219	2516104.026	1	39784.73828	4043895.389	0	36592.62891	3811629.333	0	44810.59766	4213556.171	0	46347.88672	4202821.865	0	43531.48438	4114106.521	0	40319.82813	3928710.192	0	20512.28711	2405739.258	0	19838.27344	2192891.755	0	18796.35938	2062160.858	0	43737.22656	4091047.959	0	37525.94141	4093097.899	0	34957.95703	4067077.164	0	35360.07422	3837719.481
303.8837556	16.69911572		105839.1094	2126784.601	0	122358.7031	2423335.69	0	118752.3828	2785087.762	0	129188.6172	2855778.229	0	131951.5625	3016631.848	0	136794.3906	3075758.316	0	159616.2188	3421940.126	0	164895.1563	3456754.273	0	155555.3594	3166396.796	0	244442.7366	5479111.871	1	251165.2656	5235669.19	0	270948.2188	5373192.677	0	170063	3501726.455	0	175689.2188	3521415.721	0	172650.1563	3772962.379	0	179802.1094	3580014.037
169.9771849	0.115049111		74089.63281	2175372.033	0	74683.14844	2274286.437	0	90548.71094	2588666.162	0	92430.23438	2545774.137	0	87050.53906	2628690.599	0	98581.07813	2669568.023	0	100450.7813	2704974.415	0	101517.7422	2867124.072	0	135682.4844	3838407.018	0	111432.2422	3295147.715	0	122440.6328	3513723.302	0	146806.4531	3513865.269	0	117532.9609	3277117.162	0	156400.3438	4840868.788	0	169088.5938	5053460.103	0	127243.0547	3786594.313
336.1254861	7.131623036	FormC21H13N5 Iso0.8763698673426299 Mass335.11709541600004;FormC9H17N7O7 Iso0.9039735614697615 Mass335.118945884;FormC17H21NO4S Iso0.8754307082124765 Mass335.119129152;FormC10H21N7O2S2 Iso0.641871955761793 Mass335.11981491200004	432843.2188	2582980.831	0	518902.7188	3100547.481	0	432114.375	2766029.633	0	509850.8464	3703984.004	1	575985.0336	4366576.323	1	595086.8063	4505196.436	1	535305.1763	4012008.373	1	544075.1717	4129001.206	1	551619.4178	4239623.142	1	407360.8438	1441609.019	0	477362.3438	2099542.822	0	530963.625	2429443.502	0	600576.3754	4619650.754	1	610998.5951	4739626.748	1	610396.0406	4514750.958	1	541535.5153	4108883.596
231.970675	16.51091833		895579.7191	8033868.796	1	844792.7478	7592768.031	1	918444.5625	7124529.422	0	758801.125	5901265.425	0	771224.9375	5879064.822	0	718461.8125	5432233.364	0	718402.9375	5687857.531	0	635674	4788634.688	0	524156.625	4744069.883	0	170533.3438	722060.5396	0	114161.5078	597253.1441	0	117052.9219	563343.9503	0	500935.0104	4722843.431	1	597097.6875	4653840.014	0	474670.0625	4201148.017	0	454552.0052	4333080.222
278.8929166	0.757484944		5429.873535	33480.21027	0	4159.905273	41150.50748	0	3663.014893	34481.62305	0	495674.8183	3412422.404	1	510541.5625	3498384.161	0	582577.0625	3453963.342	0	543361.92	3597319.593	1	636893.125	3716721.594	0	538922.1882	3564744.616	1	519909.1749	3587240.269	1	544757.5432	4001866.874	1	573875.375	3993711.638	0	600423.875	3713125.982	0	589892.625	3721169.013	0	522412.7054	3494314.663	1	525035.8689	3629951.423
283.1748862	14.06035967	FormC9H18N10O Iso0.7619900209435925 Mass282.166505196;FormC12H26O7 Iso0.702807927603486 Mass282.167853172	32181.26195	7261359.91	1	40211.77734	6783985.646	0	43064.76563	6588722.521	0	35311.05078	5129789.281	0	27332.66211	4810748.291	0	35200.51953	4596504.389	0	28122.93945	4149258.227	0	29686.48047	4072199.916	0	25945.46875	3929248.583	0	17663.80469	3072109.579	0	16874.66602	3001130.714	0	17225.82813	2962757.375	0	32164.50977	3888742.69	0	22728.12891	3681224.391	0	14288.06478	566225.1762	1	24895.83984	3875485.66
564.1964991	16.05007292		0	0	0	0	0	0	0	0	0	0	0	0	0	0	0	0	0	0	0	0	0	0	0	0	0	0	0	1513224	1.39E+07	0	4594.261719	36094.8587	0	11457.46117	151776.9633	1	0	0	0	699402.6875	7225760.445	0	0	0	0	0	0
142.0335588	0.808993167	FormC16H10O5 Iso0.8599791932373468 Mass282.05282342;FormC9H10N6O3S Iso0.8733921496651581 Mass282.05350918;FormC8H14N2O7S Iso0.8881107122508612 Mass282.052171788;FormC17H14S2 Iso0.7504763740725818 Mass282.053692448;FormC9H18N2O2S3 Iso0.7757733384783035 Mass282.05304081599996	19837.26563	3123953.565	0	31593.75977	3929949.078	0	31751.35742	4982213.339	0	260364.8025	2217089.297	2	240136.5815	2357350.086	2	250687.7362	2077239.895	2	330191.6164	2779561.287	2	289940.6114	2673557.881	2	240837.6507	2354807.084	2	197008.75	3370611.378	0	134034.5584	2104404.283	2	176745.1406	3117606.191	0	336880.625	9332861.8	0	293314.3981	2679909.98	2	236561.7656	8009965.234	0	326552.5625	8142528.163
149.0959213	6.469983556	FormC10H12O Iso0.8038631875246949 Mass148.088815004	56017.16016	1.03E+07	0	46302.95703	9635094.416	0	40853.73438	8231185.529	0	39406.44141	7017138.969	0	42737.65625	6807988.322	0	32658.59301	6366885.129	1	31207.34375	5595138.926	0	35549.97656	5433886.518	0	30319.5957	5067852.985	0	20406.76758	3552939.185	0	21693.4707	3494394.914	0	20250.30469	3538700.089	0	27416.75586	4686760.336	0	23155.16211	4198461.886	0	24632.42773	4098364.013	0	23788.86328	3736099.705
321.1308134	14.82687722	FormC14H12N10 Iso0.9554819511906908 Mass320.12464038400003;FormC13H16N6O4 Iso0.9756077428348836 Mass320.123302992;FormC21H20OS Iso0.8531214148812437 Mass320.12348626;FormC13H24N2O3S2 Iso0.892790413020436 Mass320.12283462799996;FormC8H17ClN10O2 Iso0.6009976465560827 Mass320.122447464;FormC12H21ClN4O4 Iso0.6337069761044297 Mass320.12513283199996	106201.7031	6427036.873	0	80363.3125	5836186.437	0	102317.0625	5879876.593	0	130740.7656	4856423.108	0	70125.97656	4776171.24	0	61422.53516	4733356.253	0	66829.4375	4571469.168	0	98180.28906	4458534.878	0	55451.17969	4285647.73	0	44631.78125	2974056.845	0	58144.55469	2846117.626	0	43305.58594	2593451.967	0	51184.875	4047998.232	0	78391.64844	4114529.222	0	101125.0781	3886174.788	0	62441.875	3782198.714
300.2015182	14.62822894		49294.69531	7194743.897	0	34237.62742	6717880.079	1	49115.48438	6022026.722	0	33310.78125	4930452.867	0	27619.86719	4303166.493	0	30631.46289	4453372.332	0	38662.8125	4374396.747	0	16551.13091	156308.993	1	16605.54818	420619.9177	1	19871.72461	3211819.76	0	26122.18945	3101815.212	0	22031.65234	3030016.82	0	31357.46875	3507922.824	0	17136.21029	448539.2207	1	25594.80469	3808023.897	0	17979.03525	806571.7712
131.9298063	17.1320295		241621.8594	7777140.828	0	246990.6094	7281557.747	0	236617.0882	7204934.76	1	221729.5	6831559.719	0	224590.2188	6748508.401	0	204116.2188	6272830.206	0	179112.25	5908050.819	0	189024.7031	5815768.176	0	180421.2969	5706176	0	81909.16406	3245035.37	0	75044.5	3084496.135	0	78798.60156	3070903.324	0	142809.6719	4792206.588	0	133425.3906	4575728.278	0	126043.9063	4173664.314	0	127139.1016	4081183.749
215.127551	5.100002222	FormC11H18O4 Iso0.7332014385481005 Mass214.120509056	62178.84766	1.10E+07	0	46763.44141	1.05E+07	0	45752.51953	9152597.153	0	32701.01953	7551916.042	0	25761.92513	7249313.07	1	36621.91406	6874564.353	0	35830.55859	6136827.911	0	33138.11328	5650482.245	0	27003.10352	5328377.107	0	17829.08398	2947960.518	0	14646.08105	2799181.43	0	14636.91016	2755284.56	0	23757.79883	4648903.9	0	32647.79883	4425303.375	0	22160.82813	4188727.617	0	19402.52539	3893359.335
493.3532332	9.052123333	FormC61H84N12 Iso0.627224304577 Mass984.6941906879999;FormC56H84N14O2 Iso0.6986757223033861 Mass984.6901679279999;FormC60H88N8O4 Iso0.6562355852541151 Mass984.692853296;FormC64H92N2O6 Iso0.611461884955248 Mass984.695538664;FormC55H88N10O6 Iso0.7224170263435473 Mass984.688830536;FormC49H88N14O7 Iso0.7934497189581932 Mass984.696041156;FormC59H92N4O8 Iso0.6785823205562888 Mass984.691515904;FormC54H9…	2573.246582	11005.70795	0	0	0	0	0	0	0	944574.9948	7378112.609	2	907115.4494	7289799.757	2	950453.1057	7496081.316	2	2390.938721	6404.950724	0	0	0	0	0	0	0	0	0	0	0	0	0	0	0	0	0	0	0	2004.528687	2901.14055	0	0	0	0	0	0
167.9819887	16.71886722		93311.74981	2474028.94	1	120841.7266	2613435.386	0	113461	2907201.893	0	123836.3281	2832581.366	0	114967.2266	2819458.993	0	112896.3594	2884599.127	0	141778.375	2989681.808	0	127347.0391	3100691.416	0	140345.4063	3089715.398	0	198359.9293	4572486.147	1	221850.936	4882500.382	1	208094.6153	4849823.815	1	123610.1756	3171921.337	1	142465.4219	3106635.49	0	147991.6406	3163827.22	0	159739.4375	3381706.203
130.5256539	9.066758389	FormC7H9N5O4S Iso0.9240559737875339 Mass259.037524768;FormC7H17NO3S3 Iso0.8231471194805484 Mass259.037056404;FormC10H6ClN7 Iso0.6098779467279458 Mass259.037320872;FormC9H10ClN3O4 Iso0.6282910484805321 Mass259.03598347999997	23020.7168	2247695.55	0	36002.82422	3535015.983	0	48429.96094	5005292.136	0	49381.21484	5569864.84	0	55533.74219	6485979.934	0	57568.44141	6945779.658	0	79963.34375	9704498.178	0	63180.6955	1.01E+07	2	73150.36719	1.02E+07	0	14592.10156	806691.8836	0	10212.20703	783772.5164	0	11354.48047	714141.2418	0	74160.4375	9573172.343	0	70700.83594	8353832.897	0	73469.14844	8345825.335	0	64893.32813	6871884.717
260.9242272	16.59770811		62673.08594	1785136.082	0	107489	2357247.795	0	118832.1563	2944208.23	0	146124.5781	3357284.704	0	113160.8281	3641516.934	0	152933.0666	4290470.926	1	207352.625	5003768.353	0	187587.5	5100522.034	0	179510.8281	5310484.871	0	41522.72656	1183690.29	0	48289.24219	1098525.02	0	50675.08203	1139100.149	0	259900.0469	6052858.405	0	201190.0313	5967556.698	0	212351.8125	6204093.135	0	200203.4844	6556172.729
659.4813348	14.44313989		324525.125	3508428.834	0	263668.6875	3645740.246	0	231770.6719	3085379.515	0	261906.3281	3550475.795	0	287618.3438	4012566.415	0	255858.1563	3622020.955	0	223340.9844	3156726.232	0	195136.8438	3005861.256	0	225330.3594	3464181.789	0	153265.0469	2105685.412	0	113649	1926926.397	0	142419.6719	1912010.654	0	278363.25	3195420.596	0	293462.1563	3746166.579	0	231209.4844	3702474.99	0	276532.6875	3868412.058
456.2800115	13.644995	FormC18H29N15 Iso0.9002690967005986 Mass455.273035928;FormC17H33N11O4 Iso0.9204668022711656 Mass455.27169853600003;FormC21H37N5O6 Iso0.9554440120193343 Mass455.27438390400005;FormC20H41NO10 Iso0.9494951802343692 Mass455.27304651199995;FormC25H37N5OS Iso0.8632898652282567 Mass455.271881804;FormC24H41NO5S Iso0.8919046721192455 Mass455.270544412;FormC17H41N7O3S2 Iso0.8500203186379043 Mass455.2712301…	39054.83594	4165096.547	0	34864.47656	3848526.362	0	33755.65625	4086935.161	0	39784.73828	3933762.164	0	36726.31641	3824263.796	0	44810.59766	4181039.432	0	39867.36328	4135311.6	0	35783.20675	2243977.022	1	40319.82813	4207322.957	0	20582.82031	2456427.458	0	19439.48438	2321393.602	0	13088.88128	386687.9342	1	36945.15625	4204103.675	0	37525.94141	4296641.057	0	34957.95703	4161709.989	0	29150.3384	457925.8228
594.3693489	3.532504667	FormC38H47N3O3 Iso0.6683310055656418 Mass593.361742364;FormC23H43N15O4 Iso0.8192649932705671 Mass593.362244856;FormC27H47N9O6 Iso0.7863288252294841 Mass593.364930224;FormC22H47N11O8 Iso0.8388447616951535 Mass593.360907464;FormC26H51N5O10 Iso0.804314095530205 Mass593.363592832;FormC21H51N7O12 Iso0.8566734548047077 Mass593.359570072;FormC31H47N9OS Iso0.6908697685939725 Mass593.362428124;FormC30H51N…	1975.137695	4029.925059	0	0	0	0	0	0	0	586917.8348	3556575.93	1	627845.9628	3652560.329	1	645044.845	3994671.242	1	0	0	0	0	0	0	0	0	0	0	0	0	0	0	0	0	0	0	0	0	0	0	0	0	1939.790771	2822.100044	0	0	0
349.1469171	2.57965037	FormC12H16N10O3 Iso0.8869357031093179 Mass348.140684372;FormC11H20N6O7 Iso0.90291023290393 Mass348.13934697999997;FormC10H24N2O11 Iso0.9199210948894895 Mass348.138009588;FormC20H20N4S Iso0.7645698846075327 Mass348.14086764;FormC19H24O4S Iso0.7818557948566401 Mass348.139530248;FormC12H24N6O2S2 Iso0.7949662366333032 Mass348.140216008	0	0	0	0	0	0	0	0	0	77272.76588	479900.3655	1	104134.9453	493963.3102	0	97026.23438	531926.9591	0	511986.5933	3712390.29	1	469666.1816	3547235.712	1	443800.7684	3158075.93	1	546166.4338	3976098.601	1	563644.8906	4188262.789	1	553947.3795	4285287.773	1	444834.3451	3143704.89	1	398201.7161	2720557.45	1	402398.9626	2876725.431	1	510546.0052	3516307.278
305.1206514	2.249672716	FormC10H12N10O2 Iso0.9128698632102479 Mass304.11446962400004;FormC9H16N6O6 Iso0.9283501157125779 Mass304.113132232;FormC17H20O3S Iso0.8087493253717839 Mass304.1133155;FormC10H20N6OS2 Iso0.8188586287522711 Mass304.11400125999995	0	0	0	0	0	0	0	0	0	72188.07813	356992.498	0	71322.75781	364043.0888	0	56603.23438	298149.2305	0	484484.7872	3852499.261	1	446890.0022	3548404.904	1	409997.4472	3270709.943	1	491254.5476	4163230.908	1	496604.7879	4219750.151	1	500461.6079	4146444.935	1	382487.9382	2981997.414	1	371032.8705	2835000.83	1	330259.7098	2631719.809	1	447338.8028	3513322.964
212.0914807	1.391525556	FormC10H13NO4 Iso0.7316829631139753 Mass211.084457896	12716.7959	2200514.086	0	15511.14844	2412073.587	0	18920.62109	2671788.653	0	19758.72266	2882085.5	0	15789.38095	1961789.414	1	21749.06445	3157856.687	0	23346.85607	3388931.903	1	27016.13477	3730114.167	0	26692.41406	3528242.458	0	21831.16602	3669592.07	0	25696.63867	3715659.68	0	24033.25577	3399593.728	1	26988.12695	3558772.045	0	26814.87109	3610800.525	0	29155.97852	3583476.402	0	31133.23242	3700022.111
263.0814087	7.071615333	FormC16H10N2O2 Iso0.8790336280551951 Mass262.07422756;FormC9H10N8S Iso0.8954114302442019 Mass262.07491332;FormC8H14N4O4S Iso0.9114307278504846 Mass262.07357592799997;FormC11H11ClN6 Iso0.6010617220402843 Mass262.07337203199995	76091.67188	2371586.948	0	75087.88588	763265.1258	1	77106.66074	848012.9319	1	68184.53265	1028088.12	1	83185.92294	1269437.156	1	94401.24126	1169884.13	1	104970.1274	1541003.71	1	97820.54632	1736711.75	1	104292.4315	1566365.008	1	82453.63058	1146859.237	1	83271.04688	3838723.464	0	82405.4069	1222000.419	1	113848.5156	2038413.042	1	113747.7156	1878910.055	1	110847.3127	3303116.443	1	132820.3025	1955073.251
112.5196313	14.70776133		56924.17578	3255755.619	0	55041.95703	3442890.524	0	55073.71875	3442257.565	0	57512.99609	3637106.597	0	48191.24219	3748222.663	0	73718.51563	3669327.476	0	55949.28125	4171421.523	0	47828.8125	3682365.583	0	59692.28516	3855099.402	0	30312.19531	2001048.806	0	30651.9082	2103768.692	0	20394.30831	2053598.032	2	67499.46875	3817827.022	0	54402.94922	3957459.072	0	76722.79688	4193771.563	0	33672.09998	1340935.221
100.0245991	0.649925222		2357.817383	23713.49212	0	2124.4646	24689.3349	0	2566.683105	19103.73519	0	352657.5678	2739226.372	1	361613.8676	3011517.44	1	421496.1628	3287819.076	1	342651.1674	2998033.32	1	419678.8679	3406804.348	1	408057.0612	3211992.483	1	420429.7586	3475462.082	1	406157.252	3591766.299	1	410223.0506	3603307.965	1	330669.5126	2913269.21	1	467119.0359	3485862.949	1	371665.5621	2997142.031	1	310512.4849	3151118.51
235.2053934	11.01098528	FormC16H26O Iso0.9263111366242062 Mass234.198365452	44089.94141	7900128.48	0	31616.69727	6792072.432	0	42427.08594	6294268.93	0	31993.11328	5506493.578	0	44315.48828	5416962.947	0	59044.26851	1703097.366	1	47084.32031	5381857.057	0	42121.59375	6202199.301	0	51733.61328	6200738.82	0	65988.19531	2968999.673	0	57211.2407	2884727.913	1	72178.84375	2874858.791	0	73094.42969	5733519.385	0	45235.05469	4630785.461	0	51396.04297	4280804.556	0	55131.97656	3994066.804
158.0809908	2.2050105	FormC7H11NO3 Iso0.6765833901804867 Mass157.07389321199997	17016.75977	3685403.205	0	21415.58594	4047235.328	0	20211.41992	4303516.084	0	43716.40234	4444763.302	0	37224.70313	4615268.698	0	39810.60547	4534276.926	0	22143.54492	4288140.388	0	22039.3418	4201994.083	0	20713.64063	4242889.115	0	17209.40234	3036778.352	0	14766.33105	2838044.003	0	15811.58008	2788630.398	0	23542.82227	3900192.746	0	17983.39063	3696622.349	0	19055.34375	3446104.413	0	20353.03906	3674464.834
303.1412279	12.55293817	FormC11H14N10O Iso0.9339865538504046 Mass302.135205068;FormC10H18N6O5 Iso0.9587312566571927 Mass302.13386767599997;FormC18H22O2S Iso0.8380322070571474 Mass302.134050944;FormC11H22N6S2 Iso0.8486468345898723 Mass302.134736704	119785.9375	6845397.845	0	65267.85156	6038072.633	0	43753.6795	6240133.796	1	90878.40625	5314843.83	0	51798.08594	4664886.252	0	62055.77734	4306206.566	0	60698.25	4339968.798	0	43724.39063	4232297.251	0	43403.50391	4028829.833	0	36159.44922	2098077.894	0	24361.89453	2289871.316	0	21260.1875	2099479.669	0	33192.17578	3654333.891	0	39527.92969	3360646.859	0	56835.48828	3494136.326	0	55412.83594	3425473.46
283.1749325	13.59385689	FormC12H26O7 Iso0.7135521602495413 Mass282.167853172	39653.39063	6613338.257	0	32238.66406	6084776.11	1	43064.76563	6058444.779	0	35311.05078	4600118.267	0	12157.75846	283517.2268	1	35200.51953	4119404.836	0	28122.93945	3711105.001	0	14452.15848	682384.5518	1	25945.46875	3509748.304	0	17663.80469	2831891.435	0	16874.66602	2769650.296	0	9863.301432	469729.2597	1	14501.81655	663937.0195	1	22728.12891	3323768.891	0	17168.28413	477984.3021	1	24895.83984	3525409.957
393.2092515	15.52664178	FormC15H24N10O3 Iso0.843012330024156 Mass392.203284628;FormC14H28N6O7 Iso0.8654633030365608 Mass392.20194723599997;FormC23H28N4S Iso0.7374665094455201 Mass392.203467896;FormC22H32O4S Iso0.7486021566891681 Mass392.202130504;FormC15H32N6O2S2 Iso0.7659850588275388 Mass392.202816264	89081.72656	4103522.318	0	67879	4042201.299	0	80891.64063	4248252.027	0	74793.02344	4061793.975	0	82089.72656	3962190.523	0	90776.54688	4361090.74	0	94893.72656	4133410.595	0	91272.15625	4283050.201	0	78162.03125	3786505.145	0	19372.38486	626703.1474	1	27599.45117	1475090.271	0	26196.25781	1372616.215	0	111867.1719	3903795.494	0	68269.875	3686377.214	0	64966.59766	3626998.464	0	39199.84505	1422386.918
407.0957502	2.51131875	FormC17H6N14 Iso0.7944988354592534 Mass406.089986192;FormC16H10N10O4 Iso0.8095393412559132 Mass406.08864880000004;FormC15H14N6O8 Iso0.8257991551557272 Mass406.087311408;FormC19H18O10 Iso0.7932489065467525 Mass406.089996776;FormC24H14N4OS Iso0.707730596154192 Mass406.088832068;FormC23H18O5S Iso0.7232163729168471 Mass406.087494676;FormC11H22N2O12S Iso0.8486428663737468 Mass406.08934514399994;FormC1…	0	0	0	0	0	0	0	0	0	502481.1197	3347387.557	1	507551.1935	3312102.314	1	509648.6092	3783737.71	1	0	0	0	0	0	0	0	0	0	0	0	0	0	0	0	0	0	0	0	0	0	0	0	0	0	0	0	0	0
129.9791033	0.640912278		4977.827637	53134.40416	0	3598.205078	61634.01763	0	4274.526367	66690.53958	0	503331.0938	2881854.561	0	455199.125	2824598.137	0	433599.375	2680361.145	0	524526.875	3408664.853	0	528275.5	3343389.589	0	483189.1563	3425311.626	0	536733.0625	3198893.126	0	525532.625	3166242.511	0	489197.8438	3323929.129	0	536558.25	3312265.056	0	512932.875	3563363.181	0	508293.75	3412580.273	0	514503.2188	3026104.407
496.4207729	11.95308456	FormC23H49N11O Iso0.820704308638505 Mass495.412155188;FormC27H53N5O3 Iso0.7863543522283105 Mass495.414840556;FormC20H53N11OS Iso0.798644364687544 Mass495.415526316	137639.3309	2969348.571	1	123830.2753	2544352.056	1	119187.963	2168212.876	1	651192.3378	1.22E+07	1	722287.2039	1.25E+07	1	605680.622	7569332.867	1	107764.3858	2041632.157	1	100003.1901	2375206.434	1	102900.4827	2329988.419	1	218649.1659	4203823.567	1	232859.4051	3693756.78	1	215604.7746	5383470.286	1	96174.14379	2138849.51	1	127873.1094	3685052.034	0	108194.3739	2551285.333	1	119072.2459	2404381.98
149.9877678	7.938987333		22664.54688	4130648.06	0	24486.96094	4115815.383	0	24847.55664	3760138.772	0	18915.45313	3387846.51	0	18500.41016	3119808.435	0	19107.15234	3204819.146	0	17945.60742	3189143.936	0	19469.29102	3134876.654	0	19152.42578	3089350.412	0	18921.80469	3609987.076	0	17533.01172	3565218.959	0	18330.61133	3796382.212	0	13979.61816	3042289.921	0	15641.18457	2958561.588	0	16923.42188	2997995.09	0	18655.67969	2987537.874
522.3741579	9.575610556		0	0	0	0	0	0	0	0	0	359904.2664	3147529.996	2	368390.3876	3361728.871	2	370207.3847	3281881.217	2	0	0	0	0	0	0	0	0	0	0	0	0	0	0	0	0	0	0	0	0	0	0	0	0	0	0	0	0	0
139.0752879	0.250296389	FormC8H10O2 Iso0.9418129585481172 Mass138.06807956	149049.6563	5111692.867	0	144092.75	5303219.637	0	126958.2188	4725732.011	0	130045.4141	3875209.897	0	111636.0249	3760830.344	1	130156.8359	3957987.595	0	125231.3281	3448289.927	0	116372.4766	3482815.011	0	116606.75	3219785.869	0	101356.5934	2941946.379	1	125538.6797	3347652.176	0	117982.2124	3295176.362	1	92136.96094	2807929.914	0	116253.9531	3383027.625	0	112611.0859	3337211.786	0	92778.03906	2677044.547
386.3992356	12.29777828	FormC24H51NO2 Iso0.8176855084810717 Mass385.39197987200004	418218.6711	6065788.822	1	346393.224	4873007.281	1	294477.5469	4058645.257	1	270872.4933	3807285.535	1	270827.4799	3750387.749	1	258947.4665	3719624.508	1	268117.1853	3259892.764	1	256026.2976	3183566.856	1	278433.2106	3321697.855	1	235575.9589	2591250.082	1	242582.803	2627094.705	1	243586.2042	2625593.429	1	236223.3624	3244076.483	1	249227.5087	3196836.024	1	276144.7917	3299043.125	1	345975.25	3464029.586
614.4836648	10.95670444	FormC29H55N15 Iso0.8623207274209707 Mass613.47648676;FormC33H59N9O2 Iso0.8270385941146905 Mass613.479172128;FormC28H59N11O4 Iso0.8831161010945333 Mass613.475149368;FormC32H63N5O6 Iso0.8467764126517556 Mass613.477834736;FormC27H63N7O8 Iso0.902429058947902 Mass613.473811976;FormC36H63N5OS Iso0.7420388452489476 Mass613.475332636;FormC25H63N11O4S Iso0.858700655731404 Mass613.478520496;FormC35H67NO5S …	84854.3125	3502695.372	0	75471.76749	1879023.419	1	80166.81492	1835096.32	1	1524390.821	2.84E+07	1	1581015.935	3.05E+07	1	1522692.426	2.88E+07	1	87004.73363	2202086.108	1	90582.59301	2130968.27	1	81014.09821	2088896.826	1	139412.5629	4712544.317	1	136358.0766	3883524.661	1	119875.5167	3322539.777	1	95934.5997	2295021.962	1	86194.76042	1909169.85	1	100229.9531	3809806.807	0	91268.72656	3741766.448
402.3576047	15.91752522	FormC24H43N5 Iso0.9162473603076542 Mass401.351846376;FormC23H47NO4 Iso0.9463858645341575 Mass401.35050898400004	96618.92188	3334780.797	0	78615.42188	3186954.855	0	87065.67188	3111021.125	0	95849.85938	3218104.957	0	85352.74219	3003326.015	0	72873.43564	2880003.888	1	100087.0625	3120784.944	0	81200.125	3080807.762	0	78317.47656	2941165.46	0	106623.7891	3327314.341	0	96272.22656	3260347.473	0	87738.94531	3353249.617	0	75142.25	3055610.198	0	94265	2923994.485	0	87031.78125	3126909.606	0	87026.85156	3074590.477
112.5196374	13.64639889		38577.00781	2675535.104	0	55041.95703	3054006.343	0	42912.76563	2787586.236	0	47059.47656	3174138.238	0	48191.24219	2964964.822	0	73718.51563	3409357.84	0	47786.54297	3367666.705	0	47828.8125	3404525.632	0	41616.70703	3362652.014	0	41154.19922	2465988.355	0	30651.9082	2680349.123	0	39703.03516	2479220.3	0	53463.36719	3644514.404	0	54402.94922	3828176.464	0	58734.51563	3887551.982	0	52379.66406	3790174.249
223.9883416	16.53499656		115896.5078	3698256.552	0	106355.6484	3537083.131	0	88517.85714	2830755.261	1	99326.29688	3029936.025	0	80942.41406	2923138.15	0	99047.60938	2913492.382	0	87962.07031	2824130.131	0	103272.9922	2833547.86	0	79537.15625	2801863.087	0	223513.0469	4837873.642	1	314736.4375	4811991.109	0	253947.9598	5260128.673	1	75189.07031	2673852.196	0	103498.7031	2846475.885	0	104227.7422	2875387.236	0	81444.60938	2975744.52
550.3429973	3.369626944	FormC36H43N3O2 Iso0.7179993070610096 Mass549.3355276159999;FormC21H39N15O3 Iso0.8675336536981508 Mass549.336030108;FormC20H43N11O7 Iso0.8725817553455074 Mass549.3346927160001;FormC24H47N5O9 Iso0.8528308421352517 Mass549.337378084;FormC19H47N7O11 Iso0.9054143623878479 Mass549.333355324;FormC29H43N9S Iso0.7381930521886861 Mass549.3362133759999;FormC28H47N5O4S Iso0.7446575518337656 Mass549.334875984…	0	0	0	0	0	0	0	0	0	1005579.82	6431363.552	1	1027599.585	6623165.378	1	921332.411	6430791.284	1	2031.749634	2975.305741	0	0	0	0	0	0	0	0	0	0	0	0	0	0	0	0	1527.331787	2464.054361	0	0	0	0	0	0	0	0	0
270.0315931	4.485098125	FormC9H3N9S Iso0.8898640075926983 Mass269.023212096;FormC5H11N5O4S2 Iso0.8357879706492222 Mass269.025245832	0	0	0	0	0	0	0	0	0	0	0	0	0	0	0	0	0	0	0	0	0	0	0	0	0	0	0	0	0	0	0	0	0	1215.150269	1829.569115	0	0	0	0	0	0	0	0	0	0	0	0
438.3789123	11.27806489	FormC20H43N11 Iso0.869018804583551 Mass437.370290376;FormC24H47N5O2 Iso0.8373751211654629 Mass437.37297574400003;FormC17H47N11S Iso0.8348393630695052 Mass437.37366150400004	113416.4234	2482907.617	1	79015	2265450.244	1	73118.60491	2094363.101	1	726319.0446	1.37E+07	1	747162.4167	1.37E+07	1	673486.9122	1.39E+07	1	94495.19531	2684085.221	0	92249.71689	2254031.327	1	86328.60938	2914909.285	0	137207.1045	3365376.217	1	160302.0156	4417744.591	0	138899.9141	3507804.736	1	88063.37891	2572675.833	1	102147.8984	2935112.55	0	84076.78609	2094065.075	1	86536.84821	2284970.389
339.373411	8.277981111	FormC22H46N2 Iso0.8630936072076043 Mass338.366099472	19866.50991	293567.9547	1	32350.96484	528643.3129	1	58756.8125	864635.1085	0	80846.5	1073959.836	0	89280.01116	1287699.899	1	106375.0547	1498234.327	0	149665.2649	2317974.394	1	165905.5818	2512242.361	1	167075.6224	2530904.915	1	208599.4807	3502607.247	1	206689.9717	3675082.376	1	199197.1853	3538588.846	1	196605.0469	2979959.049	0	189966.1176	2927622.476	1	182146.4405	2855575.081	1	189703.5238	3102525.347
526.4312359	14.153037	FormC24H51N11O2 Iso0.9134025690726775 Mass525.422719872;FormC28H55N5O4 Iso0.9303014150979809 Mass525.42540524;FormC23H55N7O6 Iso0.9437959056679767 Mass525.42138248;FormC21H55N11O2S Iso0.8714862483072733 Mass525.426091;FormC31H59NO3S Iso0.8495060695792113 Mass525.421565748	24224.99023	3143728.759	0	25294.89648	3060579.358	0	29203.83008	3144713.989	0	30077.06641	2931537.354	0	29178.87891	3012007.079	0	26019.41602	3044163.591	0	26850.58398	2687378.324	0	26025.94922	2742602.34	0	26477.65625	2747709.118	0	27207.49219	3755555.326	0	27853.85156	3543610.797	0	25641.63477	3820249.251	0	21905.06641	2844651.699	0	29747.54688	2825386.757	0	23325.16797	2824863.747	0	28317.42383	2950926.692
355.2632431	6.999286944	FormC24H34O2 Iso0.932527090556878 Mass354.255880328;FormC17H34N6S Iso0.8645663346711648 Mass354.25656608799994	0	0	0	0	0	0	0	0	0	789256.5394	6350247.439	1	818595.2022	6332130.481	1	870343.1585	6673751.482	1	0	0	0	0	0	0	0	0	0	0	0	0	0	0	0	0	0	0	0	0	0	0	0	0	1259.709229	1964.288952	0	1371.813477	4301.252868
393.2090906	14.48316183	FormC26H24N4 Iso0.8233537099801436 Mass392.200096768;FormC11H28N12S2 Iso0.8294361484249756 Mass392.20013089599996	114759.2188	3966109.012	0	75911.39063	3703243.545	0	80891.64063	3603088.227	0	73829.45313	3647061.599	0	104674.5938	3798748.245	0	90776.54688	3787922.882	0	94893.72656	3758526.736	0	124273.5625	4090630.077	0	81272.28906	3660585.392	0	26211.40234	1352758.002	0	21894.19331	634684.4395	1	26196.25781	1253722.197	0	72399.67969	3634127.098	0	55580.58296	3622555.256	1	61359.23828	3359253.53	0	86570.57031	3258559.3
143.9967113	0.644476611		6130.635254	110787.3856	0	4622.780273	93463.81786	0	3860.407959	50666.49901	0	504681.9688	2964644.455	0	482508.3125	2892803.357	0	445654.0313	2718534.587	0	491000.1875	3181889.737	0	423045.25	3242520.312	0	430641.7813	3226744.65	0	412435.8125	3123831.445	0	405294.0625	2978207.234	0	393474.5313	3100362.23	0	408855.6563	3267764.101	0	498062.125	3564657.92	0	463924.6563	3314968.434	0	426713.6875	3058463.778
527.8489921	14.43555317		31714.88477	1713594.748	0	31773.55273	1879851.471	0	34374.02734	2051076.89	0	30893.13639	2431375.46	1	58800.89453	2754900.83	0	49867.25	3070367.132	0	55164.17578	3487457.662	0	70715.36719	3995430.165	0	43336.27269	404489.2607	1	30265.14453	1937157.664	0	33537.25	1794320.891	0	25083.41992	1582918.277	0	72659.10156	4209659.367	0	75847.36719	4663310.341	0	71339.46094	4494305.017	0	72432.65625	4377169.021
371.3155671	8.931712444	FormC23H38N4 Iso0.6164714178629173 Mass370.309647216;FormC22H42O4 Iso0.6270053317817705 Mass370.308309824	76452.86719	1.29E+07	0	59644.5625	9381650.573	0	45698.33203	7194280.097	0	27903.07622	5402807.191	1	33925.92578	5183335.766	0	29924.31836	4731580.103	0	21682.22591	4055609.184	1	23053.56585	3997409.889	1	25805.16797	3959211.489	0	22622.10547	2957602.342	0	21201.56055	2855583.661	0	18168.90625	2805256.439	0	23959.18359	3783551.076	0	27299.17969	3531993.79	0	20858.31413	3246239.263	1	16207.46949	1060707.891
181.0856887	2.918674556		36512.95313	1.01E+07	0	31224.9375	8858117.905	0	37235.625	8064465.302	0	17925.6277	321141.7516	1	21175.84515	5010568.434	1	34019.45703	5699015.745	0	20062.29492	4954081.708	0	19811.52539	4780366.551	0	25447.07031	4653779.231	0	11588.44434	2900628.646	0	13040.52539	2811183.389	0	26764.01563	2918047.17	0	26902.20703	4369789.246	0	22668.29688	3965125.466	0	16120.64941	3715239.507	0	14232.06543	3477893.107
146.0810135	0.299182	FormC6H11NO3 Iso0.9535513677946211 Mass145.07389321199997	126220.3594	4670859.563	0	142087.3438	5151931.05	0	149689.3906	5198306.333	0	132004.9063	4292846.323	0	130375.0662	4348880.537	1	135528.1094	4368345.458	0	130583.5104	3981157.122	1	123946.2578	3991109.244	0	123287.3203	3953360.637	0	76393.55469	2355219.028	1	85719.59375	2398751.065	0	73191.55841	2355600.892	1	124159.1953	3729552.37	0	115463.5313	3655688.225	0	107603.3594	3393759.025	0	108791.7422	3379087.843
544.3326161	13.45306283	FormC37H41N3O Iso0.679937225438467 Mass543.3249629320001;FormC22H37N15O2 Iso0.8273453542617578 Mass543.325465424;FormC21H41N11O6 Iso0.8738505361930818 Mass543.324128032;FormC25H45N5O8 Iso0.8367420988822615 Mass543.3268134;FormC20H45N7O10 Iso0.6585912298798879 Mass543.32279064;FormC24H49NO12 Iso0.8496432353749136 Mass543.325476008;FormC29H45N5O3S Iso0.7493158561893808 Mass543.3243113;FormC22H45N11…	31163.50586	3398690.817	0	35333.99219	3220950.472	0	31681.25195	3345569.546	0	28314.54297	3385275.484	0	27793.64258	3185863.674	0	33420.05078	3472013.709	0	39466.64453	3478495.457	0	34808.69531	3317081.268	0	32619.80273	3655195.764	0	19365.11914	2094865.977	0	12337.56473	171375.2431	1	16438.25391	1957553.247	0	33368.27734	3451219.396	0	31200.67188	3426852.297	0	29376.20117	3557434.739	0	22765.75805	1758367.07
685.4357098	14.88109239	FormC42H52N8O Iso0.7618543812185474 Mass684.426408284;FormC46H56N2O3 Iso0.7201239967772162 Mass684.429093652;FormC31H52N14O4 Iso0.8549277680177512 Mass684.429596144;FormC41H56N4O5 Iso0.7800398581773439 Mass684.425070892;FormC30H56N10O8 Iso0.8551080045844579 Mass684.428258752;FormC34H60N4O10 Iso0.8637896151810858 Mass684.4309441199999;FormC29H60N6O12 Iso0.8611316075345777 Mass684.42692136;FormC33H…	11486.26563	176211.1344	0	8382.862305	110662.5215	0	61786.1875	3072298.799	0	24881.27734	1197083.906	0	21413.65234	1314329.471	0	23496.69922	1108056.826	0	43340.57031	1640091.254	0	50903.78906	2636170.37	0	60339.48438	3053720.112	0	35757.15234	2688142.324	0	17078.37109	131491.8287	1	138505.3594	3804393.662	0	85061.03906	4130448.638	0	67175.17969	4000241.431	0	85849.23438	3022862.185	0	15030.9893	299510.6217
396.3320518	9.335764333	FormC17H37N11 Iso0.8579236647955444 Mass395.323340184;FormC21H41N5O2 Iso0.8267000568532399 Mass395.32602555200003;FormC14H41N11S Iso0.6825485361459235 Mass395.32671131200004	0	0	0	0	0	0	0	0	0	391914.2491	3097378.571	1	398670.2941	3129076.672	1	395026.1931	3077490.168	1	2307.245605	7186.570816	0	0	0	0	0	0	0	0	0	0	0	0	0	0	0	0	0	0	0	0	0	0	1981.60144	3136.401165	0	0	0
576.4657514	13.93157167	FormC26H53N15 Iso0.7767364920914613 Mass575.460836696;FormC36H57N5O Iso0.7209872663122964 Mass575.4563114440001;FormC25H57N11O4 Iso0.8382387634808237 Mass575.459499304;FormC33H61N5OS Iso0.7295697582263888 Mass575.459682572;FormC28H61N7O3S Iso0.7876228978919015 Mass575.455659812;FormC32H65NO5S Iso0.7506850794715302 Mass575.45834518;FormC36H65NS2 Iso0.6521104100525505 Mass575.45584308;FormC33H69NS3…	16120.2334	1518752.328	0	21471.67188	1486959.75	0	18150.65234	1559322.159	0	19567.61133	1183303.469	0	17624.25	1162308.346	0	17128.75781	1083039.289	0	13341.62891	906261.3244	0	19881.90039	811782.9415	0	15778.0625	739112.2082	0	324641.3051	6955243.081	1	387292.9628	7944179.38	1	376855.0208	7610195.913	1	12640.21973	766498.9689	0	13652.61914	906199.0651	0	12743.16797	918604.528	0	104326.3594	1803581.431
453.2094203	13.22612972	FormC31H24N4 Iso0.775828576466325 Mass452.200096768;FormC20H24N10O3 Iso0.8849935825981254 Mass452.203284628;FormC19H28N6O7 Iso0.9294174863747302 Mass452.20194723599997;FormC18H32N2O11 Iso0.9393376720135226 Mass452.200609844;FormC28H28N4S Iso0.7783515553970141 Mass452.203467896;FormC27H32O4S Iso0.7908266108640648 Mass452.202130504;FormC12H28N12O5S Iso0.889253131106776 Mass452.202632996;FormC11H32N…	44447.375	3282821.39	0	32302.70313	2933781.418	0	34120.41797	3000036.393	0	47906.63281	3109779.531	0	19756.79074	818323.2945	1	38699.94141	3303478.28	0	29239.46587	2233944.804	1	38778.75	3853332.703	0	52418.96875	4084166.766	0	20416.51172	1717220.619	0	18747.48047	1627813.585	0	20620.14844	1560740.027	0	42042.65625	3813907.721	0	44682.57813	3978789.753	0	50623.35938	3971053.635	0	40529.73828	3924617.369
117.0547047	0.268527278		108103.4141	2820015.525	0	122930.6797	3726577.045	0	127740.9453	4174010.006	0	142203.4063	4648824.312	0	156181.0781	4508519.482	0	163186.9531	4843318.791	0	151009.4063	4497997.74	0	150117.0313	4631971.22	0	140542.7969	4245990.974	0	74020.89844	2094221.247	0	74852.29688	1908163.593	0	75808.14844	1953971.101	0	138476.4063	4284928.961	0	131885.5469	3919842.993	0	122256.5469	3746955.097	0	121462.2031	3656826.856
171.1014748	1.967918056	FormC9H14O3 Iso0.6965696420778671 Mass170.09429430799997	78898.49219	7602382.36	0	75311.46094	7381515.276	0	71434.17969	6772040.337	0	59785.27734	4501167.319	0	58731.83203	4442573.213	0	54847.77344	4276974.922	0	56370.91016	4514944.497	0	57254.96094	4479900.786	0	49084.87109	4066726.453	0	225360.4688	2973518.02	0	378692.1875	3226422.451	0	189710.1094	3012728.483	0	51998.875	3824594.514	0	41654.60547	3149173.675	0	36100.92969	2976154.479	0	40558.23438	3153503.907
681.4942925	14.45586622		257323.7574	2701974.813	2	226014.8542	2715066.736	2	220442.4948	3202141.05	2	192866.9382	2750670.452	2	300664.0022	3614476.456	2	238707.0089	3330522.462	2	224709.6964	2406932.058	2	211533.5071	2928254.342	2	221584.2887	2510240.709	2	104586.5751	1362659.704	2	8980.388939	141855.4585	2	115150.6406	1726231.722	0	224089.7031	3852092.745	0	243317.7165	3470017.706	2	257153.2143	3144076.93	2	262446.7626	3201637.583
434.3217061	9.710513889	FormC50H78N10O3 Iso0.6556393863732802 Mass866.625836356;FormC44H78N14O4 Iso0.7192253353127211 Mass866.6330469760001;FormC54H82N4O5 Iso0.6149384210474782 Mass866.628521724;FormC43H82N10O8 Iso0.7425717571914285 Mass866.6317095840001;FormC53H86O9 Iso0.6325757717345529 Mass866.6271843320001;FormC38H82N12O10 Iso0.8058119264866244 Mass866.627686824;FormC42H86N6O12 Iso0.7642624289534602 Mass866.63037219…	0	0	0	0	0	0	0	0	0	340375.4025	3058237.88	2	321135.8936	2981845.962	2	327377.468	3043220.554	2	0	0	0	0	0	0	0	0	0	0	0	0	0	0	0	0	0	0	0	0	0	0	0	0	0	0	0	0	0
537.3946805	14.76873917		6201.402344	31733.40705	0	5569.415039	14474.09146	0	35990.30859	1291210.559	0	55826.14453	3433794.185	0	54599.41406	3322231.361	0	43639.87109	2983242.814	0	58049.64844	3363515.871	0	58700.80469	3659157.13	0	52307.59375	3051265.239	0	31009.84961	1655899.37	0	94685.94531	2310412.34	0	118150.6953	3792089.559	0	36998.70313	1754088.792	0	27458.76563	1305808.648	0	47050.02734	1895878.716	0	62064.29688	3493541.595
195.0874305	2.276916833	FormC8H10N4O2 Iso0.6773687541106442 Mass194.08037556;FormC8H18OS2 Iso0.616146549219995 Mass194.079907196	321452.6563	9.88E+07	0	245900.7031	7.86E+07	0	206105.6563	6.16E+07	0	1812495.375	4.77E+07	0	2075611.125	3.99E+07	0	2016755.5	3.39E+07	0	74156.30469	1.39E+07	0	53826.45313	1.11E+07	0	43265.27734	8554762.396	0	7417.321591	659763.356	1	5874.890172	653083.2481	1	7105.815918	1165515.624	0	32619.16797	6224197.255	0	30441.44336	5400345.077	0	30305.19531	4725834.202	0	20301.28278	3918158.093
166.0973572	14.29452367		17680.25586	2238538.988	0	20366.26367	2199839.952	0	23052.25586	2190890.147	0	21006.37891	2269380.239	0	22151.77148	2229981.692	0	21026.04297	1961321.537	0	22533.0293	2083342.76	0	21541.28125	2248567.739	0	22689.13477	2300315.906	0	31533.73438	5214163.199	0	39965.72266	5477901.688	0	40231.94141	5316782.355	0	21613.08203	2417611.554	0	24847.04297	2589186.204	0	19615.92188	2650361.505	0	21501.24609	2721999.909
540.4469888	11.92253189	FormC25H53N11O2 Iso0.8478232411559262 Mass539.438369936;FormC29H57N5O4 Iso0.8129376263293512 Mass539.441055304;FormC24H57N7O6 Iso0.8668707716997422 Mass539.437032544;FormC22H57N11O2S Iso0.824478898098043 Mass539.441741064;FormC32H61NO3S Iso0.7325618573110811 Mass539.437215812	133293.0997	2772561.534	1	127257.1985	2307148.357	1	97863.4747	2232383.5	1	695152.0982	1.22E+07	1	793793.2046	1.34E+07	1	697018.1376	7787035.152	1	101380.9435	2012941.825	1	101596.4453	2746767.096	0	108948.9816	2331292.003	1	208125.0956	4444371.303	1	193172.115	3712069.711	1	19328.29102	211046.7521	1	111367.7734	2941731.065	0	93707.60249	2048200.429	1	114765.947	2256668.559	1	113596.715	2472574.506
183.1101074	0.68944		0	0	0	0	0	0	0	0	0	1079959.25	3052702.986	0	939574	2920111.014	0	485639.0944	2971730.255	1	0	0	0	0	0	0	0	0	0	0	0	0	0	0	0	0	0	0	0	0	0	0	0	0	0	0	0	0	0
162.0759221	0.263825222	FormC6H11NO4 Iso0.8616368797639762 Mass161.068807832	75983.01563	2214210.442	0	85240.26563	2811421.679	0	93699.32813	3030131.957	0	99472.26563	3004736.07	0	101428.2578	3129719.056	0	107232.7656	3208739.482	0	108416.7891	3278593.453	0	111345.1563	3350091.697	0	109091.8438	3309931.227	0	96329.4375	2774619.624	0	94824.29688	2684597.311	0	85164.23438	2598142.705	0	105586.9535	3370697.536	1	107073.6016	3347407.674	0	105362.3047	3154221.378	0	100695.7656	3087923.086
140.068074	6.166023889		5711.777344	567608.0548	0	6343.637207	715063.2868	0	7069.977051	741779.308	0	5069.430048	85665.20005	1	14338.44043	1646082.308	0	8266.125767	198740.8264	1	6438.600563	226756.8083	1	11615.99707	2140270.99	0	6801.329671	665805.964	1	24944.34375	4579372.363	0	23159.95898	4423002.645	0	22633.44336	4593662.489	0	14308.02734	2485793.801	0	15989.62988	2491374.139	0	18585.97266	2546364.275	0	18760.16016	2892616.734
287.1464478	3.996966	FormC11H14N10 Iso0.8874445789693464 Mass286.14029044800003;FormC10H18N6O4 Iso0.9047565957718796 Mass286.138953056;FormC18H22OS Iso0.7849969940073687 Mass286.139136324	4422.891602	46100.38494	0	2481.55957	40292.01331	0	2525.655518	48678.55781	0	83017.62035	893468.9865	1	89631.7447	955664.7944	1	98578.85435	953573.1335	1	270369.9554	3603204.221	1	271653.599	3580028.113	1	276447.1071	3604852.718	1	227116.5625	2928026.579	0	206449.6629	2940779.834	1	210730.9836	2810549.771	1	308977.9829	4140734.238	1	318489.6228	4198899.903	1	317827.1339	4035447.011	1	195905.526	2697326.31
277.1408984	6.242469611	FormC12H16N6O2 Iso0.880810319098768 Mass276.133473752;FormC12H24N2OS2 Iso0.7907644763013335 Mass276.13300538799996	58054.30859	2954579.021	0	63527.14844	3294806.466	0	65373.8231	3572368.323	1	73724.19624	2380654.857	1	62971.32217	2289350.347	1	95045.04688	3510453.783	0	120515.1563	4149403.723	0	130918.0703	4046026.066	0	106682.6016	3917518.997	0	87624.28906	2224685.196	0	78194.98438	2293191.987	0	71246.33594	2211085.956	0	111878.3672	4035917.252	0	112339.5859	3806253.942	0	92670.92411	2594838.538	1	109124.553	2779134.848
256.946903	16.45636594		373897.9375	2120722.342	0	471708.5625	3147545.266	0	401739.9688	3848926.158	0	545697.5625	4332627.119	0	617225	5393137.897	0	478286.9349	4124359.701	2	712409.125	7368457.067	0	535805.2522	7351955.26	2	754438.125	7437024.378	0	79923.42188	228030.1918	0	55715.83594	148557.8821	0	77551.98438	240238.078	0	731577.875	6652225.723	0	769670.75	6398694.334	0	913264.4375	6326435.389	0	867664.3125	5402792.19
199.0841324	0.707362222	FormC6H15ClN2O3 Iso0.6375699360545843 Mass198.07712002	0	0	0	0	0	0	0	0	0	526993.0989	3651821.432	1	856655.875	2823185.587	0	1018495.563	2938790.764	0	0	0	0	0	0	0	0	0	0	0	0	0	0	0	0	0	0	0	0	0	0	0	0	0	0	0	0	0	0
229.9376855	0.712249226		1694.046387	2558.074933	0	0	0	0	0	0	0	312942.9688	2499230.838	0	305435.9375	2474331.206	0	251922.3124	2523534.655	1	237614.3033	2776623.643	1	240248.7087	2651968.604	1	239470.2816	2729372.243	1	249527.2182	3024962.558	1	256896.8705	2868842.169	1	267277.7245	2987695.392	1	231550.6449	2854726.847	1	273193.7958	2934548.263	1	246886.8321	2967962.989	1	264440.2349	3070254.962
169.0858955	17.52509133		298385.6875	8266786.064	0	249387.5781	7209807.824	0	268791.1875	6253749.906	0	249052.4688	5156539.122	0	190999.4219	5511904.234	0	169102.7969	4463507.594	0	194925.3281	4395966.995	0	151922.9688	3782048.668	0	154832.0469	3597626.949	0	124858.1563	2773844.9	0	130434.1016	2770183.628	0	102104.1484	2632825.932	0	190667.4531	3713139.688	0	168495.0938	3542292.829	0	151287.5781	3439679.675	0	144046.8594	2764744.105
163.0599264	0.222719111	FormC6H10O5 Iso0.9469905623253375 Mass162.05282341999998	106662.875	3767008.877	0	127335.0781	4657893.142	0	140225.6719	5235216.708	0	149676.5781	4728183.422	0	165001.4219	5037306.818	0	155229.782	5061503.404	1	144427.2091	4703038.449	1	158384.375	4814030.676	0	140401.0469	4327053.863	0	66641.82813	1648406.487	0	58803.29688	1544126.534	0	57687.04688	1584439.223	0	134987.9219	4222656.886	0	126390.0313	3956551.036	0	122673.5547	3692974.209	0	113604.4609	3334378.586
149.0232025	7.260112278	FormC8H4O3 Iso0.9328872616245666 Mass148.01604398799998	246790.875	9167423.118	0	205927.8438	7730889.871	0	180782.7969	6722382.88	0	412799.125	7284176.765	0	391999.7188	6890870.013	0	355907.4866	6697958.284	1	145346.8594	4175545.095	0	128523.6484	3906218.701	0	127631.8125	3811084.081	0	69439.8125	2414158.786	0	68778.89063	2476070.131	0	70171.32813	2409580.237	0	169158.1094	4047691.749	0	155907.25	3864766.457	0	171661.1406	3730155.851	0	106857.1484	3113956.692
143.0337549	6.691177778	FormC6H6O4 Iso0.7949516197436248 Mass142.026608672	45428.34375	5623502.949	0	52455.33594	5959093.187	0	46129.63672	5790460.224	0	49100.49219	5368825.355	0	50358.71875	5594707.917	0	45718.69141	5285120.842	0	47982.94531	5040297.831	0	39953.81641	4590031.748	0	45171.39453	4458429.808	0	18012.57031	1980926.545	0	19717.31641	1911877.54	0	16682.27148	1836857.402	0	36699.32031	3705077.472	0	32619.85742	3600657.163	0	36915.05859	3478945.959	0	36021.87109	3152642.928
637.4684234	14.569698	FormC26H60N12O4S Iso0.6372862744607786 Mass636.4581194;FormC30H64N6O6S Iso0.6057245008316172 Mass636.4608047679999	328809.4063	3733012.998	0	240852.1719	3085634.607	0	274306.1563	2868929.801	0	236080.4844	3216705.23	0	321886.0938	3381937.222	0	262159.0938	3259756.064	0	209396.3281	2601826.112	0	171897.8845	2537691.33	1	205447	2749969.226	0	47701.85938	793962.7789	0	76733.49219	870446.4312	0	42110.84375	665215.9014	0	172145.7109	2297225.292	1	229336.75	2945206.123	0	213668.5625	2918777.102	0	228198.9375	3288579.879
428.373203	11.19837889	FormC26H45N5 Iso0.7884721081112571 Mass427.36749644;FormC25H49NO4 Iso0.8130070881086738 Mass427.36615904800004	162383.4844	3710006.322	0	132930.6406	3323880.108	0	122319.2593	2887061.784	1	135579.6094	3065747.301	0	142963.0938	2982288.372	0	99276.85472	2112576.188	1	169727.5938	3005663.638	0	131928.3438	3078771.162	0	147940.5938	3135030.576	0	125380.8828	2232715.734	0	94441.36942	1752897.696	1	114704.5625	2231298.461	0	165159.5156	3030023.544	0	159545.1563	2998066.125	0	146405.4219	2885374.337	0	152042.4063	3029496.213
393.297184	13.49256789	FormC20H36N6O2 Iso0.906996955869834 Mass392.289974392;FormC19H40N2O6 Iso0.9400310090205335 Mass392.288637;FormC13H36N12S Iso0.8909362509494729 Mass392.290660152;FormC20H44N2OS2 Iso0.8137764266939692 Mass392.28950602799995;FormC15H37ClN10 Iso0.6196461961417198 Mass392.28911886400005	28846.76479	729831.5673	1	23179.80664	3052825.92	0	29814.53711	2744994.115	0	26209.12305	2713102.093	0	63196.12109	3023662.66	0	30164.50586	3197474.352	0	36336.94922	3471484.85	0	37090.28906	3837995.324	0	34314.78516	3292779.444	0	37853.94038	1532622.806	1	32457.39714	1109666.021	1	48877.57031	3531312.096	0	37873.53906	3651807.432	0	32852.32813	3362947.291	0	44974.71094	3579526.407	0	38827.01953	3662290.144
162.1122988	12.54505422		22411.8877	2038152.817	1	28697.19727	2162054.012	0	28444.42969	2023692.105	0	26568.80078	2120690.301	0	26860.96484	2148766.087	0	34202.24219	2268306.607	0	39214.03516	2713709.24	0	41489.43359	2843624.97	0	42706.47266	2901137.715	0	42541.64844	2255759.004	0	36090.94531	2266647.514	0	27802.09766	2074232.582	0	41342.74219	3056898.878	0	43160.33594	3101170.2	0	46140.18359	2963676.938	0	45187.16016	3299792.29
333.2399195	12.42761344	FormC17H28N6O Iso0.9643428996776869 Mass332.23245951599995;FormC17H36N2S2 Iso0.8968418701865898 Mass332.231991152;FormC16H33ClN4O Iso0.6403142672571963 Mass332.234289356	56196.24609	3544019.099	0	34703.67578	3446720.875	0	35576.03906	3704755.047	0	34610.51056	1471698.159	1	30885.25116	3072231.403	1	56573.52734	3458177.197	0	47400.17188	3725242.526	0	53096.73828	3702406.336	0	36957.98438	3412651.664	0	51586.90234	2731499.678	0	30778.00195	2557767.191	0	29046.80859	2491029.434	0	33197.17969	3401397.64	0	28598.07445	2106883.662	1	29466.94169	1625736.13	1	31548.95898	3025199.244
245.9152304	0.703575833		2942.750244	16471.51895	0	3571.854492	8719.725602	0	1738.079834	6848.794912	0	203610.4531	1749316.949	0	258120	1923026.579	0	226893.9219	1900314.038	0	259154.1563	2620876.215	0	209401.5205	2545125.328	1	272369.9375	2689962.215	0	317517.4688	3195654.376	0	404088.9688	3179961.111	0	301493.2188	3168934.188	0	294808.875	2739954.94	0	304060.9688	2948520.104	0	293830.3125	2811179.272	0	271636.4688	2452130.169
129.0699877	5.331053611	FormC10H8 Iso0.921563454546084 Mass128.062600256	181058.3354	3601955.6	1	189298.7939	2471965.409	1	192432.0119	2855651.362	1	187338.1596	3530712.78	1	205307.875	3760027.788	0	195022.747	2718616.848	1	183753.2872	2724365.73	1	197863.1399	2824791.803	1	192551.2024	2831406.853	1	203349.1138	2820876.047	1	213417.9122	3244000.189	1	221541.6049	3864936.991	1	204980.0249	2749210.292	1	199189.3713	3491744.925	1	200564.5781	3558196.024	0	202202.0595	2551909.842
608.3850334	15.3311405	FormC39H49N3O3 Iso0.7392317790376491 Mass607.377392428;FormC24H45N15O4 Iso0.8887315013451793 Mass607.37789492;FormC28H49N9O6 Iso0.8581391832573451 Mass607.380580288;FormC23H49N11O8 Iso0.915054652471654 Mass607.376557528;FormC27H53N5O10 Iso0.8652189411391122 Mass607.379242896;FormC22H53N7O12 Iso0.9178371371814305 Mass607.375220136;FormC32H49N9OS Iso0.7698938000424833 Mass607.378078188;FormC31H53N5…	44120.92188	2730555.481	0	36201.39063	2761062.924	0	43468.17188	2949545.468	0	42124.15234	2853653.048	0	40609.21484	2830006.613	0	54571.46094	3213240.783	0	33933.63737	1093479.804	1	34266.98279	1247657.401	1	47916.62891	3119600.279	0	21245.72852	1485566.925	0	18981.96289	1336429.034	0	12868.97577	184728.6796	1	47608.75781	3390572.034	0	47486.34375	3596986.12	0	45146.35938	3133190.42	0	47555.21094	3346255.166
239.1486598	3.204103	FormC10H22O6 Iso0.9545113536209372 Mass238.14163842399998	47390.50391	9189704.373	0	40273.88672	8227594.819	0	35386.83594	7158927.702	0	1094634.404	8780839.659	1	1088908.136	1.32E+07	1	1051667.669	8732998.138	1	31299.56055	4250664.863	0	34879.58203	3915296.774	0	28770.83984	3627456.865	0	9635.833984	2126841.946	0	10889.17578	2064200.551	0	11153.99219	2027072.489	0	35851.08203	3422122.754	0	20630.82813	3329408.588	0	18376.05078	3191337.174	0	15912.60156	3013895.735
213.111844	4.262347222	FormC11H16O4 Iso0.7179686361120605 Mass212.104858992	59583.16406	1.11E+07	0	47277.9375	9249609.099	0	42230.92969	8398594.821	0	37409.13281	5317996.218	0	23302.50572	4739468.257	1	24558.45294	4598678.846	1	151857.875	4989770.001	0	179124.6875	4445108.297	0	153208.1406	4217922.22	0	155508.3125	2471320.229	0	132387.4844	2571082.386	0	130937.6484	2502135.039	0	143521.0625	3788153.224	0	138933.5938	3403356.204	0	123043.1016	3037710.746	0	112906.7813	2970209.84
393.2064811	12.32673228	FormC26H24N4 Iso0.7028274708802362 Mass392.200096768;FormC25H28O4 Iso0.7297325243731141 Mass392.198759376;FormC10H24N12O5 Iso0.8604323358143268 Mass392.19926186799995;FormC18H28N6O2S Iso0.8366997528876098 Mass392.19944513599995;FormC17H32N2O6S Iso0.8525889590845901 Mass392.1981077439999;FormC11H28N12S2 Iso0.8615106534468424 Mass392.20013089599996;FormC18H36N2OS3 Iso0.7621081195765738 Mass392.1989…	311190.806	2212412.538	1	284017.8054	5783020.807	1	266358.0363	1978237.363	1	248339.6602	1770884.139	1	303389.9688	9217225.046	0	218126.9532	1516662.034	1	244551.8603	1934813.368	1	211937.2507	1567785.936	1	222882.3609	1494690.929	1	445416.2827	4000867.667	1	426614.6856	3625303.232	1	424614.2015	3805901.019	1	219927.5426	2051303.804	1	234369.6049	1977184.166	1	239418.1079	1596173.246	1	235703.5858	4673361.39
125.0379997	0.649889444	FormC20H8 Iso0.7533068389590585 Mass248.062600256;FormC12H12N2O2S Iso0.7915135777755434 Mass248.061948624	3134.779053	15841.49562	0	2401.334717	7676.189631	0	2009.690186	18232.94591	0	486006.6875	2600801.992	0	477824.4375	2512685.846	0	405048.4375	2505510.134	0	401976.5	2340935.363	0	351585.0688	2778606.679	2	427773.0313	2594231.642	0	515000.875	3307329.797	0	566907.125	3237149.939	0	504603.3438	3517101.647	0	294302.9464	2497826.117	2	315356.8144	2493633.418	2	388777	2705709.07	0	452664.0625	2910794.061
319.2242185	13.01902383	FormC16H26N6O Iso0.9764691314044949 Mass318.21680945199995;FormC15H30N2O5 Iso0.9875370851602319 Mass318.21547205999997;FormC16H34N2S2 Iso0.8796023755056266 Mass318.216341088	45797.34375	3490564.407	0	44125.15625	3290408.884	0	51451.91016	3336058.613	0	79572.96094	3559944.181	0	49476.64453	3579040.315	0	51577.48438	3257205.229	0	39829.86877	1519407.371	1	35249.63114	2835624.355	1	38395.92188	3136736.09	0	35736.17578	2312388.515	0	34944.58984	2362722.249	0	57393.59766	2354106.419	0	40627.07813	3228875.732	0	41698.23438	2948966.259	0	42701.28125	2812802.459	0	50954.50781	3106374.736
452.3944617	11.98991439	FormC21H45N11 Iso0.8516241513498854 Mass451.38594044;FormC25H49N5O2 Iso0.8191349952890004 Mass451.38862580800003;FormC18H49N11S Iso0.6046393729551819 Mass451.38931156800004	77989.38876	2366159.135	1	87383.85733	2759043.066	1	73796.75837	1744248.289	1	432887.6734	9369190.369	1	488872.3475	1.00E+07	1	364052.9654	8745486.076	1	71554.65811	1357305.72	1	69678.32673	1589639.542	1	82219.96912	1637571.732	1	158520.0964	2811120.738	1	149300.7277	2737683.821	1	183217.0078	3439723.001	1	69195.89862	2082481.926	1	69246.55525	1753843.913	1	79308.95703	1726686.234	1	87270.92262	2296064.772
365.1782046	2.328607222	FormC13H20N10O3 Iso0.8595909857155195 Mass364.1719845;FormC12H24N6O7 Iso0.8743483018556566 Mass364.17064710799997;FormC21H24N4S Iso0.7386266943456316 Mass364.172167768;FormC20H28O4S Iso0.7588741913706616 Mass364.170830376;FormC13H28N6O2S2 Iso0.768748230102532 Mass364.171516136	0	0	0	0	0	0	0	0	0	58993.63672	377776.7985	0	76868.39844	380588.5683	0	50069.34412	379981.2795	1	332298.3255	2871603.341	1	311613.7805	2937231.876	1	314040.8978	2806352.941	1	307622.7589	2951044.59	1	312761.5822	2881797.156	1	302511.4048	2912162.492	1	311794.0258	2836759.334	1	326457.6013	2753839.745	1	332000.5802	2726706.266	1	296594.3594	2700294.456
277.1045681	12.56445917	FormC11H12N6O3 Iso0.9641395393599729 Mass276.09708824399996;FormC19H16S Iso0.8680829572240044 Mass276.097271512;FormC11H20N2O2S2 Iso0.8966527444640678 Mass276.09661988	68858	5302489.211	0	58705.66406	4582368.885	0	34964.85212	4087289.455	1	60072.40234	3185643.445	0	35709.69922	2927272.137	0	37471.61328	2867871.454	0	39206.86328	3126110.372	0	43559.4375	2799198.049	0	35569.29688	2997908.839	0	59638.44922	2461881.249	0	35091.85547	2360893.542	0	26777.75391	2225347.523	0	36136.65234	2672972.343	0	40029.05859	2703863.259	0	46551.13281	2661410.731	0	72987.60938	2870588.332
512.4157087	10.58206389	FormC23H49N11O2 Iso0.9226414370921693 Mass511.407069808;FormC27H53N5O4 Iso0.9017362205096876 Mass511.40975517600003;FormC20H53N11O2S Iso0.9108592186655652 Mass511.41044093600004	184251.9283	3180224.581	1	178886.6397	3285819.432	1	176441.3964	2851914.427	1	2124837.714	3.67E+07	1	2264267.789	3.83E+07	1	2172193.854	3.77E+07	1	149781.8927	2336461.536	1	155851.973	2480326.754	1	126350.6957	2213830.653	1	163681.0564	2771251.839	1	156880.8025	2706183.722	1	162113.5973	6067555.366	1	127624.6605	2654542.429	1	126607.0489	1822741.284	1	159867.8538	2072162.795	1	141067.7091	1932309.554
399.0795613	15.94556667	FormC41H20N10O9 Iso0.6968280709244279 Mass796.14147222;FormC45H24N4O11 Iso0.6556305842548648 Mass796.144157588;FormC44H28O15 Iso0.6764369069200901 Mass796.142820196;FormC29H24N12O16 Iso0.833129715609925 Mass796.1433226879999;FormC28H28N8O20 Iso0.8528992380602677 Mass796.141985296;FormC39H20N14O5S Iso0.6570332635158832 Mass796.1461807400001;FormC38H24N10O9S Iso0.6760580355821129 Mass796.144843348;…	202930.2827	3063159.764	2	0	0	0	0	0	0	508844.747	8386497.98	2	0	0	0	0	0	0	454601.375	2724070.094	0	0	0	0	0	0	0	0	0	0	0	0	0	0	0	0	8218.679688	12259.27858	0	0	0	0	0	0	0	5484.549316	8209.909031
468.3895463	10.62360139	FormC21H45N11O Iso0.9277972329488235 Mass467.38085506;FormC25H49N5O3 Iso0.904615354923149 Mass467.383540428;FormC18H49N11OS Iso0.8608032514510024 Mass467.384226188	193748.9985	2604452.656	1	194305.7266	2744474.438	1	179217.244	2624627.035	1	1565684.015	3.08E+07	1	1755374.56	3.13E+07	1	1664620.61	3.06E+07	1	158429.907	2339383.714	1	156259.252	2330478.022	1	136053.5368	2063997.225	1	178012.4814	5745530.521	1	179161.369	2906318.871	1	184215.8999	4199524.112	1	131971.9453	2139322.605	1	130573.8506	2463338.802	1	152680.1222	2204912.247	1	137428.3222	1908357.008
126.9597599	15.48323156		35237.26953	2339584.139	0	52946.39844	2703375.779	0	46818.21875	2701703.734	0	41271.31641	3039687.203	0	54482.70313	3008391.391	0	46559.42969	3029539.528	0	49372.88281	3392058.438	0	52467.63281	3714497.551	0	49541.40625	3615512.592	0	19141.14063	1240437.251	0	17290.26953	1241480.224	0	12127.63982	409161.989	1	51097.70313	3532531.841	0	48917.55859	3657065.148	0	53187.53125	3827411.532	0	47583.66406	3394096.88
344.2277499	12.91215989	FormC11H25N11O2 Iso0.8632965246042406 Mass343.21926904000003	61865.92578	3994373.014	0	44594.76172	3687022.329	0	52492.51172	3657746.929	0	46898.33203	2976886.361	0	38119.70703	2725495.487	0	37628.72266	2656682.604	0	37378.24219	2753982.063	0	38217.42578	2716136.271	0	36266.91016	2781120.618	0	30559.63281	2081653.121	0	28294.87305	1979201.492	0	25771.14258	1931517.16	0	47187.41406	2779305.512	0	29363.87072	2670670.924	1	39071.09766	2687168.79	0	45621.23047	2771434.667
410.2398656	2.912903391	Lincomycin-d3	279799.7393	1688962.149	1	318804.0051	1997874.721	1	284302.8636	1838542.375	1	315294.8931	1958425.926	1	402734.4098	2517608.002	1	354923.0672	2292748.206	1	488357.8733	3112095.84	1	449414.0254	2866603.81	1	471373.6023	2984718.728	1	380519.2115	2482392.253	1	450488.9639	2963110.785	1	477065.9465	3144571.784	1	463960.8466	3067306.87	1	463645.4511	2886257.582	1	488039.3618	3119337.361	1	423732.8345	2824949.618
581.4056263	8.837537222		0	0	0	0	0	0	0	0	0	308202.8686	2406237.667	2	385082.9407	2644081.659	2	397177.8842	2773388.531	2	0	0	0	0	0	0	0	0	0	0	0	0	0	0	0	0	0	0	0	0	0	0	0	0	0	0	0	0	0
490.3527587	5.612567778	FormC30H43N5O Iso0.7573456037239787 Mass489.346760996;FormC29H47NO5 Iso0.7745824667107806 Mass489.345423604;FormC14H43N13O6 Iso0.9114668293703753 Mass489.34592609599997;FormC18H43N13OS Iso0.8212947922588515 Mass489.34342399599996;FormC22H47N7O3S Iso0.792554300981843 Mass489.34610936400003;FormC30H51NS2 Iso0.6647510188240484 Mass489.34629263200003	0	0	0	0	0	0	0	0	0	399490.864	2605147.079	1	405024.0162	2657238.653	1	388594.3868	2640184.367	1	0	0	0	0	0	0	0	0	0	0	0	0	0	0	0	0	0	0	0	0	0	0	0	0	0	0	0	0	0
186.0759276	8.429619667	FormC8H11NO4 Iso0.9459973803226285 Mass185.068807832	111581.298	8512092.176	1	146783.3906	9249853.748	0	146879.1406	9573289.421	0	138548.2813	8511374.318	0	125924.0859	8357375.747	0	122446.3359	7823906.999	0	109060.2578	6844632.947	0	103517.9609	6440849.452	0	97191.78906	5749712.102	0	28930.18945	1053744.103	0	20815.06055	1114812.131	0	20624.53711	1103950.467	0	82306.58594	4748182.429	0	77838	4332938.915	0	68229.73438	3845305.98	0	53038.00781	3260215.354
261.0944015	1.576508457	FormC8H8N10O Iso0.915793719117272 Mass260.088254876;FormC7H12N6O5 Iso0.9313696656128418 Mass260.08691748399997;FormC15H16O2S Iso0.8139239028882413 Mass260.08710075199997;FormC8H16N6S2 Iso0.8222749350423407 Mass260.087786512	0	0	0	0	0	0	0	0	0	116475.75	603825.5868	0	87920.06696	590677.6428	1	114008	630619.303	0	533563.1075	4086476.313	1	488776.7669	3647124.908	1	436488.8936	3520989.592	1	293537.2309	2263911.566	1	310563.5818	2393733.621	1	288114.166	2248175.651	1	471926.4647	3633567.417	1	388061.9174	3084343.748	1	374611.5681	2880839.652	1	383530.6677	2985699.521
668.6185161	14.61890644	FormC42H77N5O Iso0.8245084184540336 Mass667.612812084;FormC41H81NO5 Iso0.8553220783022881 Mass667.6114746920001;FormC42H85NS2 Iso0.7208467649836838 Mass667.61234372	67558.35156	6988102.829	0	74635	7449826.609	0	98404.97656	9305648.799	0	120765.4141	7700493.166	0	46805.80078	2791508.755	0	36167.10156	2437629.922	0	29396.5	1409930.275	0	178947.9688	8265520.346	0	203644.7656	1.31E+07	0	57857.03125	2845068.238	1	11133.02053	100880.0656	1	65100.50391	3487320.747	0	38115.65625	2209711.147	0	24081.23242	1534641.894	0	38789.28906	1875292.411	0	48146.875	3278068.026
247.0123078	0.634661056	FormC6H6N4O5S Iso0.8717640390911083 Mass246.005890292;FormC6H14O4S3 Iso0.780073333439636 Mass246.00542192799998	20289.49414	1766638.262	0	19776.13086	2332742.212	0	23657.55859	2586994.177	0	284669.1994	3724112.363	1	345327.0938	4482329.933	0	355664.375	4679026.479	0	315492.8882	2912133.054	1	413467.9063	5227857.899	0	401165.7188	4876807.701	0	177486.5313	2018561.247	0	115151.5938	1802728.789	0	134025.0156	1829840.729	0	279066.0338	2978030.884	1	318570	4314471.614	0	346716.2188	4164429.185	0	305397.875	3978362.269
239.1486502	14.07208194	FormC10H22O6 Iso0.7476846431885275 Mass238.14163842399998	88165.60938	5955041.967	0	64077.58594	5476217.278	0	56105.26172	4470460.619	0	61843.51172	3804581.445	0	37290.21484	3010123.839	0	47581.79297	2991740.233	0	38368.50391	2794561.836	0	36549.49609	2648994.599	0	31791.69531	2424187.233	0	34919.91406	2504113.041	0	26309.73828	2396154.68	0	30308.02734	2481817.2	0	36184.55859	2566158.239	0	26214.39063	890779.2652	1	33173.45703	2333344.99	0	31937.79688	2283912.789
120.0236375	2.026460611		68871.14063	6315211.64	0	66989.5625	6143600.372	0	64974.61328	5719918.92	0	41900.76172	2686552.598	0	41576.17188	2604113.06	0	34356.41797	2352571.116	0	31761.41192	2832700.856	1	35439.04688	2748895.212	0	31481.05618	2548058.956	1	36277.20703	2571300.634	0	37345.05859	2489330.557	0	37698.35938	2746685.813	0	33067.84375	2479182.384	0	36164.65234	2435496.953	0	32250.41406	2325756.03	0	34909.78516	2667382.087
149.987838	16.55108506		137462.7725	2232515.327	1	138046.4457	2244197.869	1	108895.8791	1936748.325	1	86724.3324	1872062.403	1	86044.23903	1632245.116	1	78591.36272	1630768.461	1	78924.09356	1698458.325	1	73121.92188	1891264.951	0	85866.56427	1889455.179	1	203248.3175	4706757.042	1	194740.95	4384085.457	1	203932.8659	4541811.791	1	75163.70201	1821545.402	1	80904.00409	2122789.326	1	82503.75335	2022710.173	1	90903.0625	2180081.627
141.0909313	17.5314585	FormC8H12O2 Iso0.9430120958106952 Mass140.083729624	188306.4531	4973878.467	0	193365.6719	4309461.692	0	199101.9844	3964665.703	0	185789.2969	3595218.378	0	166517.625	3831709.374	0	141582.3281	3026348.32	0	182645.8281	3196966.657	0	134727.5313	2894372.95	0	151119.5938	2675396.583	0	130650.9141	2551541.231	0	124759.3438	2499729.58	0	103322.1406	2373989.397	0	160787.125	2844065.82	0	135046.3594	2742216.478	0	142923.4219	2751136.488	0	124155.4922	2363928.278
544.3325848	14.71442228	FormC37H41N3O Iso0.8880053756950843 Mass543.3249629320001;FormC22H37N15O2 Iso0.8044532880412631 Mass543.325465424;FormC21H41N11O6 Iso0.8088268943167166 Mass543.324128032;FormC25H45N5O8 Iso0.8753407146828058 Mass543.3268134;FormC24H49NO12 Iso0.8453169006910553 Mass543.325476008;FormC29H45N5O3S Iso0.8643884301400033 Mass543.3243113;FormC18H45N11O6S Iso0.7619885283403726 Mass543.32749916;FormC22H45N…	34058.18359	2726011.749	0	35333.99219	2754885.111	0	32523.20508	2776121.46	0	32197.86523	2772565.617	0	37110.96094	2737296.828	0	33420.05078	2731492.95	0	39466.64453	2869494.469	0	36125.26563	2743904.556	0	32808.26563	2973537.627	0	15594.01497	1184162.609	1	17381.00586	1473268.145	0	17624.1875	1509105.073	0	40496.23047	2957676.033	0	37867.32031	3056692.612	0	36432.02344	2975253.368	0	33471.61328	2659752.315
172.0602542	0.216264778	FormC7H9NO4 Iso0.95049575490953 Mass171.053157768	54584.98828	1678504.197	0	72289.0625	2148830.937	0	75846.42969	2461848.289	0	82452.85156	2522484.748	0	88773.14844	2656511.438	0	95231.44531	2877327.956	0	96691.71094	2848514.874	0	91314.78646	2932916.073	1	98186.74219	2829717.774	0	84562.57813	2542724.259	0	82867.16406	2369321.482	0	82476.15625	2466009.867	0	94488.26563	2938877.262	0	95700.85938	2768324.773	0	92020.13281	2841340.613	0	93881.875	2790224.592
425.3734846	12.2187085	FormC25H48N2O3 Iso0.9327269307924699 Mass424.36649339599995	36909.69531	4777261.172	0	36983.72656	3989579.967	0	24258.62486	2873344.001	1	35802.52734	3253889.751	0	27380.57031	3023664.058	0	24266.19141	2801383.037	0	24045.27734	2612383.887	0	24260.16406	2515439.542	0	24862.73047	2737598.575	0	13686.72363	1567943.563	0	12465.93945	1372015.456	0	14698.43652	1432353.319	0	23288.95117	2669459.603	0	25869.30469	2674022.466	0	26219.51367	2522853.17	0	23682.26563	2577626.24
347.2554278	12.16288989	FormC18H30N6O Iso0.9401615613011336 Mass346.24810957999995;FormC17H34N2O5 Iso0.9720472814860969 Mass346.24677218799997;FormC18H38N2S2 Iso0.8743531509348681 Mass346.247641216	27001.11847	2055919.409	1	51308.02734	2936378.822	0	34245.89063	3074985.512	0	41604.42578	3187927.422	0	36657.58984	2925035.291	0	51656.19531	3205544.009	0	30586.35975	1272557.27	1	37732.42188	3209738.632	0	38988.90234	3172040.634	0	29027.71796	1057939.616	1	22445.83273	2253174.742	1	27632.73438	2102787.599	0	40317.36719	2967573.302	0	8355.036144	99422.6919	1	43687.30469	2826484.51	0	33739.17578	2903814.151
256.2997963	8.964523111	FormC17H37N Iso0.8829201732666617 Mass255.29260018399998	253623.6604	2603376.418	1	232569.889	2224226.031	1	258994.8133	2445431.701	1	236707.9603	2060932.476	1	235833.0199	2082477.158	1	244460.5473	2143396.322	1	243611.4874	2251072.857	1	250935.8966	2318364.975	1	261342.2769	4397445.09	1	226976.4011	7495441.284	1	217838.9862	7601353.884	1	217547.0078	2361566.121	1	245684.0322	2607584.592	1	252871.8984	2550850.745	1	248123.561	2367284.42	1	232297.3233	2377551.727
169.0858072	0.264012667		201417.0625	6883080.991	0	197775.6875	6623281.379	0	173636.9844	5825417.062	0	153651.7188	4766976.806	0	148859.2188	4408360.072	0	153051.4688	4622572.175	0	125421.5078	3696398.192	0	128935.4922	3818938.081	0	115855.7969	3401169.133	0	72025.33594	2078772.063	0	87318.14063	2283546.86	0	84412.25	2339303.494	0	106011.1797	2996461.728	0	104864.1172	3203926.68	0	94660.34821	2995265.72	1	89192.42188	2609743.43
391.2840689	13.60128706	FormC25H34N4 Iso0.785537840324458 Mass390.278347088;FormC24H38O4 Iso0.7997120938631213 Mass390.277009696;FormC17H38N6O2S Iso0.8214675775212688 Mass390.27769545599995	202187.8594	1.03E+07	0	148356.1094	7474579.606	0	132489.4219	5493377.038	0	77468.53906	3851620.344	0	71690.74219	3667445.971	0	63513.52734	3184137.429	0	59624.25781	2886956.449	0	66306.4375	2801950.179	0	62406.29688	2532076.487	0	130587.2578	2542230.415	0	137207.1685	2182617.982	1	98898.78906	2539156.556	0	76788.96875	2325409.353	0	114060.8828	2604009.964	0	100854.3281	2506816.612	0	97107.75781	2227946.199
124.0412038	0.648111		2553.453125	48975.26669	0	3483.833008	73132.38118	0	3623.717529	65613.35413	0	297874.1541	2217053.932	1	283920.6625	2110962.562	1	304282.426	2309290.289	1	293483.8067	2295918.837	1	432272.4688	2512952.365	0	269651.9412	2126153.239	1	328860.8612	2723904.712	1	354631.7418	3109191.665	1	372997.8497	3042347.259	1	342550.375	2212864.414	0	395215.4688	2415319.369	0	287684.5746	2275596.641	1	286197.4967	2540780.97
409.2043476	2.580647407	FormC15H24N10O4 Iso0.8560953820029719 Mass408.19819924800004;FormC14H28N6O8 Iso0.8703439998227189 Mass408.19686185599994;FormC23H28N4OS Iso0.7322168723512337 Mass408.198382516;FormC22H32O5S Iso0.748044873984541 Mass408.197045124;FormC15H32N6O3S2 Iso0.7640820139338123 Mass408.19773088399995;FormC23H36S3 Iso0.6393931025934492 Mass408.19791415199995	0	0	0	0	0	0	0	0	0	77189.34412	609997.5439	1	74655.72693	650392.5435	1	81752.60835	651560.8381	1	332518.261	2524540.513	1	344673.7227	2575895.678	1	331949.3026	2591360.273	1	362344.6207	2805063.343	1	365394.1798	2879469.477	1	335046.7946	2786121.407	1	310753.4137	2424782.568	1	312074.7093	2364532.406	1	319022.5147	2333529.723	1	340648.7052	2676324.456
399.3581193	12.51780011		41790.21875	4494674.739	0	33601.21875	3820240.945	0	34854.94922	3568449.736	0	29367.96484	3126896.484	0	27898.33398	3066783.382	0	30032.88281	2831624.253	0	26745.68573	1424595.577	1	19034.6928	280575.4789	1	23155.31017	321347.1011	1	14197.63184	1441260.292	0	16000.37793	1508239.266	0	14479.38672	1384089.508	0	27489.46875	2672318.223	0	26458.68359	2501831.498	0	25890.20508	2657736.846	0	24066.96289	2511180.647
570.4574238	13.8152215		31963.35938	2690779.806	0	24087.60156	2593079.995	0	23388.15625	2460079.215	0	21873.2168	2460815.134	0	17668.29404	200864.175	1	25209.03711	2522087.048	0	20699	2031834.127	0	27110.23242	2346940.05	0	21158.20117	2345829.493	0	18605.63072	3070466.318	1	16322.81166	508071.2597	1	25914.94922	3228983.046	0	17003.0671	184714.8374	1	11588.74251	537166.5885	1	13129.7254	179718.0082	1	20197.64648	2487296.999
265.0226403	16.45458406	FormC6H8N4O6S Iso0.8693405373301988 Mass264.016454976;FormC9H5ClN6O2 Iso0.6242365341023549 Mass264.01625107999996;FormC8H9ClN2O6 Iso0.6254100114080724 Mass264.014913688	56293.64844	2571251.886	0	51099.46094	3374656.979	0	92131.36719	4280339.703	0	93538.78125	4734737.305	0	69440.96094	5234558.771	0	78058.28906	5496395.764	0	110231.1797	6238606.926	0	86469.46875	6050454.95	0	89295.22396	6199897.32	1	24090.57617	116047.1814	0	15657.22559	93964.45878	0	20957.86523	89166.98489	0	103312.2422	5729247.404	0	107183.4844	5275275.571	0	119417.5625	4777706.485	0	72800.42188	4150865.579
304.8916029	16.83654878		50814.08984	1376119.877	0	68141.77344	1568929.915	0	70977.09375	1926691.181	0	80986.69531	2020284.465	0	71492.125	1797208.665	0	84489.97656	2008369.428	0	91126.71875	2313143.072	0	84886.89063	2265491.105	0	84049.25781	2416240.532	0	159241.8594	3122356.776	0	140559.4688	2717935.874	0	138554.7813	2612551.662	0	95052.72656	2251435.488	0	121433.1406	2454518.699	0	106487.3203	2272516.453	0	90175.17188	2339614.745
287.8887797	16.86085178		33780.28906	792297.8942	0	34182.99609	893025.8821	0	53314.99219	1109656.507	0	50988.53125	1018312.146	0	44131.56641	1117414.932	0	54309.27344	1175587.837	0	64407.49609	1473631.737	0	68365.625	1600936.84	0	95944.82031	1953391.324	0	183706.9003	2813943.002	1	210480.6094	2672027.58	0	193579.1577	2689600.217	1	107408.3906	2025865.853	0	106444.7578	2118743.817	0	119516.6719	2086412.993	0	154331.75	2486122.682
185.1170326	3.080475278	FormC10H16O3 Iso0.7818528754056132 Mass184.10994437199997	57789.14453	7639549.437	0	51886.42578	6743113.327	0	49121.13281	6053902.519	0	42806.90625	4102276.538	0	44598.87193	4195640.287	1	34312.91276	3779216.412	1	38440.33594	3688167.931	0	41288.36719	3592065.126	0	35405.83594	3362237.71	0	26021.4668	2171616.557	0	21828.54492	2234740.044	0	30587.91406	2219318.055	0	33958.74219	2953348.514	0	25415.62695	2665172.117	0	27691.3125	2448937.524	0	28421.9375	2605603.465
152.9947646	4.366468889		7042.627046	106520.3515	1	11084.72168	1738820.362	0	11425.8623	1674741.861	0	8695.562477	141237.0804	1	12976.44922	1829187.034	0	12667.99805	1847107.617	0	13902.26367	1904396.133	0	11943.03516	2034605.642	0	12933.64453	2030986.629	0	21638.25391	3195711.011	0	18699.5625	3022363.51	0	21852.84766	3138868.651	0	13508.625	2164939.682	0	15990.55273	2378198.404	0	16780.88672	2416335.444	0	15089.97266	2336938.139
703.5075633	14.3894665		175594.2742	2094569.06	2	178361.08	2481658.008	2	185700.3147	2547035.824	2	229536.8222	3032616.292	2	213250.8676	2696768.731	2	215504.7161	2122445.673	2	169491.5525	2584407.401	2	151995.5651	2155437.726	2	178734.2976	2356643.155	2	62888.79799	1043056.044	2	41760.97498	716214.47	2	7361.876104	89936.5405	2	157568.8973	2110087.156	2	211546.6313	2492344.521	2	221149.0599	2578335.031	2	209618.5651	2537085.345
255.1588659	6.011783944	FormC14H22O4 Iso0.8898459853137248 Mass254.151809184;FormC9H23ClN4O2 Iso0.6158103497923876 Mass254.15095365599998	155536.1563	2954794.237	0	159208.875	2842270.629	0	166309.0625	3076301.525	0	196636.5313	2975008.94	0	206416.8438	2996610.795	0	204061.0938	3069588.837	0	189551.8438	2850196.856	0	182452.5	2780996.012	0	203775.4375	2764611.785	0	143262.125	2017917.552	0	146328.7188	1909318.718	0	137300.7448	1787529.226	1	191160.9531	2651455.586	0	188282.3438	2588310.195	0	190386.0313	2590118.447	0	184007.9375	2501535.085
282.904774	0.668200774	FormC6H2O7S3 Iso0.7752463928352543 Mass281.896265404	0	0	0	0	0	0	1413.883423	2308.759124	0	469134.3125	2508658.196	0	429313.625	2359808.072	0	347912.9063	2306125.722	0	499901.875	2780650.74	0	476707	2786670.713	0	446117.4063	2690543.752	0	383592.5938	2130785.165	0	434836.8125	2359701.179	0	436104.8438	2386795.684	0	397212.4375	2708932.307	0	520733.7813	2886293.122	0	379298.4063	2541840.253	0	418743.5938	2105087.796
293.1721174	12.83820833	FormC13H20N6O2 Iso0.987975168424552 Mass292.16477388;FormC12H24N2O6 Iso0.7583198131704557 Mass292.163436488;FormC13H28N2OS2 Iso0.8986796143838629 Mass292.16430551599996;FormC8H21ClN10 Iso0.6102685875140819 Mass292.163918352	26185.43894	3317134.472	1	39203.3125	3211008.678	0	33751.30469	2939109.871	0	45380.37109	3060742.389	0	35483.85156	3056648.863	0	36512.08203	2779646.102	0	38555.37891	2999088.868	0	35372.96484	2920948.073	0	29703.75	2853568.078	0	17881.09445	1917586.234	1	20387.95703	1969556.061	0	20895.14063	1965622.441	0	39590.37109	2616824.695	0	17714.23496	1521302.628	1	29594.02734	2531217.179	0	37876.25781	2450601.669
173.0806063	2.176365		53184.05469	1.11E+07	0	42740.63281	9445334.531	0	36077.70703	8017103.544	0	369174	8031619.393	0	436579.2813	7558677.464	0	316908.625	6960615.993	0	25124.45117	4021345.57	0	21785.97852	3990665.278	0	19606.11328	3606293.325	0	10049.56934	1846364.334	0	13242.99805	1788114.355	0	9486.981445	1821914.52	0	24189.5957	3224309.061	0	15439.0752	2988158.371	0	16644.45898	2731979.527	0	15191.16699	2566737.229
201.1118372	5.759297167		38856.41406	9526967.72	0	35017.27734	8909638.751	0	33918.96875	7556012.487	0	28908.74414	5934226.858	0	28460.29492	5820993.189	0	29528.25586	5318109.438	0	21409.10352	4243201.098	0	20925.45703	4138445.324	0	13774.20936	3992344.433	1	8367.926758	1842546.28	0	9565.338867	1775825.305	0	8968.46582	1794900.276	0	16962.49023	3355942.189	0	16250.0293	3071720.413	0	14813.47656	2929615.899	0	12706.03711	2686066.707
797.1624451	12.01824417	FormC40H20N12O8 Iso0.7106642030800152 Mass796.1527056;FormC44H24N6O10 Iso0.6651450136667495 Mass796.155390968;FormC39H24N8O12 Iso0.7264529245495656 Mass796.1513682079999;FormC43H28N2O14 Iso0.6803612479828031 Mass796.154053576;FormC28H24N14O15 Iso0.7168943328252073 Mass796.154556068;FormC27H28N10O19 Iso0.6477541892827299 Mass796.153218676;FormC48H24N6O5S Iso0.6615772531547827 Mass796.1528888680001…	0	0	0	0	0	0	0	0	0	0	0	0	0	0	0	0	0	0	0	0	0	0	0	0	0	0	0	255163.6265	4077382.833	1	0	0	0	0	0	0	0	0	0	0	0	0	0	0	0	0	0
107.0493163	17.59624528	FormC7H6O Iso0.9563024021551112 Mass106.041864812	595270.5625	1408448.608	0	449682.5938	1276937.873	0	415863.375	1098249.281	0	499118.0625	1311152.269	0	695001.9375	1867914.523	0	805565.5	2106381.967	0	850099.875	2161826.488	0	843360.25	2155673.508	0	911647.875	2553799.794	0	900623.5	2610233.738	0	892092.125	2364481.497	0	948469.6875	2452330.836	0	848433.5625	2246386.535	0	711120.0625	2034591.531	0	794780.5	2359596.954	0	852372.375	2351092.854
111.9683698	2.968730167		15374.03418	1611232.131	0	14614.72461	1663832.33	0	13766.64746	1749929.227	0	13002.83984	1643559.305	0	15110.11914	1685382.213	0	15328.38574	1767744.909	0	15893.36133	1800695.412	0	14547.98242	1969305.166	0	18528.33984	1981388.158	0	21019.21484	2816072.358	0	20852.66016	2776235.497	0	20789.22656	2877839.627	0	19740.02344	2069498.308	0	18169.70117	2214979.018	0	18365.83594	2180828.099	0	18977.69727	2293686.676
195.9932686	16.69512094	FormC5HN5O2S Iso0.7988871561320928 Mass194.98509527200002	87463.45313	1881897.964	0	49288.66797	1815744.185	0	65455.46875	1665224.585	0	79630.96875	1855965.667	0	65058.69922	1825304.441	0	57687.75781	1709767.825	0	54004.95703	1768048.804	0	58963.12109	1826181.47	0	56512.78516	1963938.838	0	101811.1484	3166084.787	0	156001.2813	3386396.324	0	131801.5625	3122313.386	0	55861.64063	1840411.906	0	65974.92969	1859961.987	0	60656.69922	1887755.499	0	56826.56641	1998151.202
362.8657428	0.725084383		0	0	0	0	0	0	0	0	0	149914.5781	1318018.694	0	197280.9063	1539091.037	0	164549.2969	1411050.493	0	318705.4688	2350629.549	0	235430.75	2331689.241	0	229575.4531	2196790.432	0	265651.6563	2290317.568	0	233038.8125	2145376.824	0	237684.3438	2200558.705	0	242784.7344	2312011.311	0	282327.7188	2558705.232	0	263697.5313	2260180.402	0	240686.9688	2129235.353
134.081081	0.275735222	FormC5H11NO3 Iso0.8071561352301657 Mass133.07389321199997	72960.84375	2204436.825	0	84757.35156	2555756.176	0	78560.49219	2648943.899	0	88936.39844	2572362.113	0	89898.17969	2681150.654	0	92739.39063	2793657.887	0	92274.46094	2501067.359	0	89598.55469	2747659.792	0	91015.96875	2628579.378	0	68615.03906	1976425.256	0	69331.77344	1977093.758	0	70804.51563	1938562.88	0	91097.14844	2610267.202	0	87544.99219	2470752.244	0	85836.76563	2451264.317	0	81947.53125	2417718.128
664.4570618	13.01056911	FormC26H57N13O7 Iso0.6164894196825506 Mass663.450391164;FormC25H61N9O11 Iso0.6293709165124419 Mass663.4490537720001	9161.958008	172031.2448	0	6906.83252	147553.6226	0	65007.5	1384383.336	0	16641.50977	1185111.646	0	32432.96875	2137519.042	0	47612.60156	2632232.008	0	28551.21094	1952548.036	0	20957.19141	1510891.412	0	24226.55273	1443782.481	0	163900.6719	7699829.477	0	135457.4688	5236705.126	0	18699.60156	526232.0837	1	90699.57813	2310140.259	0	78686.74219	3684970.546	0	75310.34375	4269768.848	0	52574.56641	3166249.622
273.1308013	3.599872611	FormC10H12N10 Iso0.9088220068063259 Mass272.12464038400003;FormC9H16N6O4 Iso0.926178756529572 Mass272.123302992;FormC17H20OS Iso0.8065390801308552 Mass272.12348626	2408.656006	29023.39526	0	2622.859863	26179.82941	0	3395.536377	28470.85065	0	150169.6995	1199557.766	1	136005.527	1126036.836	1	138990.7427	1093898.259	1	360840.2254	3367125.23	1	383472.9844	3511007.009	1	376994.4792	3397595.767	1	234722.9141	2200117.679	1	236176.2232	2175489.348	1	217154.0859	2107930.795	1	434614.5729	3876728.989	1	407966.9509	3750766.284	1	429472.0558	3879311.08	1	241093.7176	2088199.975
297.2421213	12.50713572		54299.02344	7045738.813	0	53592.74219	6217839.163	0	47824.17969	5640226.286	0	40250.28516	4284789.418	0	31422.79455	4285064.795	1	40035.12891	3754365.545	0	28173.85938	3027604.39	0	28463.84375	3173265.534	0	29661.37305	3018066.901	0	20566.75586	1891813.868	0	15581.81934	1921178.028	0	17138.34766	1833515.929	0	26514.83203	2764775.039	0	22502.82813	2556110.692	0	22943.71289	2377717.58	0	21301.02539	2424154.002
107.0492383	0.254445167	FormC7H6O Iso0.9662184726427212 Mass106.041864812	56080.625	1374883.405	0	47647.46875	1073033.537	0	47274.64063	906342.22	0	36672.17188	678603.1964	0	46553.81641	914249.6022	0	60257.08984	1502516.014	0	79045.83966	2190974.716	1	88447.73438	2231570.305	0	85452.59375	2196348.467	0	88139.20313	2327304.719	0	86535.5625	2101319.747	0	98022.00781	2393769.599	0	86960.26563	2292276.726	0	81181.32813	2069396.75	0	76757.42969	1988511.705	0	83529.42969	2220853.688
373.2737165	8.390860667	FormC24H36O3 Iso0.8398256726331566 Mass372.26644501199996;FormC17H36N6OS Iso0.855002817560162 Mass372.2671307719999	0	0	0	0	0	0	0	0	0	361291.4862	2527357.224	1	339661.8999	2247878.912	1	345942.4846	2402741.831	1	0	0	0	0	0	0	0	0	0	0	0	0	0	0	0	0	0	0	0	0	0	0	0	0	0	0	0	0	0
355.1362892	13.05888839	FormC14H14N10O2 Iso0.9245041989818232 Mass354.13011968800004;FormC13H18N6O6 Iso0.9374026506921289 Mass354.12878229599994;FormC12H22N2O10 Iso0.7577370831591608 Mass354.12744490399996;FormC21H22O3S Iso0.8231761992391913 Mass354.128965564;FormC14H22N6OS2 Iso0.8285344697695661 Mass354.12965132399995;FormC13H26N2O5S2 Iso0.8574999866143624 Mass354.12831393199997;FormC14H30N2S4 Iso0.7310346427139264 Mas…	44275.26953	4092739.689	0	19663.66797	2170352.459	0	26422.98047	1516844.604	0	12614.64844	894060.3831	0	16271.75977	799847.2979	0	12151.60547	501660.9813	0	9961.658203	564194.8956	0	14156.63867	532778.3594	0	13396.5625	586235.2064	0	41082.85491	3928028.418	1	59390.72266	3815936.812	0	48326.04343	3575612.666	1	14009.57617	648998.3993	0	12871.56641	790441.3775	0	17082.7793	927293.471	0	19991.71094	1049964.837
345.188448	4.590240389	FormC14H20N10O Iso0.8613281376498508 Mass344.18215526;FormC13H24N6O5 Iso0.88057357822325 Mass344.18081786799996;FormC12H28N2O9 Iso0.8946389611268323 Mass344.179480476;FormC21H28O2S Iso0.7596755141373783 Mass344.181001136;FormC14H28N6S2 Iso0.7710564016911433 Mass344.181686896	1292.23938	2002.062676	0	2050.828369	2608.721086	0	2119.180176	4728.24841	0	46885.44141	469458.7029	0	48803.16611	541470.8008	1	51739.1104	503302.6013	1	254403.3594	2618412.684	1	251390.4996	2712619.642	1	248674.6998	2610954.125	1	204387.2318	2281717.321	1	198431.7798	2304198.204	1	194439.2626	2156204.212	1	287687.4278	3051215.142	1	273764.6696	2953627.196	1	283731.7426	3049986.952	1	176296.2072	1974473.301
167.1066055	17.51866172	FormC10H14O2 Iso0.9310831910378098 Mass166.099379688	164859.3125	5351675.312	0	171295.25	4659003.898	0	175906.1563	4358763.752	0	164307.2813	3825025.014	0	154277.4531	3789449.18	0	113505.0078	2949836.212	0	128398.375	3019207.936	0	92353.04688	2824391.999	0	111990.0234	2667773.6	0	80429.52344	2236541.199	0	104148.9375	2487506.059	0	81364.40625	2190582.772	0	99727.84375	2667658.66	0	119660.4453	2495076.826	0	111072.1563	2538040.376	0	99474.42969	2258589.94
341.266106	10.70671511	FormC16H32N6O2 Iso0.8555801492454587 Mass340.258674264	83615.99219	2079885.538	0	84377.21875	1808066.124	0	105716.5781	1918479.874	0	527396.0625	6298701.623	0	688911.9375	7023252.178	0	591054.625	6100555.34	0	114396.2969	1965428.183	0	100568.2188	1834802.896	0	88481.99219	1770332.421	0	175705.8594	2718863.542	0	158929.5469	2682206.542	0	171548.75	2642511.045	0	131550.7344	1906496.107	0	128631.2813	1989629.798	0	124567.0391	2020678.177	0	125425.5078	2205570.287
141.0065397	0.858118611		2208.689697	18698.27634	0	1381.301514	4356.535951	0	1453.133545	8300.385962	0	113890.2688	1406520.046	1	96991.13318	1252375.485	1	111848.2891	1492165.539	0	132103.0673	1807415.796	1	148374.5513	1879082.737	1	142814.6771	1828447.428	1	225622.5145	2833754.901	1	219327.8791	3038051.871	1	209610.6882	2979614.49	1	144459.5458	1789550.045	1	156511.8523	1935171.713	1	162725.5499	2012471.308	1	179096.9974	2312237.601
352.305828	9.359592222	FormC19H37N5O Iso0.6944000386894854 Mass351.299810804	0	0	0	0	0	0	0	0	0	301496.934	2282290.249	1	280216.7359	2215222.505	1	278590.6023	2160652.911	1	0	0	0	0	0	0	0	0	0	0	0	0	0	0	0	0	0	0	0	0	0	0	0	0	0	0	0	0	0
415.2536633	12.98919078	FormC15H30N10O4 Iso0.6096747945773946 Mass414.24514944000003;FormC19H34N4O6 Iso0.6001145978657684 Mass414.247834808;FormC18H38O10 Iso0.6082840968443483 Mass414.246497416	25781.54102	2334433.677	0	25210.55469	2052648.33	0	18213.84263	1340243.496	1	26855.97656	2250958.602	0	21876.10998	1360554.428	1	20281.45582	589586.0053	1	29064.19531	2502856.999	0	37557.86328	2474830.104	0	36958.10547	2547702.563	0	16328.05469	1462039.027	0	16246.66016	1397859.721	0	17855.60547	1370084.563	0	25653.79492	2638893.277	0	32366.07031	2697348.757	0	27071.90039	2813821.493	0	31230.81641	2586958.783
373.2738091	7.588727083	FormC24H36O3 Iso0.8351554076092905 Mass372.26644501199996;FormC17H36N6OS Iso0.8500622459185868 Mass372.2671307719999	1773.483887	2828.59612	0	0	0	0	0	0	0	289313.6501	2218532.469	1	297118.7327	2143852.316	1	292131.1345	2246954.551	1	0	0	0	0	0	0	0	0	0	0	0	0	0	0	0	0	0	0	0	0	0	0	0	0	0	0	0	0	0
500.306331	15.59576956	FormC35H37N3 Iso0.7738424456370068 Mass499.29874818400003;FormC20H33N15O Iso0.9395005942644038 Mass499.299250676;FormC19H37N11O5 Iso0.9552206965524453 Mass499.297913284;FormC23H41N5O7 Iso0.9615224168263581 Mass499.300598652;FormC22H45NO11 Iso0.9723381451190909 Mass499.29926126000004;FormC27H41N5O2S Iso0.8407624264577932 Mass499.298096552;FormC26H45NO6S Iso0.853363418294873 Mass499.29675915999997;…	42392.60938	2290175.204	0	35612.98828	2319413.546	0	47485.66406	2356035.038	0	39767.00781	2262312.723	0	36550.03125	2210480.182	0	45925.54688	2315820.687	0	41939	2402579.651	0	40032.95703	2379892.502	0	38522.61719	2196027.321	0	24939.7832	1413125.393	0	19491.94141	1268543.059	0	20555.39258	1240150.525	0	39321.83594	2207159.619	0	44614.23047	2440649.763	0	36490.40625	2208314.961	0	37535.73438	2108231.74
149.4776067	0.698973155	FormC10H3NO6S2 Iso0.7978108691461991 Mass296.94017881599996;FormC11H7NOS4 Iso0.6838894891165959 Mass296.94104784399997	1115.311035	1808.648567	0	0	0	0	0	0	0	114337.7813	872944.9959	0	126645.75	1106848.517	0	148381.875	1064428.9	0	299559.375	2184962.047	0	55560.71726	1150131.214	2	203555.2969	2110623.937	0	314269.6563	2164365.586	0	351292.7188	2020286.249	0	292947	2004752.214	0	74420.47507	1668135.193	2	225659.2188	2146195.352	0	284233.8438	2464002.481	0	251566.7188	2075401.409
537.3947119	13.46948078	FormC36H48N4 Iso0.7237054934137389 Mass536.387897536;FormC35H52O4 Iso0.7477471457206624 Mass536.386560144;FormC20H48N12O5 Iso0.903048901866869 Mass536.387062636;FormC28H52N6O2S Iso0.7741934397564885 Mass536.3872459039999;FormC27H56N2O6S Iso0.7939834872025939 Mass536.3859085119999;FormC21H52N12S2 Iso0.7803633652193692 Mass536.387931664;FormC28H60N2OS3 Iso0.6799953986080768 Mass536.38677754	6201.402344	39146.1906	0	4327.72998	13402.93411	0	53083.5625	3371412.482	0	44921.29688	1490864.341	0	25196.51953	1158044.26	0	20706.2207	986220.5041	0	48929.35156	1675486.649	0	58700.80469	2573287.475	0	39948.34598	2680300.327	1	62400.875	2811229.19	0	26890.11133	1726938.971	0	22635.80273	1516801.115	0	49492.16871	3130873.104	1	50778.30469	3564539.634	0	39473.51563	2469899.921	0	18681.64063	1244189.164
432.2803744	3.221050611	FormC16H29N15 Iso0.8944854353920502 Mass431.273035928;FormC15H33N11O4 Iso0.9138060266502187 Mass431.27169853600003;FormC19H37N5O6 Iso0.9333027956295118 Mass431.27438390400005;FormC23H37N5OS Iso0.8348188480823088 Mass431.271881804;FormC23H45NS3 Iso0.7312229139385797 Mass431.27141344000006	193959.9522	1485885.453	1	217143.0355	1715349.913	1	251886.6371	1977587.162	1	3807745.298	2.85E+07	1	4113068.563	3.01E+07	1	3965086.066	3.00E+07	1	256863.4399	2093796.897	1	278567.3801	2121741.015	1	274151.1321	2282153.344	1	266006.0081	1992294.507	1	264721.4383	1984982.815	1	253384.6707	2042499.686	1	324614.8531	2622181.758	1	270621.4328	2169385.5	1	267900.5262	2075133.133	1	281401.1403	2133206.327
476.3065779	3.352708056	FormC33H37N3 Iso0.7889312384508163 Mass475.29874818400003;FormC18H33N15O Iso0.9067433777823481 Mass475.299250676;FormC17H37N11O5 Iso0.9113937430716592 Mass475.297913284;FormC21H41N5O7 Iso0.9255272996785991 Mass475.300598652;FormC25H41N5O2S Iso0.8243806865634308 Mass475.298096552;FormC14H41N11O5S Iso0.9179771039019607 Mass475.30128441200003;FormC18H41N11S2 Iso0.7970764966317936 Mass475.298782312;F…	189811.6686	1398303.106	1	202903.9045	1401886.466	1	252294.5647	1770823.356	1	3928699.759	2.93E+07	1	4076704.593	3.00E+07	1	4073464.165	3.04E+07	1	285331.2779	2036695.838	1	286273.0376	2218693.394	1	278291.3165	2007333.159	1	266580.2843	2003597.018	1	275565.3861	1950502.287	1	283821.9275	1992813.774	1	316674.8413	2263036.668	1	303417.0554	2304276.823	1	320679.2693	2490624.358	1	307355.8111	2203057.695
320.9229166	16.45458133	FormC16H4N2O18S4 Iso0.6226334814389374 Mass639.834195288	453496.7813	1287376.272	0	367437.2813	1371609.163	0	614569.5	2181353.711	0	350848.2202	2037867.35	2	943225.8125	3102068.866	0	1019419.875	3658265.797	0	946731.6875	4174053.554	0	632427.3145	4007227.737	2	744621.0352	4931304.415	2	23196.01953	46251.45991	0	27709.22461	40913.37761	0	22005.02148	34739.2108	0	1337777.75	4847991.102	0	1214134.125	4050760.492	0	1243514.875	4588330.252	0	1393325.25	4967906.308
536.165065	12.91094983	FormC24H33N5OS4 Iso0.6537382540972236 Mass535.156794676;FormC21H30ClN3O11 Iso0.6152728241828069 Mass535.15688646;FormC14H30ClN9O9S Iso0.6199260307692536 Mass535.15757222;FormC22H34ClN3O6S2 Iso0.6165652931819876 Mass535.157755488	42884.51172	2117082.94	0	37692.44959	1389785.831	1	7700477.786	3.23E+08	1	45496.61086	1512379.048	1	18121.35547	754223.2862	0	9675647.476	4.01E+08	1	35304.17755	737645.7304	1	31766.96094	1859518.297	0	3550505.869	2.27E+08	1	10619.15723	1597630.696	0	41452.125	6439806.018	0	11676.78223	1346880.017	0	12698.23438	665750.4749	0	351883.0625	1603654.457	0	10387.05906	224274.6303	1	72652.69531	2110241.693
277.1773429	12.16749322	FormC13H20N6O Iso0.9197411812180005 Mass276.16985925999995;FormC13H28N2S2 Iso0.8416662486354374 Mass276.169390896	23893.82813	1773176.204	0	14125.77465	362546.6599	1	20158.02539	1472714.433	0	24797.88672	1668702.369	0	28275.8418	1848586.208	0	31193.79297	1964469.623	0	46513.26953	2130542.062	0	32143.55664	1966189.972	0	34447.62109	2153177.23	0	38160.81008	2301516.017	1	34414.03906	2186738.605	0	33908	2208764.132	0	30149.57227	2022157.564	0	37389.67578	2030086.652	0	52062.48438	2120746.603	0	30686.72703	792673.1226
433.1831246	9.869741889	FormC20H20N10O2 Iso0.9015535256550744 Mass432.17706988000003;FormC19H24N6O6 Iso0.9162369404304287 Mass432.175732488;FormC18H28N2O10 Iso0.6403847869591363 Mass432.174395096;FormC27H28O3S Iso0.7962727294819837 Mass432.175915756;FormC12H24N12O4S Iso0.8732047670308136 Mass432.176418248;FormC11H28N8O8S Iso0.8621149715957043 Mass432.175080856;FormC15H32N2O10S Iso0.9134585756398749 Mass432.1777662240000…	40474.75	1471410.024	0	36986.96875	1833847.076	0	41274.87165	1989829.193	1	1099152	5.05E+07	0	1194336.375	5.52E+07	0	1288913.5	5.86E+07	0	62792.99386	3266267.533	1	84379.22656	3812326.349	0	89921.84375	4016726.999	0	18713.30469	805156.5674	0	17720.74219	752302.7746	0	16248.40137	727957.4988	0	85597.14844	4011585.693	0	86805.8125	3770689.407	0	69475.50781	3560653.528	0	66242.49591	3357135.578
399.3579846	14.63397617	FormC23H46N2O3 Iso0.6994760245828512 Mass398.35084333199995	26474.18657	1634173.496	1	30232.60547	3456595.688	0	18413.58026	801782.7492	1	20683.14914	701180.9036	1	16303.86961	338007.8723	1	19508.62147	191798.3441	1	24480.31445	2503099.294	0	18797.08273	804640.0826	1	14991.48833	134405.225	1	11028.70808	342724.2613	1	10001.51163	323191.4414	1	12111.21398	187680.8267	1	12665.17522	155291.8083	1	26502.32031	2364174.695	0	25357.01563	2349469.159	0	14043.97461	144071.9497
288.9215267	0.747523944	FormC8H4N2O2S4 Iso0.7056755284236745 Mass287.915561368	3027.77832	19170.90706	0	3217.070557	26282.26389	0	3063.974121	26502.2678	0	375601.7188	2260795.344	0	309796.6283	2110422.697	1	372612.6563	2140933.866	0	411700.625	2097712.989	0	414131.4375	2157825.223	0	316640.0458	2172625.073	1	319501.625	2059524.981	0	325362.3125	2094252.622	0	327056.8438	2068075.633	0	438813.4063	2231487.999	0	330693.8058	2302932.65	1	397136.4063	2159309.196	0	375424.3438	2077268.21
668.6186231	13.09842294	FormC42H77N5O Iso0.7662126827508451 Mass667.612812084;FormC37H77N7O3 Iso0.8398847728199771 Mass667.608789324;FormC41H81NO5 Iso0.7951040347268037 Mass667.6114746920001;FormC45H81NS Iso0.6877757478495035 Mass667.608972592;FormC42H85NS2 Iso0.6684033227748165 Mass667.61234372	60571.375	5934980.218	0	52297.41378	5530487.706	1	98404.97656	7167762.543	0	44780.80078	2135044.281	0	27106.5	1466235.841	0	36167.10156	1995432.974	0	31052.88867	2316756.146	0	16375.84668	1714252.483	0	125118.8594	3023683.44	0	5605.712821	54166.17185	1	6176.146996	70824.97013	1	31774.04102	1076675.065	0	32564.25707	2566016.453	1	28307.50037	2172791.097	1	23523.54492	2099706.319	0	41108.6875	1368454.55
166.0973675	13.79775672		15181.11914	1518237.555	0	20366.26367	1493120.977	0	23052.25586	1573813.908	0	21006.37891	1648682.378	0	20881.71484	1595715.554	0	16693.16406	1300512.481	0	18183.19141	1426206.364	0	16684.875	1476938.799	0	22689.13477	1623940.957	0	30716.26172	3401361.258	0	39965.72266	3563498.706	0	40231.94141	3623931.919	0	21613.08203	1736625.496	0	24847.04297	1751622.961	0	18942.4043	1764556.638	0	21501.24609	1981925.522
160.0965836	1.524641444	FormC7H13NO3 Iso0.6159333490762453 Mass159.08954327599997	18522.89453	2621318.659	0	18614.15234	2794261.384	0	22351.53711	2888961.113	0	54266.87891	2886142.763	0	58483.89844	2838026.027	0	55220.30859	2933879.347	0	17679.17188	2570738.754	0	17427.62305	2457044.32	0	20103.51172	2427058.213	0	13900.83301	1834955.544	0	18068.64258	1916000.451	0	13789.58398	1773131.648	0	16247.99512	2314971.304	0	16135.65625	2162441.707	0	16334.51953	2136039.037	0	10775.71033	310059.8045
186.07594	6.281186	FormC8H11NO4 Iso0.934897108574358 Mass185.068807832	101136.2474	1124400.992	1	111237.3575	2087066.403	1	133110.7188	7458079.355	0	125422.0781	7065690.083	0	137313.0313	6620263.824	0	129521.75	6438989.935	0	115947.4766	5804511.627	0	96485.07813	5353510.837	0	93007.6875	4920715.48	0	25646.66992	1123757.79	0	24514.61719	1051423.286	0	23590.00391	1035672.998	0	79063.23438	4151740.731	0	75720.32813	3785065.222	0	71396.05469	3582647.112	0	64085.52734	3096921.726
355.2633301	8.381569167	FormC24H34O2 Iso0.8498934341296607 Mass354.255880328;FormC17H34N6S Iso0.8640162806802244 Mass354.25656608799994	0	0	0	0	0	0	0	0	0	301840.6425	2057888.595	1	290904.7764	2120561.113	1	289182.0739	2024254.084	1	0	0	0	0	0	0	0	0	0	0	0	0	0	0	0	0	0	0	0	0	0	1774.395264	2817.157983	0	0	0	0	0	0
608.3848164	12.33401311	FormC35H45N9O Iso0.7840747183320746 Mass607.37470706;FormC39H49N3O3 Iso0.7563361121414307 Mass607.377392428;FormC24H45N15O4 Iso0.9058614071393563 Mass607.37789492;FormC23H49N11O8 Iso0.9303165192746014 Mass607.376557528;FormC22H53N7O12 Iso0.9129898183554189 Mass607.375220136;FormC32H49N9OS Iso0.7861838290664427 Mass607.378078188;FormC31H53N5O5S Iso0.8258068403084635 Mass607.376740796;FormC30H57NO9…	31549.07813	2013462.373	0	25200.88518	1915450.009	1	35486.00391	1936073.001	0	34783.44531	2062233.399	0	33462.67969	2144055.385	0	36429.04297	2174167.163	0	37292.01172	2068804.29	0	32515.94141	2200507.58	0	45765.53125	2322329.3	0	21996.42969	1126652.591	0	17891.39648	1029059.564	0	16184.82324	932907.7934	0	39143.41797	2278866.231	0	28188.70201	1834192.614	1	52807.50781	2338740.964	0	59085.60156	2566716.451
134.0811699	17.47090133	FormC5H11NO3 Iso0.6879904773580198 Mass133.07389321199997	66309.42969	1487839.605	0	22518.93783	259206.6411	1	72348.84375	1803287.029	0	94169.78906	1922390.982	0	89203.75781	2008551.805	0	123629.1484	2135628.189	0	102697.25	2250320.125	0	105727.7109	2030604.211	0	23391.79808	182961.5606	1	91836.58594	2102159.369	0	86330.4375	1963658.318	0	74592.14844	1921920.722	0	96912.82031	2073306.596	0	115321.3203	2234589.586	0	92491.09375	1924656.002	0	102046.7266	2077506.029
512.4156443	14.75079694		21264.03516	2085149.598	0	22871.39258	1938823.153	0	29900.03711	1919805.554	0	19986.27734	1930731.569	0	10565.49254	90897.73616	1	25258.98047	2039823.794	0	17567.41797	1559565.292	0	23099.4082	1641318.677	0	24892.51172	1559697.703	0	32674.53125	2514886.201	0	14138.67257	439922.7472	1	19238.53906	2444685.218	0	18779.38867	1551651.201	0	18397.25781	1810432.821	0	31245.01367	1715620.837	0	21830.33398	1906287.917
419.3154353	7.9984375	FormC27H38N4 Iso0.9510764749284688 Mass418.309647216;FormC26H42O4 Iso0.9402607466357369 Mass418.308309824;FormC15H38N12S Iso0.8212877354156822 Mass418.306310216;FormC19H42N6O2S Iso0.8645506485866111 Mass418.30899558399994	98238.92969	1.89E+07	0	86207.01563	1.60E+07	0	76712.07031	1.28E+07	0	50085.16406	8336595.903	0	44719.16406	7473725.421	0	37780.78125	6452332.17	0	33986.96875	5053626.958	0	26474.37695	4599609.317	0	29421.63477	4040699.865	0	9549.329102	1239849.351	0	8180.530273	1180336.739	0	8773.296875	1154318.285	0	26985.23242	3178809.055	0	19053.45117	3022344.714	0	19448.30469	2765033.386	0	16375.81836	2280804.033
297.2422187	11.26327467		55683.69922	6163271.637	0	59712.5	5635120.134	0	47824.17969	4784707.315	0	125631.2656	4167570.092	0	144896.5781	4264590.513	0	131908.6094	3922811.519	0	30551.08203	2707821.818	0	28463.84375	2636499.271	0	30209.3418	2659378.822	0	20566.75586	1583328.162	0	17530.82031	1608597.382	0	17138.34766	1570634.385	0	26514.83203	2361405.355	0	29934.31055	2294532.059	0	26208.98242	2153477.885	0	35441.77734	2143433.991
576.465421	14.36438711	FormC26H53N15 Iso0.8512202402266548 Mass575.460836696;FormC36H57N5O Iso0.7517092169358065 Mass575.4563114440001;FormC25H57N11O4 Iso0.8735951329398469 Mass575.459499304;FormC33H61N5OS Iso0.732222146585064 Mass575.459682572;FormC32H65NO5S Iso0.7529802437635289 Mass575.45834518;FormC36H65NS2 Iso0.614331668576637 Mass575.45584308;FormC33H69NS3 Iso0.6341790804937746 Mass575.459214208	16120.2334	1269468.533	0	21471.67188	1341966.566	0	18150.65234	1304479.846	0	19567.61133	946052.6118	0	17624.25	885440.9238	0	17128.75781	745952.4874	0	13341.62891	696671.8484	0	19881.90039	636972.7041	0	22253.46094	655671.8535	0	12426.62072	453730.3995	1	9874.50944	109188.9994	1	14803.64118	660934.839	1	82574.375	1381520.07	0	99420.78906	2146407.82	0	104026.4689	1865903.298	1	113122.5614	2321212.894
413.2660827	15.82798583	FormC22H32N6O2 Iso0.8719168179419698 Mass412.258674264;FormC21H36N2O6 Iso0.9042581627015748 Mass412.257336872;FormC15H32N12S Iso0.9055790463076772 Mass412.259360024;FormC14H36N8O4S Iso0.9243620691547687 Mass412.258022632;FormC18H40N2O6S Iso0.8997219951711491 Mass412.2607079999999;FormC22H40N2OS2 Iso0.7807418218904438 Mass412.25820589999995	66403.76563	4371321.837	0	44515.125	3401498.65	0	43571.92708	1691958.972	1	39680.0625	2876067.711	0	20735.67239	332773.6286	1	44801.74609	2895817.938	0	51471.12109	2909246.318	0	43225.22656	2922029.408	0	51043.64844	3055927.762	0	34750.95313	1821760.225	0	52470.05469	1825730.17	0	30886.92773	1708655.951	0	43149.21094	2580882.974	0	30965.99419	215293.1782	1	54888.35156	2394567.617	0	51289.35547	2242656.489
151.0386171	15.99430509	FormC8H6O3 Iso0.7990159214436873 Mass150.03169405199998	41325.01953	1043719.659	0	55844.58203	1380233.484	0	85973.97656	1986713.254	0	83223.33594	2659328.108	0	103212.7344	2999729.668	0	100102.6016	3170925.857	0	123143.9922	3609855.251	0	126311.1406	3176800.732	0	127628.9922	3438345.752	0	0	0	0	0	0	0	0	0	0	108019.1484	2692568.167	0	123253.375	2432583.414	0	82974.67188	2199604.827	0	65166.63281	1847849.521
273.1669637	14.83319689	FormC10H20N6O3 Iso0.7778901268168156 Mass272.15968849999996;FormC18H24S Iso0.6421199822545133 Mass272.159871768	42846.39844	1758219.931	0	60074.56641	1808256.406	0	40211.24609	1569393.27	0	50253.84375	1429372.749	0	53526.375	1657039.413	0	44745.42188	1398812.326	0	55966.30469	1605671.44	0	46023.28906	1569832.242	0	42428.76469	1546303.072	1	69762.50781	2633028.469	0	72731.05469	2689800.014	0	70042.9375	2810736.555	0	46385.82031	1584587.376	0	53048.89453	1519614.306	0	47304.39063	1458555.352	0	51912.27734	1769668.771
321.058179	4.286614444	FormC12H4N10O2 Iso0.8622029305213375 Mass320.05186936800004;FormC11H8N6O6 Iso0.8811841990262188 Mass320.050531976;FormC19H12O3S Iso0.7969126225601862 Mass320.050715244;FormC12H12N6OS2 Iso0.8135132206110713 Mass320.05140100399996;FormC11H16N2O5S2 Iso0.8309511981925868 Mass320.050063612;FormC12H20N2S4 Iso0.7099768773115636 Mass320.05093264;FormC9H17ClO10 Iso0.6300654529398819 Mass320.051024424	0	0	0	0	0	0	0	0	0	242717.1937	1880212.24	1	261111.4323	1977099.016	1	259761.4624	2070314.331	1	0	0	0	0	0	0	0	0	0	0	0	0	0	0	0	0	0	0	0	0	0	0	0	0	0	0	0	0	0
408.3683549	11.21224217	FormC23H45N5O Iso0.8048074847495517 Mass407.36241106	42674.3896	765621.4095	1	38618.38774	630117.723	1	42802.58045	594245.4309	1	303532.9403	7861893.039	1	326867.1784	8256878.219	1	310995.3477	5468450.633	1	67205.73438	1991553.459	0	44121.04492	625755.015	1	43046.10533	503497.9657	1	89497.47656	2838746.151	0	99584.89063	2893268.998	0	100409.7656	2976879.127	0	37880.69503	428113.0267	1	43020.79604	470666.7399	1	60287.36328	1952091.291	0	39672.25474	698622.017
185.1284476	2.301984667	FormC9H16N2O2 Iso0.8800373448061509 Mass184.121177752	0	0	0	0	0	0	0	0	0	288205.5495	2071704.614	1	272602.6004	1971697.555	1	304959.3036	2042946.785	1	0	0	0	0	0	0	0	0	0	0	0	0	0	0	0	1379.352295	1982.696668	0	0	0	0	0	0	0	0	0	0	0	0
584.4731181	11.86949672	FormC32H57N9O Iso0.7923722453180864 Mass583.468607444;FormC27H57N11O3 Iso0.846783244445515 Mass583.464584684;FormC31H61N5O5 Iso0.8112974037508067 Mass583.467270052;FormC26H61N7O7 Iso0.8662435846317927 Mass583.463247292;FormC35H61N5S Iso0.7103845982408544 Mass583.464767952;FormC24H61N11O3S Iso0.8231463802569733 Mass583.467955812;FormC34H65NO4S Iso0.7296787124677311 Mass583.46343056;FormC32H65N5S2 …	86730.36049	1819588.242	1	87589.59394	1515287.286	1	83461.74089	1617417.874	1	615729.2031	1.12E+07	1	735362.2403	1.21E+07	1	635666.4033	1.11E+07	1	57252.51107	1407115.837	1	62146.33724	1287697.468	1	60759.14249	1575149.486	1	142461.2096	3163088.478	1	133939.3811	2492606.449	1	172478.2746	3041997.386	1	72322.92467	1490591.912	1	63330.61086	1450453.355	1	102978.9531	2429921.732	0	70717.5558	1479293.859
399.0796403	15.55284917	FormC16H6N12O2 Iso0.6063069247628566 Mass398.073667432;FormC8H18N10O3S3 Iso0.631898397797902 Mass398.072547436	220307.5938	2659411.915	0	0	0	0	0	0	0	378758.2813	1253831.913	0	0	0	0	0	0	0	569239.8244	9491611.381	1	0	0	0	0	0	0	0	0	0	0	0	0	0	0	0	50203.89453	205982.6823	0	0	0	0	0	0	0	0	0
167.1065219	0.299336444	FormC10H14O2 Iso0.9247871099373437 Mass166.099379688	143349.6094	7274730.352	0	136201.4844	6817889.205	0	113111.8594	5804970.266	0	100849.8434	3262952.474	1	110648.3594	3268600.213	0	29051.49656	251596.6887	1	80999.35379	2551820.571	1	92500.33594	2934853.549	0	86845.22656	2770703.517	0	53167.80078	1696043.805	0	60876.68359	1855953.455	0	62830.99609	1888004.385	0	67973.45313	2289235.813	0	81831.21875	2481287.372	0	71774.98438	2311724.527	0	59597.38281	1997329.936
153.0908666	0.287751278	FormC9H12O2 Iso0.9441319588345839 Mass152.083729624	129344.3359	4170270.924	0	132352.7813	4225589.541	0	114717.0078	3689422.983	0	106240.9453	3241031.775	0	101490.9922	3099258.032	0	112398.3672	3325846.143	0	89968.07813	2676324.425	0	98691.77344	2661501.283	0	87614.76563	2454347.008	0	65893.00781	1699975.664	0	77055.35938	1963999.047	0	70096.64063	1837622.128	0	69004.09375	2038067.778	0	81657.02344	2336751.152	0	76911.12426	2297639.107	1	66615.95313	1861784.759
540.159308	16.07383	FormC15H21N15O6S Iso0.6375446173876184 Mass539.151994392;FormC14H25N11O10S Iso0.6404803362846226 Mass539.150657;FormC11H29N11O10S2 Iso0.639787735311904 Mass539.154028128	0	0	0	0	0	0	0	0	0	0	0	0	0	0	0	0	0	0	0	0	0	0	0	0	0	0	0	446905.7813	5156137.857	0	0	0	0	5129.300781	42341.07831	0	0	0	0	85836.37277	1946304.829	1	0	0	0	0	0
556.4418823	10.53326594	FormC25H53N11O3 Iso0.9134405168582871 Mass555.433284556;FormC29H57N5O5 Iso0.8937906915811034 Mass555.435969924;FormC24H57N7O7 Iso0.9127805767326297 Mass555.431947164;FormC33H57N5S Iso0.7877676194529504 Mass555.433467824;FormC22H57N11O3S Iso0.9031571224445528 Mass555.436655684;FormC32H61NO4S Iso0.8047881355756336 Mass555.432130432;FormC30H61N5S2 Iso0.7617281453790787 Mass555.436838952	128548.9998	1886670.199	1	122138.1267	2190107.774	1	122565.6096	1553179.208	1	2180063.911	3.81E+07	1	2265098.81	3.83E+07	1	2233692.557	3.79E+07	1	108353.8424	1984638.659	1	102648.6998	1651281.88	1	81198.14128	1935430.809	1	112350.0924	1680033.11	1	126204.9632	2184250.502	1	112283.3821	3104397.432	1	104833.276	1347934.84	1	86401.01749	1356564.817	1	94949.10128	1325721.399	1	100306.4407	1453288.942
313.1856934	2.509883457	FormC10H20N10O2 Iso0.9135878747558581 Mass312.17706988000003;FormC14H24N4O4 Iso0.8850533010092392 Mass312.179755248;FormC13H28O8 Iso0.8991318219245173 Mass312.178417856;FormC9H25ClN8O2 Iso0.608535367026144 Mass312.17889971999995	0	0	0	0	0	0	0	0	0	326162.911	2943531.065	1	311376.5735	2956569.035	1	326835.2327	2885559.824	1	267778.5959	1783660.007	1	278216.9756	1736310.922	1	283803.0586	1718098.499	1	337439.6057	2186963.108	1	337744.8327	2293083.811	1	343931.822	2235477.539	1	223074.5073	1338695.159	1	239780.4179	1597363.5	1	235144.6159	1549870.694	1	307260.0859	1873190.543
725.5207512	14.35726322	FormC39H60N14 Iso0.6482231584951058 Mass724.51253792;FormC43H64N8O2 Iso0.6151905648858309 Mass724.5152232879999;FormC38H64N10O4 Iso0.6693172222107314 Mass724.511200528;FormC42H68N4O6 Iso0.6295900722896688 Mass724.5138858959999;FormC31H68N10O9 Iso0.7489232562649674 Mass724.517073756;FormC41H72O10 Iso0.6480385164834688 Mass724.5125485039999;FormC36H64N14S Iso0.6297684219399434 Mass724.515909048;For…	144792.6406	1959310.68	0	152131.9688	1831303.684	0	144991.4375	2024470.205	0	166912.0781	1990313.777	0	213244.9375	2539757.586	0	172430.2813	2243151.222	0	139631.4375	2005370.896	0	100283.0792	1672973.176	1	162676.2656	1997072.255	0	13441.28711	300633.7783	0	13619.21484	229784.4719	0	11672.35645	275897.9811	0	129572.7344	1874315.719	0	180832.9063	2154316.399	0	159689.1719	2059900.308	0	140550.9688	2176967.077
389.2145848	4.767191358	FormC16H24N10O2 Iso0.8446049363006263 Mass388.20837000800003;FormC15H28N6O6 Iso0.8601876219376672 Mass388.207032616;FormC14H32N2O10 Iso0.877515053603645 Mass388.205695224;FormC23H32O3S Iso0.7394683920387601 Mass388.207215884;FormC16H32N6OS2 Iso0.7530695580994929 Mass388.20790164399995	0	0	0	0	0	0	0	0	0	84874.24647	639852.9716	1	87398.70601	643518.3822	1	90681.18173	645416.4535	1	284432.9885	2262655.076	1	269358.5949	2186493.455	1	281905.4427	2207806.494	1	228999.6704	1941906.982	1	236090.8132	1937097.834	1	229942.4182	1916956.123	1	305954.7731	2470443.519	1	300334.3434	2429220.117	1	295347.2813	2408689.047	1	197015.9974	1545634.004
160.0965842	1.954944444	FormC7H13NO3 Iso0.6306154269951458 Mass159.08954327599997	18522.89453	2383880.428	0	15735.58203	2493289.908	0	22351.53711	2656874.987	0	54266.87891	2671594.169	0	58483.89844	2676288.32	0	55220.30859	2764574.861	0	17679.17188	2368301.436	0	17427.62305	2321153.09	0	20103.51172	2290309.74	0	13900.83301	1739751.38	0	18068.64258	1815066.254	0	13789.58398	1702559.933	0	16247.99512	2120507.039	0	16135.65625	2035359.987	0	10661.48368	1731532.348	1	16578.69922	2126045.251
283.174888	15.02414056	FormC12H26O7 Iso0.7003917248173747 Mass282.167853172	39653.39063	3562985.307	0	38553.10156	3345105.066	0	34646.09375	3248748.15	0	35311.05078	2546632.466	0	27332.66211	2412184.885	0	19268.3531	140685.9333	1	28122.93945	2041464.876	0	29686.48047	1996418.945	0	25945.46875	1859479.68	0	15878.77637	1616243.881	0	16874.66602	1604637.65	0	17225.82813	1575590.934	0	23771.30469	1901839.131	0	22728.12891	1791264.43	0	24207.37305	1904062.583	0	24895.83984	1936291.917
204.1591917	5.453639167	FormC10H21NO3 Iso0.9781953716301478 Mass203.15214353199997	326080.4921	2353767.816	1	347353.3551	2266377.806	1	269719.6535	1685510.895	1	255013.4221	1740441.752	1	321955.1392	2144626.795	1	295267.9591	1822897.692	1	258902.1808	1852944.016	1	260268.7312	1729857.481	1	292785.2372	1856893.794	1	306987.2782	2233662.759	1	357238.3118	2510140.644	1	368931.646	2610402.648	1	274167.6031	1691393.957	1	289202.3571	1951282.165	1	287713.0437	1884041.758	1	251685.3288	1745640.589
130.1087732	0.826778704	FormC4H11N5 Iso0.960064367411242 Mass129.101445352	0	0	0	0	0	0	0	0	0	4324426.464	4.14E+07	1	4352212.083	4.12E+07	1	4304713.131	4.15E+07	1	700860.0164	5783810.116	1	655635.3051	5766254.449	1	693872.6905	5939329.648	1	512003.6466	4246016.337	1	496206.4048	4170719.197	1	511263.8058	4245362.36	1	291125.6875	1801007.576	0	338274.375	1851810.942	0	387895.875	1860995.797	0	122560.2344	737915.0258
371.2273501	14.18716989		23900.875	2089046.545	0	17257.94787	573774.3512	1	25919.625	2197188.877	0	23619.12109	2034997.36	0	23128.51563	1903366.074	0	27834.83398	2078035.181	0	22032.74219	1974589.887	0	27910.05859	2072338.796	0	26780.20508	2101015.908	0	9564.215634	72710.84098	1	14171.55859	1152123.201	0	16188.03027	1075097.584	0	25076.57031	2011059.139	0	29125.10352	1973656.416	0	24611.49219	1991769.341	0	14697.68185	111988.7272
371.2273534	13.40173778		12767.93713	201284.2266	1	25265.39844	2049511.493	0	23329.15625	2037323.918	0	22833.97852	1960304.613	0	23128.51563	1819865.694	0	24689.91797	1892978.122	0	22032.74219	1916323.456	0	21574.32813	1910390.904	0	26780.20508	2053612.705	0	8603.028646	224488.475	1	17562.80664	1158800.21	0	12823.94043	1030395.24	0	25076.57031	1894036.486	0	29125.10352	1943550.14	0	21473.69141	1946815.158	0	20507.32617	1948735.313
393.297213	12.0659315	FormC20H36N6O2 Iso0.9162349651916949 Mass392.289974392;FormC19H40N2O6 Iso0.9494975216070635 Mass392.288637;FormC13H36N12S Iso0.8821173857176395 Mass392.290660152;FormC20H44N2OS2 Iso0.8521013427770436 Mass392.28950602799995;FormC15H37ClN10 Iso0.6136456821232833 Mass392.28911886400005;FormC19H41ClN4O2 Iso0.6032431369182683 Mass392.291804232	18693.63951	262191.7717	1	23179.80664	1765991.203	0	23280.89063	1583472.584	0	26209.12305	1645700.632	0	27244.17188	1674937.359	0	30164.50586	1744224.203	0	22650.11203	1233751.9	1	35564.97656	2084296.892	0	34314.78516	1910214.464	0	29376.08329	1677619.964	1	37577.45313	2285108.902	0	23766.02474	1227857.999	1	32224.12109	1983829.719	0	31489.36914	1925139.39	0	33850.63672	2019773.987	0	38827.01953	2150083.491
273.1671326	3.887018222	FormC10H20N6O3 Iso0.9154384264317437 Mass272.15968849999996;FormC18H24S Iso0.79086509442855 Mass272.159871768	48756.69531	632051.2759	0	41267.38858	473049.0324	1	47080.60156	484859.2492	0	215836.2385	1886195.879	1	214036.7303	2015235.478	1	216177.4388	2046615.133	1	184647.2731	2322626.831	1	194511.1656	2231848.246	1	185049.6283	2100199.268	1	151596.1711	1905430.658	1	165880.5208	1883453.649	1	150934.2403	1817131.41	1	196597.2273	2151980.403	1	188425.0748	2101012.631	1	208418.7232	2286238.38	1	136348.7876	1601010.893
664.4573226	13.45687072		9161.958008	152705.3808	0	6906.83252	85036.73242	0	125529.9688	2304528.947	0	21472.36523	884381.7823	0	30748.92578	1411956.657	0	47612.60156	1725430.343	0	25724.36328	1301257.622	0	20957.19141	1187206.443	0	24226.55273	1234787.865	0	34492.08054	1388758.732	1	50350.14844	2419114.142	0	20903.39541	1283795.331	1	90699.57813	2871281.544	0	78686.74219	3964901.54	0	75310.34375	4142464.292	0	47398.71484	2027005.201
361.271082	12.26910156	FormC19H32N6O Iso0.6352347554358068 Mass360.26375964399995;FormC18H36N2O5 Iso0.6438823532515359 Mass360.26242225199996	40141.11719	2036012.534	0	19440.35533	1504969.628	1	27675.33789	2004412.764	0	33869.03906	2046457.451	0	31247.3125	1955154.149	0	43284.70313	2053430.615	0	52570.71094	2287469.406	0	31233.72266	2142141.063	0	43794.03516	2091490.292	0	27623.375	1578113.332	0	27159.5918	1440423.837	0	22429.45313	1474697.595	0	27726.1582	1938091.913	0	36249.87109	1986789.163	0	40956.59375	1915860.314	0	41710.28906	1996520.853
300.201546	13.32742672		49294.69531	3766251.229	0	43897.60156	3395684.14	0	39150.35547	3011065.707	0	26915.125	2399242.428	0	24267.78711	2223378.638	0	27319.22656	2224222.84	0	30159.69336	2180456.038	0	20561.32664	290022.4536	1	22223.46094	1862321.833	0	17565.91016	1620594.026	0	15760.77832	1547173.09	0	14071.89844	1430846.85	0	24277.02539	1845470.735	0	22394.75586	1773485.433	0	25594.80469	1906813.733	0	12461.24965	166024.1962
658.5101751	10.91072272	FormC46H63N3 Iso0.621663416514378 Mass657.5021990160001;FormC31H59N15O Iso0.7924695472865573 Mass657.5027015080001;FormC35H63N9O3 Iso0.7132342164090308 Mass657.5053868759999;FormC30H63N11O5 Iso0.8067131546173651 Mass657.5013641160001;FormC34H67N5O7 Iso0.7729262054508335 Mass657.504049484;FormC29H67N7O9 Iso0.8288005580273082 Mass657.500026724;FormC38H67N5O2S Iso0.6721170119563252 Mass657.501547384…	74724.88281	1757943.088	0	66837.36719	1666955.643	0	50331.0625	1674593.53	0	1417331.625	2.15E+07	0	1936648.5	2.50E+07	0	1627152.25	2.27E+07	0	7417.199451	53719.76863	1	52503.79297	1326130.453	1	63121.61328	1884780.663	0	72136.42969	2314845.09	0	64089.78125	2236160.762	0	82541.76711	2138002.618	1	54919.44606	1440142.596	1	67563.5	1800677.472	0	60354.51507	1605014.703	1	60862.64453	1860928.664
229.1431888	6.588831389	FormC12H20O4 Iso0.7131782270985446 Mass228.13615912	32815.89453	5860619.704	0	34729.63281	5400916.44	0	28542.01172	4838484.992	0	22434.38867	4030240.531	0	19355.5578	3948310.878	1	24093.05469	3771807.047	0	21390.87109	3036556.788	0	17442.39258	2933675.002	0	15998.43457	2838440.781	0	9031.78418	1459505.352	0	10550.42188	1410627.305	0	9143.293945	1463715.292	0	15609.83008	2456049.532	0	16087.01855	2344780.302	0	14472.60156	2178526.414	0	12923.50781	2030853.544
443.3342362	11.3023705	FormC22H38N10 Iso0.8291969201723084 Mass442.328091216;FormC21H42N6O4 Iso0.8466372142888938 Mass442.326753824;FormC29H46OS Iso0.7171830212197529 Mass442.326937092;FormC14H42N12O2S Iso0.8605957552340958 Mass442.327439584	43747.4002	1565835.737	1	46645.80422	971945.7146	1	51005.46215	1241288.707	1	498651.5186	9850422.777	1	517125.0551	1.06E+07	1	491240.2455	1.04E+07	1	53006.28516	2156780.546	0	51572.38849	1616116.584	1	51697.80859	1893324.07	1	58249.76981	1794338.852	1	67466.6702	1737507.816	1	56105.59654	2193430.197	1	63664.11849	1834067.107	1	51007.40485	1555404.415	1	53382.4441	1509490.456	1	68730.04167	1968002.727
213.1118666	3.714195667	FormC11H16O4 Iso0.7046244822789709 Mass212.104858992	54672.40625	7261026.882	0	47277.9375	6244306.786	0	42230.92969	5540965.869	0	31462.63281	3411049.852	0	31407.88672	3119790.799	0	30456.43164	2976773.498	0	26223.31055	2978303.59	0	19139.16611	2604830.203	1	21531.89648	2485983.965	0	155508.3125	1782585.777	0	132387.4844	1826082.293	0	130937.6484	1798497.485	0	23135.40234	2194005.022	0	23270.85938	1992290.862	0	22941.6543	1715591.762	0	13836.4767	1644059.148
146.0810497	17.51412372	FormC6H11NO3 Iso0.8741703463756689 Mass145.07389321199997	114963.0156	2584149.55	0	130717.7891	2762636.129	0	119936.6094	2720432.035	0	121686.8203	2479458.714	0	128801.1484	2712324.342	0	126097.4141	2548024.464	0	139960.375	2509938.89	0	117247.4609	2382730.597	0	113573	2453347.96	0	78129.82031	1492073.656	0	82554.79688	1403297.437	0	79657.40625	1473885.923	0	102988.8047	2162380.392	0	121189.1328	2091512.119	0	109170.1484	2080419.016	0	93703.21875	1905552.572
385.2924357	10.69588083	FormC18H36N6O3 Iso0.8646708220801136 Mass384.28488901199995;FormC26H40S Iso0.7340926646074546 Mass384.28507228	57052.65518	2759915.635	1	35700.6861	1568597.559	1	54589.88542	1529204.181	1	381248.415	1.01E+07	1	468011.5268	1.06E+07	1	435175.1875	1.04E+07	1	63990.21103	1083652.171	1	66395.73847	1935424.424	1	71190.51004	2105702.533	1	83788.29436	2137595.503	1	85287.8404	1686558.906	1	86727.49023	1953165.34	1	65949.37946	1362910.112	1	65899.95015	1502727.554	1	62227.56952	1563432.678	1	66647.44829	1518000.816
236.6402519	8.260397778	FormC33H33N3 Iso0.7635985500498605 Mass471.26744805600003;FormC18H29N15O Iso0.8870547304128581 Mass471.267950548;FormC17H33N11O5 Iso0.9189326667789077 Mass471.266613156;FormC16H37N7O9 Iso0.9277243975314395 Mass471.265275764;FormC20H41NO11 Iso0.9477169375622194 Mass471.267961132;FormC21H33N11S Iso0.8645188394980178 Mass471.26411105600005;FormC25H37N5O2S Iso0.832065389519965 Mass471.266796424;FormC…	0	0	0	0	0	0	0	0	0	232381.5526	1718911.681	2	241490.5432	1819732.107	2	254578.3471	1911462.911	2	0	0	0	0	0	0	0	0	0	0	0	0	0	0	0	0	0	0	0	0	0	0	0	0	0	0	0	0	0
408.3682542	11.87768722	FormC23H45N5O Iso0.8559896165484915 Mass407.36241106	56699.14955	1364064.75	1	55016.74991	1374212.009	1	41540.42401	1232259.474	1	336164.125	8790680.378	0	373236.8125	8625064.763	0	389677.9375	7748127.309	0	47681.72684	1734586.373	1	43739.76869	1180017.357	1	49432.95182	1107172.672	1	79523.52288	3101958.155	1	81844.67941	4266426.657	1	91518.31901	3436552.813	1	61304.89751	1357236.319	1	43946.66434	1346444.762	1	47249.43257	1679861.959	1	51644.86849	975111.5398
161.064337	15.97120865		73769.13281	2218603.608	0	131097.625	3083043.927	0	77060.72656	2938209.343	0	118261.0625	2882040.755	0	74842.36719	2590048.023	0	49417.95778	1268133.106	1	66180.03125	2243811.312	0	58393.32422	2292216.075	0	49873.40234	1848416.486	0	0	0	0	0	0	0	0	0	0	43043.58594	2124481.481	1	53949.64844	1907851.765	0	89901.10938	1798894.824	0	37049.66016	1490372.333
198.075828	1.559692556	FormC9H11NO4 Iso0.7428186775525707 Mass197.068807832	9031.323242	1338142.271	0	12395.71875	1560766.83	0	16429.50586	1673307.28	0	14873.04297	1913730.238	0	17237.48242	1846677.479	0	13952.22656	1905168.95	0	16244.74902	2028242.906	0	20164.14844	2127389.703	0	20833.05664	1953027.038	0	24612.63086	1707667.281	0	25660.19141	1754113.138	0	27977.82617	1707025.479	0	25245.48828	2001022.13	0	18377.08984	1979823.951	0	15412.32813	1859496.47	0	16139.5752	1882877.179
109.1012629	0.284986833	FormC8H12 Iso0.9412365981500159 Mass108.093900384	192645.8906	5930002.415	0	181448.2656	5630801.044	0	153627.8438	4849059.132	0	125033.1685	4091194.232	1	138229.4063	4130652.689	0	138343.5625	4027389.577	0	115264.1719	3100126.191	0	107088.25	3056381.905	0	114829.0078	2769735.766	0	73328.32031	1506427.698	0	66408.94531	1561597.494	0	64634.94922	1435851.911	0	87981.97656	2288919.345	0	94402	2536116.304	0	85539.07031	2232438.189	0	74154.05469	1854395.894
149.0231745	0.301486556	FormC8H4O3 Iso0.8740016214809575 Mass148.01604398799998	209889.6719	6988129.618	0	172809.9063	5816440.948	0	153178.7031	4916195.612	0	108508.378	3399618.982	1	112047.8672	3120091.909	0	102459.9609	2949464.634	0	92105.52344	2568579.415	0	84916.61719	2509396.963	0	82532.47656	2339506.979	0	53522.25781	1413322.593	0	52286.63281	1441786.037	0	51593.32422	1428518.553	0	76532.01563	2144001.59	0	70124.6875	2056494.571	0	72617.39844	1895643.984	0	67363.17969	1798182.04
122.0812372	14.43750222	FormC4H11NO3 Iso0.67239984759933 Mass121.07389321199999	25469.35156	2388334.989	0	26148.17383	2290076.267	0	31751.4668	2409638.9	0	18720.50856	312511.4844	1	31314.52148	2194739.031	0	37131.57031	2209744.461	0	26749.29688	2065254.207	0	31304.10938	2202680.852	0	30897.51953	2124001.654	0	22223.00977	1616550.428	0	19273.25781	1621383.187	0	20776.14648	1698305.846	0	23327.92773	1865113.004	0	29781.00781	1922386.662	0	16077.46275	124821.6822	1	14210.32317	105913.3251
167.0700902	2.505541444	FormC9H10O3 Iso0.6414308093268603 Mass166.06299417999998	35245.39844	5787872.674	0	32421.08008	5234709.225	0	28863.1543	4597454.287	0	27924.46094	3470966.849	0	24064.10742	3515263.594	0	26331.75195	3208493.604	0	16229.72559	2866896.7	0	17186.89453	2684050.93	0	16911.65039	2420115.554	0	10789.50488	1484118.71	0	11748.45996	1556093.128	0	10314.02344	1495884.823	0	17604.25	2223768.726	0	14919.13379	1970859.948	0	15142.72363	1882397.941	0	19355.03906	2006233.974
305.1720333	12.30682789		32840.81641	2048746.514	0	35385.67578	2074073.006	0	29998.99805	2017658.586	0	42909.21875	1944794.216	0	31417.28125	2128060.784	0	26148.91918	201489.8894	1	48226.37109	2222778.657	0	20488.00711	183832.3071	1	36106.50781	2021702.944	0	28539.19922	1669860.361	0	15431.62616	641762.3187	1	14377.0988	432614.1035	1	27946.97666	295630.8542	1	41933.20703	2140194.387	0	30376.58594	1808476.49	0	41010.48828	2011701.376
615.4551545	14.64055822		295089.0625	3415788.951	0	194363.3125	2840306.975	0	165459.1365	1848239.163	2	245171.6875	2875176.541	0	170314.4222	2335402.687	2	239993.5469	2735181.395	0	104050.1209	1481118.34	2	119210.96	1399363.702	2	121092.0458	1466596.23	2	94687.1596	980943.9127	2	89383.15179	837667.5082	2	89513.3298	905153.4454	2	117827.1574	1415675.442	2	132255.9531	2034398.036	0	126214.6563	2233128.272	0	161765.4531	2068906.229
258.0844878	4.373196611	sulfamethoxazole-d4	280443.6583	1918769.278	1	314406.2341	2141435.326	1	250653.472	1697867.03	1	263019.465	1621307.608	1	288479.5817	1913881.868	1	279927.4431	1675591.658	1	274665.9838	1860092.982	1	249513.743	1665622.696	1	277496.6139	1873858.885	1	261340.3209	1803138.507	1	308637.2525	2116063.588	1	324411.8205	2258384.754	1	260823.6159	1766380.784	1	284565.9934	1984153.849	1	306336.2001	1947615.674	1	273692.5141	1709048.58
460.2386727	3.431563333	FormC31H29N3O Iso0.6984389009357818 Mass459.231062548;FormC16H25N15O2 Iso0.8434535552973412 Mass459.23156504;FormC15H29N11O6 Iso0.8590452439863352 Mass459.230227648;FormC19H33N5O8 Iso0.8275872944969399 Mass459.232913016;FormC18H37NO12 Iso0.8450139260322898 Mass459.23157562399996;FormC23H33N5O3S Iso0.7388489530517949 Mass459.230410916;FormC12H33N11O6S Iso0.7007088474077912 Mass459.233598776;FormC1…	0	0	0	0	0	0	0	0	0	351180.3731	1978364.34	1	345417.6555	1971429.459	1	369223.3973	1782699.511	1	3012.634766	7148.87593	0	0	0	0	0	0	0	0	0	0	0	0	0	1370.247314	1777.296702	0	0	0	0	0	0	0	0	0	0	0	0
423.220011	2.908366543	FormC27H26N4O Iso0.8166464566745136 Mass422.21066145199995;FormC16H26N10O4 Iso0.925945603523235 Mass422.21384931200004;FormC15H30N6O8 Iso0.9443190632764158 Mass422.21251192;FormC24H30N4OS Iso0.7977566674195751 Mass422.21403258;FormC23H34O5S Iso0.8149347376202066 Mass422.212695188;FormC12H30N12OS2 Iso0.8001899940861802 Mass422.21069557999994;FormC16H34N6O3S2 Iso0.823329413061872 Mass422.2133809479…	0	0	0	0	0	0	0	0	0	2035784.932	1.67E+07	1	2010541.698	1.64E+07	1	2132459.118	1.74E+07	1	353673.9388	2090235.57	1	358680.6833	2035758.223	1	327455.2788	1868896.136	1	276275.6948	1786453.178	1	296182.1149	1811287.161	1	305680.9407	1908657.795	1	313325.8657	1809595.788	1	302506.7969	1613408.169	1	306438.7623	1556826.7	1	320601.4691	1699376.379
606.348192	14.66884478	FormC42H43N3O Iso0.8749198421648692 Mass605.340612996;FormC27H39N15O2 Iso0.7347884938537249 Mass605.3411154879999;FormC31H43N9O4 Iso0.7809377218182578 Mass605.343800856;FormC26H43N11O6 Iso0.7385287842125704 Mass605.339778096;FormC30H47N5O8 Iso0.8002191135415975 Mass605.342463464;FormC29H51NO12 Iso0.7927772911266466 Mass605.341126072;FormC34H47N5O3S Iso0.790787624958377 Mass605.3399613639999;FormC…	27911.35938	2152222.665	0	24741.41797	2030177.61	0	28445.30469	2221666.133	0	24829.84375	1887777.908	0	19800.25388	176904.1898	1	30999.22656	1918801.225	0	41088.41016	2146966.467	0	25429.69141	2067189.32	0	31818.79688	2089129.003	0	12899.31738	585485.7627	1	19000.52734	1068840.167	0	16009.4209	1169515.202	0	24389.97266	1937937.913	0	31248.66211	2100437.675	0	18852.6456	228503.0465	1	26965.93555	2081576.619
279.2316588	9.4581235	FormC18H30O2 Iso0.8940749885280922 Mass278.2245802;FormC11H30N6S Iso0.9135064193502886 Mass278.22526596;FormC13H31ClN4 Iso0.611574451640982 Mass278.223724672	39464.78516	5615802.91	0	33007.41406	5095117.253	0	34249.78125	4486875.152	0	89560.98493	8706980.492	1	107610.7656	8673496.935	0	106493.6016	7972355.857	0	21302.23438	2645510.455	0	19743.69141	2519018.944	0	20230.91211	2368156.518	0	12380.98633	1455952.023	0	12405.71777	1557625.49	0	11082.83691	1465714.825	0	22008.06836	2167218.814	0	15619.13965	2041966.342	0	18171.86523	2061354.887	0	14253.47363	1881388.23
221.116898	3.276993778		22972.66797	4965496.006	0	23682.1543	4448591.828	0	18375.36719	3982152.335	0	18102.57813	3279250.95	0	16506.37305	3105216.519	0	15236.76367	2914096.357	0	13465.74609	2765369.978	0	11470.67383	2534043.415	0	11848.70898	2531619.896	0	11821.87012	1494055.106	0	8053.412598	1470802.169	0	9303.96582	1492817.846	0	12705.7002	2295601.37	0	10496.5293	2091598.064	0	7897.176432	2035638.576	1	10188.89258	1868708.915
363.0696454	2.154855	FormC14H6N10O3 Iso0.81982892106684 Mass362.062434052;FormC13H10N6O7 Iso0.8346460169219864 Mass362.06109666;FormC17H14O9 Iso0.8036238385926074 Mass362.063782028;FormC22H10N4S Iso0.7201093311697472 Mass362.06261732;FormC21H14O4S Iso0.7214917348661789 Mass362.06127992800003;FormC14H14N6O2S2 Iso0.7547853950393799 Mass362.061965688;FormC13H18N2O6S2 Iso0.7492073655378936 Mass362.060628296;FormC10H22N2O…	0	0	0	0	0	0	0	0	0	284649.8091	1761326.853	1	320530.8269	1895586.082	1	304393.6953	1748616.999	1	0	0	0	0	0	0	0	0	0	0	0	0	0	0	0	0	0	0	0	0	0	0	0	0	0	0	0	0	0
638.3953647	3.568225	FormC36H47N9O2 Iso0.6542670038094508 Mass637.3852717439999;FormC40H51N3O4 Iso0.6168403300142642 Mass637.387957112;FormC25H47N15O5 Iso0.7693309452122427 Mass637.388459604;FormC29H51N9O7 Iso0.728651078999019 Mass637.391144972;FormC24H51N11O9 Iso0.788559230468094 Mass637.387122212;FormC28H55N5O11 Iso0.7518429421425671 Mass637.38980758;FormC23H55N7O13 Iso0.7791889449200563 Mass637.38578482;FormC29H47…	1525.446167	1698.205289	0	0	0	0	0	0	0	329879.2744	2064635.75	1	304051.1898	1827474.668	1	291618.9278	1692552.96	1	0	0	0	0	0	0	0	0	0	0	0	0	0	0	0	0	0	0	0	0	0	0	0	0	0	0	0	0	0
333.2034345	12.81932128		29658.98828	2047155.66	0	17278.68252	150788.9944	1	15419.79399	474090.6327	1	25693.48438	1910545.555	0	29907.74609	1949549.674	0	29910.01953	1915533.421	0	17287.9375	125151.1957	1	29260.30664	2107582.246	0	28478.91797	1887920.8	0	24402.17188	1663281.818	0	20798.47656	1487025.147	0	21009.71094	1418822.2	0	35208.5	1959850.617	0	11308.95433	91960.3779	1	41411.98047	1859987.133	0	30448.73242	2008615.418
308.2794913	9.381128	FormC17H33N5 Iso0.7289586348619221 Mass307.27359605600003	0	0	0	0	0	0	0	0	0	257691.1797	1825598.497	1	257526.6217	1934705.282	1	242459.3433	1756681.632	1	0	0	0	0	0	0	0	0	0	0	0	0	0	0	0	0	0	0	2825.953613	3998.318126	0	0	0	0	0	0	0	0	0
527.8490494	9.684915889		12884.99414	620969.7234	0	10716.41211	705964.9371	0	12021.18262	863282.6469	0	13818.02344	1159661.725	0	20238.50391	1318027.666	0	19665.67969	1412960.719	0	18145.98633	1573298.724	0	23507.35742	1747734.318	0	19037.23242	1719358.857	0	18241.66602	1146492.516	0	16356.21094	1139405.004	0	14217.66406	1098218.66	0	23656.6875	2012080.555	0	21549.22656	2068359.493	0	24144.31055	2120706.294	0	27771.30469	2135093.645
199.0292612	16.541242	FormC6H6N4O2S Iso0.8832582770308927 Mass198.021146432	394493.3983	6756724.32	1	367300.875	5705080.145	0	272707.6231	4579568.937	1	229910.2188	3623515.966	0	171921.3549	3124509.301	1	242424.0156	2899973.544	0	180551.6406	2403268.236	0	129643.8843	2221353.724	1	174614.1875	2161407.025	0	131086.9048	1555719.294	1	158609.6875	1557093.246	0	173256.8125	1652378.948	0	124218.6719	1790857.648	0	118359.9219	1749323.311	0	114517.5156	1749337.1	0	101719.9297	1683709.358
645.4657403	12.70458189	FormC31H56N12O3 Iso0.7086032350986954 Mass644.4598336519999;FormC30H60N8O7 Iso0.7291705255444159 Mass644.45849626;FormC34H64N2O9 Iso0.6938878393170129 Mass644.4611816280001;FormC29H64N4O11 Iso0.7511874633718711 Mass644.457158868;FormC38H64N2O4S Iso0.6086009050296195 Mass644.458679528;FormC23H60N14O5S Iso0.7239031946453233 Mass644.4591820200001;FormC27H60N14S2 Iso0.641110754173153 Mass644.45667992…	190864.2188	2253995.055	0	262110.1719	2070577.042	0	217496.9063	2021596.539	0	203960.3281	1940122.809	0	238610.4688	2093617.732	0	179852.0469	2097849.191	0	210940.8438	2070249.12	0	178865.0625	1928387.564	0	142274.25	1745079.109	0	21255.55078	499461.8028	0	25186.83203	497527.8112	0	29719.82813	356789.2655	0	135988.7031	1706644.496	0	141666.7188	1810606.863	0	9742.20638	75022.9854	1	142766.9844	1801874.097
599.3244165	3.493180833	FormC36H38N8O Iso0.6578964836546014 Mass598.316857836;FormC40H42N2O3 Iso0.6194907144919275 Mass598.319543204;FormC35H42N4O5 Iso0.6774878191271292 Mass598.3155204440001;FormC24H42N10O8 Iso0.7915714267645767 Mass598.318708304;FormC19H42N12O10 Iso0.8436671610593035 Mass598.314685544;FormC23H46N6O12 Iso0.8091576111492593 Mass598.3173709119999;FormC28H42N10O3S Iso0.7009616565824701 Mass598.31620620400…	0	0	0	0	0	0	0	0	0	288104.2046	1713846.788	1	303865.718	1731629.518	1	314256.1625	1877767.684	1	0	0	0	0	0	0	1505.378784	2170.669286	0	0	0	0	0	0	0	0	0	0	0	0	0	0	0	0	0	0	0	0	0
186.0758905	0.255739722	FormC8H11NO4 Iso0.9533851769730445 Mass185.068807832	112650.2656	3563879.344	0	109253.4981	1214748.021	1	136858.5313	4519019.073	0	127306.0938	4107797.311	0	122579.8783	3560651.307	1	136647.75	3837682.439	0	119607.3281	3581015.588	0	115287.0078	3396637.45	0	97640.46949	3082514.695	1	42509.48047	1052897.045	0	38801.62109	964145.7405	0	40317.40234	1072003.924	0	92526.76563	2799019.157	0	88329	2583941.507	0	88618.10938	2439232.534	0	73394.84375	2181849.953
559.3922431	8.881642778		1899.430664	2943.43414	0	0	0	0	0	0	0	468522.2807	3417911.433	2	507014.2042	3700740.768	2	552360.9161	3866948.594	2	0	0	0	2380.486084	3772.030027	0	0	0	0	0	0	0	0	0	0	0	0	0	0	0	0	0	0	0	0	0	0	0	0
668.6185278	15.34194367	FormC42H77N5O Iso0.9524848972246044 Mass667.612812084;FormC41H81NO5 Iso0.9854028156701437 Mass667.6114746920001;FormC45H81NS Iso0.8599898600724717 Mass667.608972592;FormC42H85NS2 Iso0.8327333493423276 Mass667.61234372	64269.29688	4293276.397	0	74635	4834594.731	0	98153.82813	5674220.376	0	120765.4141	5255933.523	0	42751.47656	1319748.675	0	29731.01563	812690.68	0	30412.80469	1108288.021	0	178947.9688	9474022.858	0	181907.7344	7592187.776	0	64268.47266	2685147.338	0	74022.05469	2059579.621	0	54813.76563	1887597.993	0	21043.33594	559439.6045	0	16816.75093	124875.6053	1	44350.75781	1929866.435	0	48022.08984	1523102.995
566.400149	9.5090325		0	0	0	0	0	0	0	0	0	200414.1644	1665429.85	2	212405.7228	1782083.845	2	209184.9003	1742796.721	2	2600.916504	3658.60864	0	0	0	0	0	0	0	0	0	0	0	0	0	0	0	0	0	0	0	0	0	0	0	0	0	0	0
139.9877765	0.164122333		47215.19922	1211096.038	0	44646.44141	1261143.715	0	42433.21484	1156672.699	0	42936.48438	1169921.899	0	43504.60156	1206137.805	0	49838.23047	1195311.831	0	50809.85938	1307748.444	0	52191.89063	1319749.737	0	60812.17969	1794504.21	0	52655.0625	1434361.643	0	58480.15625	1490234.487	0	53394.46094	1423568.538	0	52708.5	1527977.076	0	103375.2656	2685495.649	0	87906.11979	2670684.667	1	61209.39844	1715666.111
603.4185466	8.865774583		0	0	0	0	0	0	0	0	0	224415.3203	1579506.67	2	256957.303	1816549.742	2	289847.7157	2087342.045	2	0	0	0	0	0	0	0	0	0	0	0	0	0	0	0	0	0	0	0	0	0	0	0	0	0	0	0	0	0
413.2659908	15.52205844	FormC22H32N6O2 Iso0.9490479793800068 Mass412.258674264;FormC21H36N2O6 Iso0.9675513903204339 Mass412.257336872;FormC15H32N12S Iso0.8463271914607121 Mass412.259360024;FormC14H36N8O4S Iso0.849236646963723 Mass412.258022632;FormC22H40N2OS2 Iso0.8636358598892923 Mass412.25820589999995;FormC20H41ClO6 Iso0.607211317708131 Mass412.259166712	48290.11719	2481987.144	0	37583.73438	2130281.888	0	53426.11328	1883541.788	0	39680.0625	2131329.667	0	37068.02734	2185104.489	0	32301.1702	1041162.012	1	36194.9734	1836290.246	1	43225.22656	2297409.804	0	51043.64844	2386489.194	0	34750.95313	1621481.528	0	52470.05469	1594205.59	0	30886.92773	1462431.684	0	43149.21094	2099468.802	0	38885.67578	1974341.736	0	54888.35156	1996853.015	0	51289.35547	1976450.157
409.1832274	15.71830811	FormC18H20N10O2 Iso0.9321958377496519 Mass408.17706988000003;FormC17H24N6O6 Iso0.9378406135790016 Mass408.175732488;FormC16H28N2O10 Iso0.9437434523224459 Mass408.174395096;FormC25H28O3S Iso0.8652066379813814 Mass408.175915756;FormC10H24N12O4S Iso0.8204227385160845 Mass408.176418248;FormC18H28N6OS2 Iso0.8321156437816715 Mass408.17660151599995;FormC17H32N2O5S2 Iso0.843966883761282 Mass408.175264123…	51217.41016	2201830.696	0	41918.92197	2061434.035	1	45458.27734	1867657.413	0	41875.69531	1713892.246	0	58168.45313	1989179.284	0	50743.27344	2101269.598	0	49402.78906	2019727.273	0	40317.44299	2109545.448	1	57097.87109	1977075.873	0	28002.61719	1114089.059	0	26393.8418	1000622.923	0	26088.47461	978334.7377	0	49219.24609	1983124.167	0	46467.14453	1779059.151	0	51449.20703	1648623.837	0	46470.01563	1820846.777
371.1010969	0.579514778	FormC18H10N8O2 Iso0.6501842530631179 Mass370.09267156;FormC22H14N2O4 Iso0.6166521668687721 Mass370.095356928;FormC11H10N14S Iso0.6638296052219502 Mass370.09335732000005;FormC14H18N4O6S Iso0.673846197365585 Mass370.09470529600003;FormC13H22O10S Iso0.6824348266828116 Mass370.093367904;FormC15H22N4OS3 Iso0.6196774231768691 Mass370.0955743239999;FormC14H26O5S3 Iso0.627677602264698 Mass370.09423693199…	15101.00721	1554873.851	1	16160.65234	1285932.326	0	11165.76953	994985.5433	0	11182.57715	773586.7059	0	12323.9502	938862.655	0	20333.49488	468330.2976	1	31752.01953	2326504.491	0	25044.34682	720228.8233	1	34982.14063	2624711.25	0	20084.59375	1609336.64	0	23303.90039	1571200.922	0	23245.16406	1550048.013	0	33634.67578	2647916.291	0	34809.27344	2271163.802	0	25263.64323	604849.719	1	24292.97656	2051357.07
163.1479132	6.641985167	FormC12H18 Iso0.6301873159800913 Mass162.140850576	20857.7832	3839497.795	0	19844.65625	3489954.506	0	21869.9668	3189095.758	0	13899.89104	3150600.03	1	22645.00977	3225991.955	0	26602.81641	3193587.644	0	16071.02246	2290104.792	0	14761.37012	2340471.749	0	14110.02637	2290473.569	0	8691.665039	1489256.678	0	9342.115234	1490674.597	0	8980.948242	1493932.686	0	12422.60742	2080971.273	0	11429.62109	1869768.422	0	11950.8877	1902609.708	0	12452.16602	1790544.976
313.3576633	8.020394389	FormC20H44N2 Iso0.8580144813662596 Mass312.350449408	20405.66797	362338.4013	0	25226.2832	399947.2938	0	33694.35035	565439.9832	1	37431.28757	701218.5707	1	55494.18141	820691.2261	1	63949.44327	920814.4432	1	98249.88374	1421328.168	1	100333.7167	1486141.854	1	102136.3268	1488829.325	1	140411.9587	2057448.945	1	144123.1525	2140850.324	1	156324.3917	2319485.635	1	113980.1038	1557368.464	1	103068.5525	1502801.136	1	110847.6548	1567660.139	1	118785.9356	1662711.718
685.4357307	13.08971372	FormC42H52N8O Iso0.812005954845958 Mass684.426408284;FormC41H56N4O5 Iso0.850691776080558 Mass684.425070892;FormC29H60N6O12 Iso0.8622104350327118 Mass684.42692136;FormC34H56N10O3S Iso0.8452345893818121 Mass684.425756652;FormC37H64O9S Iso0.8665226876749293 Mass684.427104628;FormC42H60N4S2 Iso0.7296134532043127 Mass684.4259399199999;FormC26H60N12O5S2 Iso0.7312692617442572 Mass684.4251050199999;FormC…	10819.8291	165267.8356	0	8491.621094	168152.189	0	14269.61621	259893.605	0	16253.0166	893366.7794	0	31061.95703	1587937.661	0	43882.84375	1742344.196	0	30235.50391	1545665.739	0	23163.6543	1258725.024	0	20891.56055	1118491.196	0	145783.3438	6824701.5	0	114314.1094	4178031.111	0	22609.86542	762132.0969	1	21951.46484	1150619.925	0	67175.17969	2016175.698	0	85849.23438	3942901.435	0	24593.83315	478624.1074
606.3482759	13.6341815	FormC42H43N3O Iso0.7832290954117003 Mass605.340612996;FormC27H39N15O2 Iso0.8763102321844486 Mass605.3411154879999;FormC26H43N11O6 Iso0.8826943128154716 Mass605.339778096;FormC25H47N7O10 Iso0.9120113436962426 Mass605.338440704;FormC29H51NO12 Iso0.9414993981362547 Mass605.341126072;FormC34H47N5O3S Iso0.8542118211284369 Mass605.3399613639999;FormC33H51NO7S Iso0.8674300757746246 Mass605.338623972;For…	27911.35938	2243916.527	0	28832.42969	2102258.826	0	22959.87286	191492.5299	1	20455.24165	255521.7637	1	28083.85938	2073871.887	0	27615.21289	2008073.83	0	32083.29297	2201601.875	0	27641.22461	2203952.118	0	19033.64249	447481.2652	1	11200.20573	698944.6178	1	19000.52734	1228278.792	0	16009.4209	1215608.775	0	19620.7992	308371.7714	1	31248.66211	2233572.043	0	21773.00953	285069.0341	1	26965.93555	2249957.124
307.9058991	0.686245494		0	0	0	0	0	0	0	0	0	82212.76563	928553.0395	0	67625.05092	886330.0924	1	66268.765	987746.5039	1	193423.0938	1941719.54	0	135224.3939	1714101.084	1	198084.4375	1813151.021	0	197117.4375	1510678.088	0	193398.7813	1495818.729	0	213208.4688	1480701.922	0	211995.1406	1990250.119	0	212475	1912137.971	0	275095.4688	2101825.855	0	159311.875	1665966.993
215.1639274	4.091832833	FormC12H22O3 Iso0.621965882041517 Mass214.15689456399997	25108.77734	5869936.69	0	24906.24609	5223785.612	0	21240.54297	4483949.479	0	17157.77344	3591350.387	0	18481.72656	3349750.667	0	18482.95117	3182484.48	0	11529.82826	2640941.832	1	15089.24609	2724793.247	0	10969.80227	2633481.36	1	7195.227539	1398852.986	0	4921.400984	303919.5036	1	7905.414551	1397740.363	0	13237.45508	2163372.64	0	9486.695313	1934161.876	0	10031.03809	2008070.744	0	9891.337891	1878683.182
659.4811306	13.940367		22312.5625	1190943.21	0	13401.64734	153057.0672	2	27318.45703	1253033.103	0	17368.18722	137827.0527	2	17933.28185	220358.1303	2	22962.08203	1217914.419	0	32056.32813	1128712.336	0	84263.07031	1465059.676	0	124373.6953	1632841.151	0	153265.0469	2231845.745	0	113649	2009525.762	0	121073.3092	1647377.707	2	278363.25	2305748.245	0	14449.49051	127839.5899	2	231209.4844	3058689.173	0	276532.6875	3737727.77
451.8046741	9.00968125	FormC54H71N13 Iso0.6478906299585543 Mass901.595539272;FormC58H75N7O2 Iso0.6034075106795789 Mass901.59822464;FormC49H71N15O2 Iso0.7089299891968932 Mass901.5915165119999;FormC53H75N9O4 Iso0.6683450776889259 Mass901.59420188;FormC57H79N3O6 Iso0.6284591952127309 Mass901.596887248;FormC42H75N15O7 Iso0.7979998000060831 Mass901.59738974;FormC52H79N5O8 Iso0.6892620560456829 Mass901.592864488;FormC41H79N1…	0	0	0	0	0	0	0	0	0	222147.4096	1618132.462	2	223564.9096	1632962.56	2	230089.9376	1630448.785	2	0	0	0	0	0	0	2120.013672	2740.866609	0	0	0	0	0	0	0	0	0	0	0	0	0	0	0	0	0	0	0	0	0
295.2265508	9.321432722	FormC18H30O3 Iso0.8674540772510921 Mass294.21949481999997;FormC11H30N6OS Iso0.8877226181825119 Mass294.22018058	20634.19531	4287206.206	0	21677.26367	3847336.309	0	17692.01563	3497191.143	0	98097.73289	8039222.59	1	102944.8148	8440103.581	1	102662.583	7607410.313	1	14463.85449	2345703.626	0	12760.29395	2403393.953	0	14232.91406	2201574.124	0	8352.837891	1356096.793	0	7503.445801	1376957.172	0	7582.105957	1340931.488	0	12921.46875	1981099.921	0	12993.66504	1886509.796	0	11809.10938	1900911.495	0	10306.68066	1738699.086
163.0751269	4.195274222		21428.77734	4178293.389	0	19011.45313	3974488.962	0	18022.57813	3476863.818	0	20866.16016	3135531.873	0	20469.23242	3001616.783	0	20938.55859	2893052.262	0	16411.60547	2558775.373	0	12919.03906	2332177.558	0	14363.96777	2296836.763	0	7183.311523	1398850.999	0	5924.246722	383037.6264	1	7293.335449	1416098.783	0	10203.40723	1948432.554	0	10925.8584	1914422.153	0	8161.84268	1561708.781	1	12383.39844	1820886.789
261.184623	1.815002444	FormC17H24O2 Iso0.8833322443547075 Mass260.177630008;FormC10H24N6S Iso0.9089662230796396 Mass260.178315768;FormC12H25ClN4 Iso0.6112496623813057 Mass260.17677447999995	71190.10156	5050487.921	0	75376.36719	4782198.6	0	69289.875	4450981.261	0	47588.22656	2479491.811	0	41757.50112	2727358.423	1	43553.25	2548630.324	0	43599.22656	2318562.921	0	42391.75	2286125.668	0	39202.52734	2152052.505	0	25115.85547	1325131.262	0	26614.3125	1284058.814	0	23477.03516	1367434.995	0	39592.12891	2097998.271	0	39978.73047	1788709.947	0	30475.39258	1684588.445	0	31914.68359	1747104.608
309.0999683	6.208162889	Sertraline-d3 Hydrochloride	146238.548	974633.6388	1	211557.4265	1319840.723	1	145156.9212	818722.8466	1	177779.853	1137848.73	1	236561.9416	1485786.352	1	193284.9261	1257851.534	1	251633.1343	1536262.005	1	223350.359	1320121.404	1	276935.7805	1745958.781	1	224004.663	1553461.07	1	306023.0607	2218692.164	1	312994.9113	2220643.118	1	281754.6272	1778819.976	1	312158.5241	2043773.991	1	327834.5632	2012749.984	1	273547.9614	1952750.129
333.1155873	2.925763667	FormC11H12N10O3 Iso0.8924086830881048 Mass332.109384244;FormC10H16N6O7 Iso0.9073123756034733 Mass332.108046852;FormC19H16N4S Iso0.771468067103634 Mass332.109567512;FormC18H20O4S Iso0.7903771736745242 Mass332.10823012000003;FormC11H20N6O2S2 Iso0.7985071322087939 Mass332.10891588;FormC10H24N2O6S2 Iso0.8177131050875215 Mass332.10757848799994	0	0	0	0	0	0	0	0	0	304690.6137	1806821.315	1	318307.4167	1798858.229	1	325143.7533	1607403.659	1	0	0	0	0	0	0	2305.937744	5245.244792	0	0	0	0	0	0	0	0	0	0	0	0	0	0	0	0	0	0	0	0	0
335.2790108	9.343923	FormC19H34N4O Iso0.8441557924681438 Mass334.27326170799995;FormC18H38O5 Iso0.8623254891912546 Mass334.27192431599997	0	0	0	0	0	0	0	0	0	210129.981	1596193.036	1	209369.8557	1620069.2	1	211502.7618	1643077.606	1	0	0	0	0	0	0	0	0	0	0	0	0	0	0	0	0	0	0	0	0	0	2059.065186	3217.905495	0	0	0	0	0	0
664.457272	14.28745167		7856.36377	99451.66275	0	7314.101074	50816.97929	0	125529.9688	3672515.519	0	21472.36523	626209.8687	0	23747.98242	906446.3736	0	24514.0918	938993.0207	0	19960.05859	800399.7557	0	20957.19141	785005.2887	0	37500.57031	1272931.295	0	48731.65234	1779842.492	0	17660.52386	310402.1321	1	26763.55078	1649945.59	0	90699.57813	3481115.953	0	78686.74219	3761639.713	0	75310.34375	2463168.307	0	23792.36719	1177120.699
473.8177521	8.972665	FormC44H79N15O8 Iso0.6524131872396695 Mass945.623604488;FormC43H83N11O12 Iso0.6798086614077765 Mass945.6222670960001;FormC47H87N5O14 Iso0.6370127966897455 Mass945.624952464;FormC38H83N13O14 Iso0.7394525598646751 Mass945.6182443360001;FormC42H87N7O16 Iso0.6972936700721791 Mass945.620929704;FormC46H91NO18 Iso0.6587345233797146 Mass945.623615072;FormC40H87N11O12S Iso0.6573848803272435 Mass945.625638…	0	0	0	0	0	0	0	0	0	235702.6619	1658466.331	2	230705.1507	1578998.261	2	201025.114	1412086.969	2	0	0	0	0	0	0	0	0	0	0	0	0	0	0	0	0	0	0	0	0	0	0	0	0	0	0	0	0	0
429.7916483	9.026623333	FormC47H67N15O Iso0.6674208498421109 Mass857.5653017640001;FormC51H71N9O3 Iso0.623989607083525 Mass857.5679871319999;FormC40H71N15O6 Iso0.7474732695696018 Mass857.5711749919999;FormC50H75N5O7 Iso0.6475929297455836 Mass857.5666497399999;FormC39H75N11O10 Iso0.7680171575232888 Mass857.5698375999999;FormC49H79NO11 Iso0.6640187805106402 Mass857.5653123479999;FormC34H75N13O12 Iso0.828790590406188 Mass8…	0	0	0	0	0	0	0	0	0	177931.2739	1396693.677	2	216286.1843	1577998.787	2	208608.6715	1600322.307	2	0	0	0	0	0	0	0	0	0	0	0	0	0	0	0	0	0	0	0	0	0	0	0	0	0	0	0	0	0
340.8712343	0.706140494		0	0	0	0	0	0	0	0	0	133277.3125	1068412.533	0	166577.5	1112730.653	0	181577.75	1128482.042	0	252207.0781	1719799.617	0	204530.5625	1807727.285	0	146609.8949	1475213.443	1	152679.0736	1584612.113	1	243070.3281	1667501.391	0	180374.9837	1789856.844	1	129215.5259	1480940.741	1	122960.1354	1664565.681	1	209090.0156	1744804.142	0	147072.9689	1563244.731
255.1587648	15.5007155	FormC14H22O4 Iso0.9581363556119991 Mass254.151809184	63118.15625	3425868.483	0	69839.89063	3364816.909	0	61464.36719	2842085.867	0	50004.87109	2415343.685	0	45105.07813	2149873.695	0	49585.56641	2195872.263	0	44891.08984	2110165.266	0	42581.49609	1850363.284	0	38913.07031	1804199.47	0	22643.02148	1159432.054	0	29286.84766	1125942.986	0	31972.71094	1120042.942	0	43149.26172	1876371.6	0	34223.21484	1700485.451	0	31302.70313	1651993.775	0	50045.30859	1635344.222
193.0833173	0.744001056	FormC7H8N6O Iso0.9641958295105605 Mass192.075958876;FormC7H16N2S2 Iso0.8823472334895206 Mass192.075490512	30780.21484	1007958.932	0	50953.03125	1114590.157	0	43617.81641	1143259.249	0	93388.76563	1902442.373	0	115029.5859	1679811.799	0	95331	1868206.693	0	87974.29688	2073692.23	0	126214.7813	2077541.317	0	108614.0469	2218001.113	0	87808.30469	1547524.836	0	78895.25781	1371695.981	0	72740.69234	1596837.109	1	78591.17522	1867146.627	1	77234.85156	1585349.238	0	102179.0469	1855693.752	0	98227.47656	1796394.423
181.0834971	0.738607333	FormC6H8N6O Iso0.9635278700394938 Mass180.075958876;FormC6H16N2S2 Iso0.7645741404786028 Mass180.075490512	45656.76563	1546481.165	0	42087.76953	1453073.15	0	54173.84375	1582665.014	0	117471	2141211.675	0	115539.1484	1982843.021	0	112000.5625	2144287.988	0	88062.40327	1306431.683	1	110279.2109	2296413.286	0	137884.6406	2479709.658	0	87903.61719	1529710.105	0	85817.99888	1370048.549	1	70135.375	1411996.624	0	128179.5625	2133667.551	0	99850.34375	1651386.64	0	111277.6641	2096177.799	0	107285.3672	1981751.799
289.0892658	2.627414333	FormC9H8N10O2 Iso0.8279176261368258 Mass288.08316949600004;FormC8H12N6O6 Iso0.9126082726727498 Mass288.081832104;FormC16H16O3S Iso0.7952242465539904 Mass288.082015372;FormC9H16N6OS2 Iso0.809881687163214 Mass288.08270113199995;FormC8H20N2O5S2 Iso0.8242568514566767 Mass288.08136374	0	0	0	0	0	0	0	0	0	291238.9494	1648724.475	1	271888.5056	1686008.097	1	275985.6484	1564463.92	1	0	0	0	0	0	0	0	0	0	0	0	0	0	0	0	0	0	0	0	0	0	0	0	0	0	0	0	1170.932373	1881.680134
161.0644112	15.13063913	FormC11H20N4O5S Iso0.8737727226315347 Mass320.11544074;FormC14H17ClN6O Iso0.6083207584507514 Mass320.115236844;FormC13H21ClN2O5 Iso0.6171914964454963 Mass320.113899452	60406.13281	1982877.177	0	65404.1875	2502455.128	0	77060.72656	2639117.945	0	83400.17969	2153278.783	0	42893.68592	2234188.741	2	67293.95313	2258701.026	0	58410.50391	1914805.656	0	75256.84375	2170476.699	0	42227.70313	1559160.047	0	0	0	0	1996.750244	3167.028238	0	0	0	0	44129.33203	1817694.023	0	56202.53516	1876228.69	0	34870.35156	1467295.958	0	38220.32031	1163033.692
111.9684	3.651668167		15374.03418	1060649.82	0	12043.48047	1089522.236	0	13766.64746	1119957.24	0	13002.83984	1185933.925	0	15110.11914	1145027.698	0	11977.24805	1247643.078	0	15893.36133	1287119.557	0	12888.24512	1315744.696	0	15674.72559	1349779.53	0	21019.21484	1986559.102	0	20852.66016	1935428.691	0	20545.13477	2057686.357	0	15001.39551	1375900.946	0	18095.92578	1527858.59	0	18365.83594	1433485.4	0	18977.69727	1557643.751
798.1602427	15.74563167	FormC42H27N3O14 Iso0.6166837080993316 Mass797.149302544;FormC41H23N11O6S Iso0.6089926587035813 Mass797.155348456;FormC51H27NO7S Iso0.6147018748769816 Mass797.150823204	91772.49498	1554435.315	1	0	0	0	0	0	0	172283.0469	1782598.1	0	0	0	0	0	0	0	168117.75	963057.718	0	0	0	0	0	0	0	0	0	0	0	0	0	0	0	0	0	0	0	0	0	0	0	0	0	0	0
218.1020551	2.931810444		9583.392578	1752295.89	0	10579.67871	1841136.563	0	10772.42969	1893015.627	0	5238.344622	76265.12104	1	10684.53125	1950082.121	0	12422.20898	1911780.76	0	11132.75586	1861982.546	0	11068.31055	1850556.472	0	9452.794922	1774164.886	0	6063.069452	1449964.642	1	8654.727539	1414290.774	0	7640.564453	1392579.442	0	10854.38477	1765228.258	0	10291.22461	1729914.776	0	9890.65332	1680471.664	0	11436.7168	1625884.736
400.4147363	12.97706083	FormC25H53NO2 Iso0.8020725341292736 Mass399.40762993600003	175342.7031	3420463.791	0	131288.0398	2284366.25	1	104598.4007	1832127.453	1	92276.70387	1523207.756	1	122387.8644	1475476.87	1	107347.0469	1807889.592	0	93149.00781	1755174.254	0	89361.91257	1316008.34	1	84780.38597	1272154.854	1	114334.506	1421393.629	1	112307.4903	1375503.242	1	107075.0703	1151175.103	1	96235.44996	1454283.221	1	117515.1929	1625530.738	1	114431.5938	1843175.384	0	98947.45499	1583352.602
126.9719239	16.96365283		53733.46875	1178344.898	0	32887.85156	1064663.165	0	32869.51953	1053474.401	0	38476.22656	970489.8157	0	36390.92188	971549.3655	0	31741.41797	1011747.21	0	30368.21094	1110879.205	0	43126.33594	1081606.483	0	34383.92578	1194930.758	0	84494.41406	2666504.442	0	70920.96931	2439010.369	1	81317.67411	2699098.409	1	38100.80859	1217151.299	0	42102.87109	1434008.605	0	36903.71875	1222370.295	0	51584.625	1396747.6
192.1382624	6.224548389	FormC12H17NO Iso0.9303388911808189 Mass191.131014164	4010.659424	87426.49853	0	5764.791016	86925.7018	0	5691.347656	86478.15617	0	621609.9657	4834561.2	1	601266.4087	4550226.138	1	612077.5172	4663880.492	1	221279.8197	1635027.733	1	213623.7121	1547736.753	1	221457.0642	1534781.997	1	184747.4058	1392670.176	1	208805.121	1540870.874	1	203704.4173	1497707.721	1	235094.2331	1682367.471	1	228926.1576	1675529.986	1	229391.5689	1660052.377	1	176227.1426	1336263.947
612.1634081	12.57012667	FormC33H21N7O6 Iso0.6401729866376411 Mass611.155331392;FormC32H25N3O10 Iso0.6455078163563136 Mass611.153994;FormC17H21N15O11 Iso0.6689805663950831 Mass611.154496492;FormC16H25N11O15 Iso0.6649170256456783 Mass611.1531591;FormC20H29N5O17 Iso0.6957640393332329 Mass611.1558444679999;FormC25H25N9O8S Iso0.7429753874770335 Mass611.15467976;FormC24H29N5O12S Iso0.6776279217132788 Mass611.153342368;FormC33…	124791.8672	1939595.58	0	0	0	0	0	0	0	136959.5513	2212490.068	1	0	0	0	6800.438965	6538.079745	0	129684.0811	2017510.992	1	4382.492188	6279.246635	0	0	0	0	0	0	0	0	0	0	0	0	0	68578.35696	1135897.095	1	0	0	0	0	0	0	0	0
150.0759484	0.207879333		91831.11719	3307957.725	0	98729.86719	3633647.745	0	94214.83594	3565682.718	0	79866.08687	2649145.664	1	85959.77344	2656701.363	0	83600.15625	2604500.219	0	69505.25725	2262435.197	1	78665.39063	2301981.879	0	72717.1875	2114027.645	0	44630.79297	1179227.707	0	40922.44745	1153588.452	1	38876.16964	1120932.771	1	61460.18192	1876963.114	1	61629.49609	1867104.776	0	63008.64453	1710655.89	0	57142.875	1700174.631
134.1174756	15.37243083	FormC6H15NO2 Iso0.7043680705224383 Mass133.11027872	11740.32422	127738.0045	1	22875.16797	836483.8352	0	23719.76953	901072.2286	0	18805.92578	1094010.427	0	24070.99609	1057827.905	0	25145.00391	1124469.318	0	22866.24219	1202884.551	0	19760.42969	1190777.8	0	23460.26953	1148172.005	0	28147.77539	1534007.93	0	27092.45313	1426102.356	0	23743.76953	1452777.113	0	27206.58203	1355595.308	0	24813.81445	1309062.655	0	24962.82031	1551858.849	0	27093.45898	1532860.715
415.2534513	15.59059628		30356.73828	1496375.457	0	24555.48633	1502345.607	0	31134.00195	1562633.721	0	28566.87109	1573221.703	0	31214.80469	1577528.847	0	36184.36328	1762431.285	0	37712.20313	1741908.118	0	42915.58203	1661266.872	0	34707.30859	1607899.695	0	19830.1543	1071950.059	0	18189.99805	942519.2708	0	18153.56445	968332.9901	0	21261.55655	594680.255	1	34783.22656	1721746.991	0	29729.27148	1731827.476	0	32886.40625	1670483.962
126.9597737	14.65997578		27538.41016	1330139.332	0	37402.03516	1545766.06	0	46818.21875	1613524.949	0	38048.69531	1670560.614	0	45396.625	1656280.889	0	46559.42969	1711110.563	0	44806.52734	2052120.27	0	52467.63281	2249651.479	0	45517.03906	2140939.266	0	8815.758905	131238.3871	1	16190.78223	696406.0836	0	11351.50072	91140.94208	1	36771.96094	1960696.493	0	43891.35156	2131225.488	0	42878.57813	2246393.665	0	47554.21094	2017416.659
851.2529204	12.06452917	FormC54H34N4O7 Iso0.8293826857470605 Mass850.242749428;FormC53H38O11 Iso0.8329722744649438 Mass850.241412036;FormC38H34N12O12 Iso0.7624908702689056 Mass850.241914528;FormC46H38N6O9S Iso0.8062740087839559 Mass850.242097796;FormC33H46N4O20S Iso0.7767358584279009 Mass850.2426108720001;FormC54H42O6S2 Iso0.7544210988545101 Mass850.242281064;FormC39H38N12O7S2 Iso0.699201136091394 Mass850.242783556;Form…	0	0	0	0	0	0	0	0	0	0	0	0	0	0	0	0	0	0	0	0	0	0	0	0	0	0	0	0	0	0	506259.9688	2962663.529	0	0	0	0	0	0	0	0	0	0	0	0	0	0	0
366.1405385	6.7172655	Bezafibrate-d4	259132.4461	1650314.732	1	256229.3296	1723680.593	1	191677.5703	1275076.287	1	205795.0908	1342199.226	1	273246.4759	1820229.922	1	243111.3861	1522944.508	1	220410.0435	1482326.53	1	208754.5554	1313387.466	1	226967.8348	1412481.403	1	218610.7781	1498980.742	1	253623.1933	1756300.477	1	262721.4239	1872137.645	1	225073.1474	1517709.508	1	227972.4291	1455424.177	1	239582.588	1416912.83	1	214687.6491	1520335.979
187.9840264	16.25401261		21182.84961	1253383.983	0	16911.14648	1082885.247	0	23227.90234	1290634.594	0	22877.73047	1301945.592	0	20573.17188	1462092.501	0	28729.38477	1141588.141	0	18240.99023	1602976.912	0	24665.54688	1753703.574	0	20756.14844	1518805.473	0	28660.80413	1499189.196	1	23834.27623	1176371.121	1	23477.94275	1715889.454	1	25597.60742	1817987.882	0	14832.13142	157438.5837	1	34343.08984	1891478.986	0	22767.25781	2065540.894
593.4419211	14.68805006	FormC32H52N10O Iso0.7242049610218619 Mass592.432556284;FormC24H56N12O3S Iso0.7602147648527388 Mass592.431904652;FormC32H60N6S2 Iso0.6270842453529983 Mass592.43208792	212735.2031	2141301.764	0	256328.5	1941198.339	0	187157.8906	1654433.807	0	205322.6563	1858972.879	0	140321.125	1752980.756	0	156759.8783	1879881.281	1	102949.7109	1514017.421	0	97833.71094	1427251.072	0	112047.4453	1348515.131	0	67191.20313	829386.9244	0	99761.67188	867697.1014	0	74729.20313	706053.3465	0	111575.7188	1520920.507	0	117324.5547	1514846.124	0	107426.7891	1431654.033	0	104086.9375	1413085.946
157.0857749	1.675688722		64863.48047	3937943.037	0	64552.63281	3587912.951	0	61433.03125	3431476.566	0	244462.0469	2805789.568	0	115649.0469	2301349.009	0	37637.59728	1004838.32	1	36966.76953	1985285.383	0	44879.76953	2175488.178	0	44324.32031	1996860.44	0	30208.9082	1519746.424	0	40738.35547	1575964.351	0	46266.73828	1465460.181	0	45008.67188	1919473.221	0	42651.10547	1651425.783	0	32455.29883	1550605.425	0	36764.10156	1506466.118
836.5937785	9.0249075	FormC49H73N9O3 Iso0.6532395320648329 Mass835.5836371959999;FormC53H77N3O5 Iso0.6148649111181775 Mass835.586322564;FormC38H73N15O6 Iso0.7840251720256325 Mass835.586825056;FormC42H77N9O8 Iso0.7394270949156048 Mass835.589510424;FormC37H77N11O10 Iso0.8032799962932506 Mass835.585487664;FormC41H81N5O12 Iso0.7664280481652308 Mass835.588173032;FormC36H81N7O14 Iso0.8260603756468871 Mass835.584150272;FormC…	0	0	0	0	0	0	0	0	0	186475.4736	1462767.62	1	227388.0692	1560527.512	1	203279.6347	1527256.997	1	0	0	0	0	0	0	0	0	0	0	0	0	0	0	0	0	0	0	0	0	0	0	0	0	2721.21167	3505.478159	0	0	0
429.239768	5.771817889	FormC25H28N6O Iso0.8299858911560334 Mass428.23245951599995;FormC24H32N2O5 Iso0.8504708197316262 Mass428.23112212399997;FormC13H32N8O8 Iso0.6898115485974359 Mass428.234309984;FormC17H32N8O3S Iso0.8655857605187194 Mass428.231807884;FormC16H36N4O7S Iso0.8805936129225918 Mass428.230470492;FormC25H36N2S2 Iso0.7337647446854303 Mass428.231991152;FormC17H40N4O2S3 Iso0.7610107090325992 Mass428.23133951999…	3574.518555	25631.98947	0	2595.112305	32997.84567	0	3992.67627	18200.86407	0	298191.6384	1825140.938	1	279426.9677	1819673.19	1	290097.8529	1759078.018	1	274575.2025	1811494.048	1	262032.2397	1730707.777	1	254182.8291	1604433.49	1	187905.4775	1245325.225	1	188166.666	1264974.16	1	176520.1951	1175898.626	1	291970.5938	1801871.272	1	300577.3093	1972263.916	1	282940.8461	1776269.078	1	192751.1207	1159223.437
264.1957606	3.555657738	FormC16H25NO2 Iso0.8743747334610109 Mass263.18852904;FormC9H25N7S Iso0.8846525782793975 Mass263.1892148	0	0	0	0	0	0	1844.853394	2357.076062	0	201154.0245	1148005.66	1	190818.5934	1106465.01	1	182169.1204	1106982.15	1	260924.3265	1574319.136	1	258286.8655	1533773.038	1	244901.15	1463182.477	1	250831.9922	1433237.679	1	248992.3925	1638409.011	1	241975.8676	1406710.799	1	265701.8837	1548259.746	1	245818.5242	1432493.696	1	276490.2619	1666522.146	1	259901.9912	1609480.745
600.4682831	10.51860033	FormC28H53N15 Iso0.7783580013733453 Mass599.460836696;FormC32H57N9O2 Iso0.7440974009313915 Mass599.4635220639999;FormC27H57N11O4 Iso0.793829553326254 Mass599.459499304;FormC31H61N5O6 Iso0.7664639573475127 Mass599.462184672;FormC35H61N5OS Iso0.6642485877005273 Mass599.459682572;FormC24H61N11O4S Iso0.774149024792423 Mass599.462870432;FormC34H65NO5S Iso0.6864761018225576 Mass599.45834518;FormC32H65N…	113325.3359	1532607.959	0	94364.38281	1488322.254	0	88628.73438	1451852.189	0	2566983.25	3.42E+07	0	12630.81434	152264.9378	1	2691491	3.49E+07	0	8923.329067	150244.8982	1	83551.0625	1429306.021	0	70603.13728	1014682.13	1	72357.99619	1255502.56	1	108018.6172	1736920.75	0	84754.09375	1717847.302	0	85237.24219	1484959.208	0	59951.06836	1035707.81	1	83901.45313	1377967.388	0	74576.10938	1588358.14
291.2528601	9.367710833	FormC16H34O4 Iso0.8935641022523109 Mass290.245709568	0	0	0	0	0	0	0	0	0	196211.5766	1414780.185	1	208877.6547	1584625.924	1	203382.85	1548144.489	1	0	0	0	0	0	0	2712.35376	3913.142723	0	0	0	0	0	0	0	0	0	0	0	0	0	0	0	0	0	0	0	0	0
195.1224738	2.547553111	FormC8H18O5 Iso0.9396579059221654 Mass194.11542367599998	30084.80664	4139913.492	0	31065.27344	3668879.378	0	26290.94531	3366531.575	0	493868.3426	4125239.121	1	442224.1131	4414588.501	1	509633.7913	4643239.412	1	19030.77734	2210010.756	0	19139.75586	2047405.084	0	25587.53711	1975949.376	0	17406.55273	1206803.591	0	12139.97461	1150515.939	0	9152.668945	1089731.469	0	20788.44141	1811838.237	0	19992.58594	1598101.448	0	17182.14453	1657683.71	0	13298.33301	1584815.4
339.2683283	8.269387222	FormC24H34O Iso0.8505523483674651 Mass338.26096570799996	0	0	0	0	0	0	0	0	0	210497.9926	1444002.451	1	206657.3185	1476119.068	1	219074.9978	1496229.428	1	0	0	0	0	0	0	0	0	0	0	0	0	0	0	0	0	0	0	0	0	0	0	0	0	0	0	0	0	0
393.2971803	0.718045278	FormC20H36N6O2 Iso0.8417598498677964 Mass392.289974392;FormC19H40N2O6 Iso0.830944121575064 Mass392.288637;FormC13H36N12S Iso0.6993654221314503 Mass392.290660152;FormC20H44N2OS2 Iso0.7656795853374508 Mass392.28950602799995	22070.08408	4334856.029	1	27693.7168	3491489.967	0	18311.71326	1113888.614	1	41104.94141	2358757.668	0	26638.92188	2203225.841	0	22133.66057	264933.9335	1	29059.2207	2198800.893	0	34982.33594	2157769.49	0	24781.82617	2025660.361	0	19748.8125	1252237.61	0	14913.17843	172352.8736	1	24901.88477	1292433.898	0	31068.29297	1931360.682	0	27498.0332	1809728.506	0	24081.3418	1838679.13	0	20680.32422	1731560.615
194.1173878	15.18713256		26686.80664	1415464.087	0	25225.32227	1255253.113	0	24900.44727	1320425.279	0	22396.88086	1058924.345	0	21620.39063	1122142.133	0	21504.3457	944447.6255	0	16264.9668	1058958.376	0	21433.86328	827006.6532	0	18604.82617	831358.0822	0	29782.61523	2167748.499	0	30875.63867	2160183.537	0	36199.98438	2460665.904	0	22726.09375	1163543.168	0	15312.84068	103052.0043	1	24629.25781	1160446.204	0	15484.51921	150695.3663
393.1730649	2.797114877	FormC14H20N10O4 Iso0.8515160105148916 Mass392.16689912000004;FormC13H24N6O8 Iso0.8656578290299822 Mass392.16556172799994;FormC12H28N2O12 Iso0.8826262668617868 Mass392.16422433599996;FormC22H24N4OS Iso0.7332101334582275 Mass392.167082388;FormC21H28O5S Iso0.7489016312561988 Mass392.165744996;FormC14H28N6O3S2 Iso0.7638308109990922 Mass392.16643075599995;FormC22H32S3 Iso0.6400004731780166 Mass392.166…	0	0	0	0	0	0	0	0	0	53916.89844	319264.7563	0	52682.66406	269770.7258	0	65691.74219	321412.7219	0	215006.6797	1421877.258	1	228118.8649	1467064.69	1	195019.449	1321405.908	1	238425.6975	1556484.572	1	229012.12	1515034.241	1	232095.2698	1513378.236	1	231566.4941	1549280.939	1	205751.353	1343371.758	1	212694.3364	1380091.511	1	217939.0256	1504174.224
537.3946048	15.31116379	FormC36H48N4 Iso0.7073163953219161 Mass536.387897536;FormC35H52O4 Iso0.7274859673396172 Mass536.386560144;FormC20H48N12O5 Iso0.8727553286420023 Mass536.387062636;FormC24H52N6O7 Iso0.84421474316468 Mass536.389748004;FormC28H52N6O2S Iso0.8092881075919514 Mass536.3872459039999;FormC32H56O4S Iso0.7678046494160526 Mass536.389931272;FormC27H56N2O6S Iso0.8288675690169363 Mass536.3859085119999;FormC21H52…	5182.058594	14023.49569	0	0	0	0	13183.12402	402101.2429	0	55826.14453	2876940.084	0	54599.41406	2839755.722	0	22647.37956	421153.7691	1	58049.64844	2675440.744	0	58700.80469	2282763.606	0	38772.06641	1259623.704	0	10916.13493	269025.4209	1	83417.87649	1463482.144	1	115801.189	3159714.576	1	19994.23242	677385.9407	0	17937.98438	691131.1831	0	47050.02734	1493614.245	0	62064.29688	3084426.161
628.4993801	11.82815028	FormC30H57N15 Iso0.7858415194513737 Mass627.492136824;FormC29H61N11O4 Iso0.8062348869577151 Mass627.490799432;FormC33H65N5O6 Iso0.7700875617647864 Mass627.4934848;FormC28H65N7O8 Iso0.824558050747466 Mass627.48946204;FormC37H65N5OS Iso0.6719968258447173 Mass627.4909827;FormC26H65N11O4S Iso0.7829585127920262 Mass627.49417056;FormC36H69NO5S Iso0.690438630421107 Mass627.489645308;FormC34H69N5OS2 Iso0…	58882.83212	508112.2616	1	68474.09719	1167679.994	1	55992.54529	912413.5282	1	584355.2626	9163998.483	1	676516.4896	1.10E+07	1	562557.0636	9424414.817	1	58059.52153	429008.1548	1	55593.54297	1321970.716	0	57059.52139	1191452.178	1	78098.75893	1400999.818	1	80329.883	1498664.515	1	121878.3125	2183797.896	0	52428.78906	1373515.264	0	47840.28227	1030320.598	1	59238.63765	1162051.224	1	50783.86821	1252568.074
307.1877655	14.09605289	FormC14H22N6O2 Iso0.622939702410264 Mass306.180423944	27715.81055	2111192.97	0	23553.39063	1800033.543	0	28979.36328	1930350.735	0	30870.55664	1944352.863	0	30209.27344	1811315.864	0	31670.08008	1720440.548	0	29669.75	1848001.629	0	26752.11719	1951782.827	0	21940.81641	1634720.215	0	13298.03767	1226872.913	1	16973.57813	1112875.564	0	15700.6748	1262353.05	0	24612.10742	1579438.966	0	22470.99805	1575553.11	0	30823.91016	1647388.213	0	30237.89063	1484209.001
219.6479586	14.58430661	FormC30H35N3 Iso0.7920463969219794 Mass437.28309812000003;FormC14H35N11O5 Iso0.9113523089094142 Mass437.28226322;FormC22H39N5O2S Iso0.8265088967229612 Mass437.282446488;FormC21H43NO6S Iso0.8438027368718162 Mass437.281109096;FormC15H39N11S2 Iso0.804087415864124 Mass437.283132248;FormC22H47NOS3 Iso0.7237788766138338 Mass437.28197812400003	274259.9963	3106485.3	2	302068.9442	4923057.55	2	418809.5565	5760334.904	2	545738.875	1.15E+07	0	595635.564	9402349.551	2	598272.0253	1.27E+07	2	660700.942	1.28E+07	2	661527.0417	1.07E+07	2	668469.1429	1.38E+07	2	21646.19922	50808.3561	0	22382.98242	70064.1459	0	32813.73828	43297.88807	0	592400.3006	1.31E+07	2	554901.0342	9812217.346	2	465465.9375	9985225.815	0	306810.1615	4128476.216
685.4356512	15.58653444	FormC42H52N8O Iso0.7054967634398676 Mass684.426408284;FormC46H56N2O3 Iso0.7781641935987292 Mass684.429093652;FormC31H52N14O4 Iso0.9109011855677827 Mass684.429596144;FormC30H56N10O8 Iso0.9200842271852344 Mass684.428258752;FormC34H60N4O10 Iso0.9277978788067776 Mass684.4309441199999;FormC29H60N6O12 Iso0.9297535882574177 Mass684.42692136;FormC33H64O14 Iso0.9453181887937318 Mass684.429606728;FormC39H5…	11486.26563	121939.0606	0	8382.862305	32998.16435	0	39931.35156	1313546.971	0	24881.27734	740190.967	0	21413.65234	755554.917	0	22169.63477	664923.2396	0	32565.81055	679724.827	1	50903.78906	1965341.601	0	60339.48438	2404797.91	0	27689.35938	1441576.653	0	46248.9814	1086184.598	1	138505.3594	3050159.889	0	47935.11719	1461196.175	0	24255.8457	1044455.666	0	24669.5	866147.8936	0	64916.05078	1715942.651
258.9433079	16.21565617		42872.44531	2223739.698	0	48597.36719	2924158.427	0	53700.46875	3651319.173	0	60750.13281	4000777.772	0	55065.92188	3879645.938	0	64190.27344	4541507.478	0	66009.9375	4608926.891	0	60010.65625	4611770.428	0	62336.19141	4905376.587	0	8873.318359	18558.76019	0	13655.96387	72879.53071	0	7458.859863	15901.63893	0	65467.21875	4730304.224	0	64336.63281	4230144.78	0	59942.87891	3907118.265	0	54996.84375	3232829.459
721.5066385	14.16630517	FormC51H64N2O Iso0.7573145192198227 Mass720.501864668;FormC36H60N14O2 Iso0.7884309479339372 Mass720.50236716;FormC35H64N10O6 Iso0.7896320936489931 Mass720.501029768;FormC34H68N6O10 Iso0.8067200894658036 Mass720.499692376;FormC38H72O12 Iso0.8339740177831632 Mass720.5023777439999;FormC39H64N10OS Iso0.760468338273948 Mass720.4985276680001;FormC43H68N4O3S Iso0.798497727091013 Mass720.501213036;FormC4…	4727.632813	27496.20874	0	6750.184082	67621.87246	0	40597.03906	2116746.409	0	15187.33203	1007430.731	0	17171.59375	1368766.916	0	14518.40058	193453.4953	1	14226.44661	257082.187	1	32255.03906	1682044.908	0	103403.7578	2294999.151	0	24511.90234	1124774.327	0	10876.2832	786203.5044	0	9505.818987	195401.0328	1	73056.80822	4204075.871	1	109775	4767896.55	0	18342.19843	888417.9993	1	23679.16992	1837811.375
588.358616	14.18506856	FormC39H45N3O2 Iso0.9126773640820635 Mass587.35117768;FormC24H41N15O3 Iso0.7656474113248354 Mass587.351680172;FormC23H45N11O7 Iso0.7930432936156508 Mass587.35034278;FormC22H49N7O11 Iso0.8154313605759416 Mass587.349005388;FormC26H53NO13 Iso0.8260480114999341 Mass587.351690756;FormC32H45N9S Iso0.8033711570352324 Mass587.35186344;FormC31H49N5O4S Iso0.8241164892248041 Mass587.350526048;FormC30H53NO8S…	23492.53711	1465037.449	0	22221.05469	1427290.641	0	28232.77734	1611102.421	0	25480.69922	1582323.342	0	22877.73047	1486803.015	0	24430.82617	1470368.734	0	27312.30664	1633815.55	0	34003.47656	1610525.324	0	30265.59766	1591243.883	0	13606.35547	908445.4561	0	11884.85449	802077.4456	0	12989.57617	834907.1382	0	19956.62058	437356.2694	1	31696.51367	1619826.362	0	20771.77734	1605397.762	0	22936.61523	1567499.925
440.8137484	9.008638333	FormC45H77N13O5 Iso0.6510977583941878 Mass879.6170625640001;FormC40H77N15O7 Iso0.7183681877754764 Mass879.613039804;FormC44H81N9O9 Iso0.6725341496618943 Mass879.6157251719999;FormC39H81N11O11 Iso0.7365298511142614 Mass879.611702412;FormC43H85N5O13 Iso0.699858549456084 Mass879.6143877799999;FormC38H85N7O15 Iso0.758544884097783 Mass879.61036502;FormC44H77N15O2S Iso0.6083048185010536 Mass879.6105377…	0	0	0	0	0	0	0	0	0	151873.0833	1177321.483	2	198096.8858	1444551.111	2	207520.1942	1491297.8	2	0	0	0	0	0	0	0	0	0	0	0	0	0	0	0	0	0	0	0	0	0	0	0	0	0	0	0	0	0
570.4572446	15.42963617	FormC30H59N5O5 Iso0.8679726623427533 Mass569.4516199880001;FormC23H59N11O3S Iso0.9074746440179751 Mass569.4523057480001;FormC31H63N5S2 Iso0.7773008938417167 Mass569.4524890160001	21487.82422	1539102.62	0	23306.39258	1476789.543	0	22492.59766	1330266.863	0	21735.80273	1388501.614	0	19374.59961	1430090.179	0	23898.57617	1417407.535	0	20074.94531	1067269.556	0	20079.32813	1340055.121	0	21158.20117	1319317.809	0	24469.34766	1832447.976	0	21199.45313	1701462.624	0	18945.0891	2010670.379	1	18160.2168	1329198.875	0	12740.97905	96697.98706	1	20310.82227	1477717.584	0	20197.64648	1455926.937
415.2535641	14.37916922	FormC16H26N14 Iso0.6539140435622876 Mass414.246486832;FormC15H30N10O4 Iso0.6502242340660921 Mass414.24514944000003	28216.83789	1332437.231	0	28846.10156	1423580.626	0	31134.00195	1431894.419	0	36168.92969	1469587.68	0	31214.80469	1338994.72	0	21935.78911	1443763.048	1	37712.20313	1552332.332	0	42915.58203	1536134.657	0	34707.30859	1573767.666	0	17424.7207	817279.4318	0	15940.26172	823605.4817	0	16654.36133	871511.2763	0	35775.45703	1654602.498	0	33817.16797	1637985.65	0	29510.4668	1587810.209	0	33845.66406	1602170.577
424.3632526	10.66427933	FormC19H41N11 Iso0.8846099555977259 Mass423.354640312;FormC23H45N5O2 Iso0.8530698784897613 Mass423.35732568000003;FormC16H45N11S Iso0.6076819796875218 Mass423.35801144000004	104127.4458	1139672.306	1	110705.1979	990841.8816	1	100848.7364	1364815.502	1	864517.9278	1.53E+07	1	891721.817	1.55E+07	1	926257.0067	1.50E+07	1	86212.77939	1111060.259	1	96182.8139	1355647.707	1	78256.15169	1008141.336	1	120565.9271	1429940.418	1	129679.8145	2448858.109	1	138767.2651	2695552.881	1	86857.61272	1002320.148	1	85033.96122	1365171.802	1	94788.0585	1032297.21	1	91098.4535	1027464.772
667.4788474	12.527794	FormC40H58N8O Iso0.6151894058157573 Mass666.473358476;FormC35H58N10O3 Iso0.6659144549749263 Mass666.469335716;FormC39H62N4O5 Iso0.6312647371318446 Mass666.4720210840001;FormC38H66O9 Iso0.6490394069597476 Mass666.470683692;FormC32H62N10O3S Iso0.6404235052603204 Mass666.4727068440001;FormC27H62N12O5S Iso0.6754111094676021 Mass666.4686840840001;FormC31H66N6O7S Iso0.6642006110873346 Mass666.471369452	169224.4219	1430540.005	0	152537.8125	1262391.023	0	125947.5781	1230420.414	0	210433.1875	1515869.604	0	165521.7414	1562632.061	1	241801.625	1628610.793	0	178743.8125	1387257.486	0	139177.0469	1511231.987	0	153218.2344	1460305.553	0	67066.33594	701842.7546	0	52291.40625	670140.764	0	41285.17578	509573.2815	0	157135.5781	1503478.943	0	112319.6328	1452496.34	0	114427.2891	1515290.643	0	158618.0625	1552556.881
652.4112855	13.92606033	FormC42H49N7 Iso0.6341239906096227 Mass651.404944568;FormC37H49N9O2 Iso0.693559536380297 Mass651.4009218079999;FormC41H53N3O4 Iso0.6640150980310262 Mass651.403607176;FormC26H49N15O5 Iso0.8153417787135859 Mass651.404109668;FormC25H53N11O9 Iso0.8404810962553405 Mass651.402772276;FormC29H57N5O11 Iso0.8036732749634435 Mass651.4054576440001;FormC24H57N7O13 Iso0.8420531725891442 Mass651.401434884;FormC…	29335.71094	1519034.57	0	28728.21289	1520437.043	0	24848.3125	1445750.465	0	29638.99805	1429363.487	0	34934.80078	1508456.664	0	27210.80273	1556968.674	0	32645.23828	1605796.899	0	40153.79688	1702861.27	0	33749.72656	1507817.248	0	16404.33594	708648.6197	0	12200.61719	584499.7085	0	10534.03613	492843.5389	0	29115.04688	1731130.51	0	29177.26953	1672805.941	0	22536.46819	755021.5063	1	28728.59766	1567333.422
272.8760471	0.728069877		0	0	0	0	0	0	0	0	0	142303.7031	1095034.383	0	177378.3594	1214183.083	0	187410.1563	1190990.69	0	232643.8594	1343029.449	0	219069.8281	1588942.715	0	195215.7188	1464677.338	0	207393.875	1493524.912	0	178790.7253	1437618.779	1	199479.5313	1517190.814	0	234159.0469	1555441.487	0	229005.75	1540595.801	0	228848.7969	1553311.659	0	189405.9688	1420691.147
476.3061866	8.086107889	FormC33H37N3 Iso0.8030103366129715 Mass475.29874818400003;FormC18H33N15O Iso0.9280832604787392 Mass475.299250676;FormC17H37N11O5 Iso0.9320507279879198 Mass475.297913284;FormC21H41N5O7 Iso0.9856624848777954 Mass475.300598652;FormC16H41N7O9 Iso0.6509797103805787 Mass475.296575892;FormC25H41N5O2S Iso0.8682334344673888 Mass475.298096552;FormC18H41N11S2 Iso0.857252575604488 Mass475.298782312;FormC25H4…	18498.31836	1234828.974	0	17195.32813	1232404.561	0	17703.05859	1246978.627	0	21290.12891	1362101.552	0	19162.83984	1435715.611	0	21647.53516	1489091.479	0	17401.56641	1462802.66	0	19787.3418	1650486.328	0	20319.95703	1597869.365	0	12027.78418	879357.9588	0	12419.66016	923237.3065	0	10820.35254	810585.0904	0	23181.10156	1584329.825	0	21945.91797	1658911.167	0	25034.06055	1703977.724	0	28410.54492	1636359.685
329.1570889	4.25753625	FormC13H16N10O Iso0.8651040881207009 Mass328.150855132;FormC12H20N6O5 Iso0.8824577192157751 Mass328.14951773999996;FormC20H24O2S Iso0.7622443970489288 Mass328.149701008;FormC13H24N6S2 Iso0.7721669414200264 Mass328.150386768;FormC12H28N2O4S2 Iso0.7921313723902036 Mass328.149049376	0	0	0	1489.635498	2269.898762	0	0	0	0	32977.91406	167489.5574	0	24162.35352	156954.4995	0	17526.76953	153493.9704	0	177268.7299	1305971.349	1	194067.8402	1362474.588	1	188591.2675	1425292.02	1	142753.1211	1074569.006	1	154534.3785	1150840.327	1	143748.1235	1065056.869	1	287771.2262	2225144.581	1	288789.0056	2203753.398	1	294835.6987	2187186.864	1	197899.6797	1460711.016
526.4311147	15.15421367	FormC24H51N11O2 Iso0.8795830208335127 Mass525.422719872;FormC28H55N5O4 Iso0.8637608539431212 Mass525.42540524;FormC21H55N11O2S Iso0.8975893978133619 Mass525.426091	22743.78906	1505888.54	0	20467.89258	1467901.777	0	28389.1543	1503167.124	0	23221.84766	1325733.235	0	29178.87891	1433465.298	0	26019.41602	1378938.739	0	26850.58398	1292884.738	0	23135.38281	1290324.749	0	23088.57813	1331346.784	0	21013.26488	1057441.132	1	20778.1862	674539.5722	1	18039.74735	458338.1539	1	21905.06641	1418446.739	0	23108.31445	1370531.136	0	21803.90039	1342922.03	0	26479.50977	1474207.415
269.1593894	2.146451111	FormC8H16N10O Iso0.9078272413299989 Mass268.150855132;FormC11H24O7 Iso0.8943353680176851 Mass268.152203108;FormC7H21ClN8O Iso0.6120894762631851 Mass268.152684972	0	0	0	0	0	0	0	0	0	107733.6539	1000593.883	1	115176.2121	1044629.41	1	124029.7625	1063494.023	1	188819.7749	1448194.668	1	194468.283	1464255.218	1	173855.7145	1364493.863	1	206145.465	1590284.558	1	212220.2948	1646206.154	1	196667.6577	1547189.984	1	166241.1384	1239078.474	1	182148.3787	1322600.466	1	242043.75	1292566.743	0	184357.3549	1413572.12
269.2473542	17.52960922	FormC17H32O2 Iso0.8646783114399335 Mass268.240230264	116043.5703	2865391.673	0	113426.7188	2709490.807	0	114038	2453099.936	0	100999.4609	2359739.128	0	102187.1719	2248219.03	0	82588.89063	2023155.947	0	91097.84375	1938599.387	0	84045.14844	1942562.215	0	94159.22656	1839677.849	0	64262.59375	1356148.944	0	65242.40625	1425996.652	0	56741.01172	1318937.68	0	71853.53906	1619032.989	0	81078.35156	1601415.943	0	76287.90625	1503490.848	0	65036.83594	1424913.839
703.507643	14.71379028		192742.5313	2676147.777	0	199339.8125	2975544.533	0	209734.2813	2911653.802	0	17208.41253	138019.8846	2	233553.8906	3042617.412	0	256006.5469	2962850.446	0	191580.5313	3024308.496	0	159253.6094	2775693.188	0	220388.3125	2944236.685	0	13678.88086	337826.0204	0	13778.61133	392263.6301	0	12647.37793	315376.7405	0	175357.8594	2863504.536	0	318486.875	3266816.857	0	13161.76177	164543.077	2	236623.7656	2875942.284
232.9279544	0.643533272		0	0	0	0	0	0	0	0	0	371808.75	1509662.735	0	353486.4063	1402251.274	0	411016.2188	1386476.713	0	434800.375	1654314.851	0	404271	1571245.706	0	374134.75	1551658.953	0	292531.8438	1231338.58	0	336999.5625	1225015.23	0	209183.8593	1336059.606	1	322475.875	1563018.441	0	427680.5313	1893998.953	0	382223.4063	1563981.353	0	352927.5938	1323805.454
230.2477329	4.881384444	FormC14H31NO Iso0.918969623006887 Mass229.240564612	0	0	0	0	0	0	0	0	0	63997.86412	1403078.978	1	85270.53292	1204214.733	1	85999.3045	1607068.15	1	0	0	0	0	0	0	0	0	0	0	0	0	0	0	0	0	0	0	0	0	0	0	0	0	0	0	0	0	0
623.4527492	12.73077039		188151.125	2012900.548	0	179554.0781	1765901.477	0	128392.3203	1614266.179	0	177786.7969	1688172.751	0	178666.7969	1798176.668	0	162376.8906	1754982.021	0	151244.5938	1489138.875	0	142528.8594	1528174.006	0	97619.89063	1233755.341	0	10674.63116	150807.1728	2	5923.760754	46156.97681	2	68574.70313	463489.8785	0	133512.4844	1385457.511	0	134287.5	1541881.029	0	153353.6563	1548681.321	0	183623.2656	1534600.131
371.1010992	1.486062278	FormC18H10N8O2 Iso0.6824749527125806 Mass370.09267156;FormC22H14N2O4 Iso0.6472775316245946 Mass370.095356928;FormC11H10N14S Iso0.6967979865687105 Mass370.09335732000005;FormC14H18N4O6S Iso0.7073120419574139 Mass370.09470529600003;FormC13H22O10S Iso0.7016067375890156 Mass370.093367904;FormC15H22N4OS3 Iso0.6034409378700063 Mass370.0955743239999;FormC14H26O5S3 Iso0.6444682607329177 Mass370.094236931…	15931.46094	1128147.375	0	16160.65234	937537.2392	0	11165.76953	766312.3591	0	10201.71582	613594.1663	0	11926.27734	741242.7874	0	14965.91416	1105070.176	1	31752.01953	1814219.965	0	21861.89955	1809124.79	1	29714.49247	1737951.08	1	17535.65281	1172808.59	1	23303.90039	1229109.83	0	19267.59766	1223452.589	0	25415.22512	2006123.161	1	22751.22321	1730035.133	1	29869.96289	1725443.219	0	19042.62886	1561589.959
569.314214	13.03759811	FormC35H36N8 Iso0.8629748104967919 Mass568.306293152;FormC39H40N2O2 Iso0.8076205950446161 Mass568.30897852;FormC24H36N14O3 Iso0.9047254311226407 Mass568.309481012;FormC23H40N10O7 Iso0.9082384091152382 Mass568.30814362;FormC22H44N6O11 Iso0.9318614887851235 Mass568.3068062279999;FormC26H48O13 Iso0.9380516416932682 Mass568.3094915959999;FormC27H40N10O2S Iso0.8697516473834042 Mass568.30564152;FormC31…	16807.52148	1341083.743	0	15046.39453	1175031.529	0	20298.92383	1162253.38	0	26293.26367	1485522.072	0	19232.4707	1531530.758	0	23183.08594	1589637.829	0	21360.29688	1803795.745	0	24896.28711	1797556.125	0	24346.4043	1833797.631	0	10673.18164	762039.9504	0	11452.40137	771359.6052	0	7973.802734	626231.2053	0	20415.18555	1738312.259	0	19869.89453	1856010.449	0	19580.72461	2050795.631	0	22435.82617	2012247.459
201.1482839	4.265619833		23616.35156	5022327.039	0	22869.7832	4366178.601	0	19847.13086	3929904.09	0	14573.91113	2834639.363	0	13926.86621	2819346.256	0	12300.18555	2410290.235	1	13004.37695	2338940.27	0	17493.14258	2328217.623	0	12421.16016	2104669.008	0	6087.793829	333508.1708	1	7258.152344	1305585.093	0	10429.06543	1237768.535	0	18932.94141	1941515.455	0	8002.16862	1306695.528	1	10485.77344	1735929.848	0	11939.22754	1632591.062
520.3327689	3.465414444	FormC35H41N3O Iso0.7814394226313625 Mass519.3249629320001;FormC20H37N15O2 Iso0.9110847818002125 Mass519.325465424;FormC19H41N11O6 Iso0.9137125936710697 Mass519.324128032;FormC23H45N5O8 Iso0.9179424064081089 Mass519.3268134;FormC27H45N5O3S Iso0.8151432450881495 Mass519.3243113;FormC16H45N11O6S Iso0.919567906316645 Mass519.32749916;FormC26H49NO7S Iso0.833929496911674 Mass519.322973908;FormC20H45N11…	127511.5919	806952.1494	1	133059.7033	901441.8845	1	161472.9987	1121323.803	1	3567467.978	2.63E+07	1	3364790.91	2.47E+07	1	3496910.953	2.55E+07	1	178575.3642	1245966.556	1	188733.9838	1341380.389	1	202750.0234	1251571.068	1	210996.8595	1398372.56	1	213769.7322	1416143.448	1	171616.5065	1066302.179	1	219451.9328	1415550.171	1	223439.6808	1529251.278	1	215173.1518	1456307.356	1	194818.4866	1475963.415
721.5072328	15.56762206	FormC51H64N2O Iso0.6606655602623049 Mass720.501864668;FormC36H60N14O2 Iso0.8246635980289581 Mass720.50236716;FormC46H64N4O3 Iso0.7230530368571527 Mass720.4978419079999;FormC35H64N10O6 Iso0.8446646906602338 Mass720.501029768;FormC30H64N12O8 Iso0.8522972588710881 Mass720.497007008;FormC34H68N6O10 Iso0.8616211567367217 Mass720.499692376;FormC38H72O12 Iso0.82470920746526 Mass720.5023777439999;FormC39…	5517.34082	26007.81748	0	7212.287109	61288.1041	0	40597.03906	1964917.43	0	32624.42011	649120.3621	1	23728.20313	1362439.157	0	23242.99237	533733.0451	1	50914.15997	1395364.964	1	91822.5026	3129178.562	1	103403.7578	5031378.679	0	12997.81538	101488.2032	1	27364.58984	792044.471	0	57397.9375	1292344.796	0	79836.96875	3944301.407	0	48778.66016	2464308.396	0	25042.44727	1725690.513	0	80961.32031	2894631.981
453.2306175	2.764748333	FormC28H28N4O2 Iso0.7144048756515121 Mass452.221226136;FormC17H28N10O5 Iso0.8273069776857019 Mass452.224413996;FormC16H32N6O9 Iso0.840409568346873 Mass452.22307660399997;FormC21H28N10S Iso0.7373579318905157 Mass452.22191189600005;FormC25H32N4O2S Iso0.7047280637286927 Mass452.224597264;FormC24H36O6S Iso0.7217284545743702 Mass452.22325987199997;FormC18H32N10S2 Iso0.6301292217288668 Mass452.22528302…	0	0	0	0	0	0	0	0	0	108344.9291	1174736.275	1	127869.0301	1249958.481	1	139599.9245	1329021.549	1	193541.3052	1384136.811	1	210621.9094	1435397.837	1	196588.1409	1245737.699	1	249157.5476	1763979.203	1	241714.3321	1702951.397	1	255410.2648	1803569.988	1	177084.7607	1295367.092	1	192179.9686	1325680.787	1	187813.6273	1301894.653	1	228804.4821	1623157.154
141.4888422	0.780195247		0	0	0	0	0	0	0	0	0	83283.79688	732201.5686	0	140778.3281	890483.3802	0	34294.52	626949.7153	1	53588.74107	1095671.949	1	59361.30134	819658.7283	1	246342.3125	1711852.387	0	212595.6563	1402863.857	0	201369.9219	1347038.1	0	52512.26767	921139.7962	1	208443.9531	1725340.102	0	58981.19866	876386.2088	1	212829.3125	1813551.003	0	257364.1094	1795466.519
255.2316512	17.53416461	FormC16H30O2 Iso0.8428543001999057 Mass254.2245802	126091.4453	3135263.036	0	108802.1484	2908780.552	0	111849.7734	2508997.097	0	107327.0938	2189614.635	0	105483.1953	2171968.867	0	114376.6016	2072198.595	0	89796.57031	1914136.371	0	93517.23438	1710540.776	0	83523.75	1638659.131	0	70548.07813	1328901.732	0	66533.99219	1336411.909	0	58645.51563	1226837.205	0	83627.9375	1721396.884	0	87420.42188	1666925.893	0	77332.94531	1584711.321	0	64729.34766	1300656.364
344.2988514	6.762599889	FormC13H33N11 Iso0.8406384487371218 Mass343.292040056;FormC20H41NOS Iso0.6958774515746348 Mass343.290885932	188221.9969	2275559.036	1	185482.4915	1711116.314	1	165785.4482	2000653.557	1	173218.0806	2035734.869	1	176460.6449	1397842.283	1	157904.9731	1844033.727	1	168421.4108	1765629.245	1	155624.16	1471221.202	1	164992.0791	2002280.312	1	105351.2079	770556.8198	1	94079.60054	709204.1129	1	96083.56045	730218.7591	1	138999.2799	1480328.464	1	148490.6708	1587442.479	1	147207.8404	1496257.442	1	152554.4063	1799602.968
444.284491	7.007111778	Valsartan-d8	230473.3561	1553966.988	1	222036.212	1461970.973	1	175193.222	1092902.35	1	182535.0052	1159103.65	1	220291.7308	1458665.649	1	191722.0692	1214647.235	1	196030.1438	1236535.501	1	186355.7533	1235780.544	1	194380.7831	1280691.659	1	210257.6369	1475203.613	1	230233.7138	1612168.866	1	255286.0181	1769837.749	1	195639.4666	1334603.391	1	205283.1306	1256206.799	1	210150.9794	1412164.682	1	200730.7768	1344591.944
368.4249329	14.78632061	FormC25H53N Iso0.9642761513954686 Mass367.41780069600003	225451.6406	4677471.686	0	252237.2656	4556642.615	0	193981.8906	4581066.189	0	2355236.75	3.90E+07	0	2944494.75	3.49E+07	0	1634267.75	1.16E+07	0	85170.69531	1889986.185	0	59411.27344	1658615.721	0	43955.71094	1539199.638	0	22612.20313	1374779.431	0	21911.22266	1334462.393	0	24103.05469	1364023.666	0	32386.25977	1395936.4	0	26066.80078	1475710.293	0	30174.4668	1326254.03	0	26020.84961	1257926.834
186.2215873	6.427852083	FormC12H27N Iso0.9030019791370998 Mass185.21434986399998	0	0	0	0	0	0	0	0	0	192223.5799	1309758.324	1	225688.6451	1435684.251	1	215514.4448	1428241.528	1	0	0	0	4431.899414	4824.892324	0	0	0	0	0	0	0	0	0	0	0	0	0	0	0	0	0	0	0	0	0	0	0	0
126.9598294	13.00948844		26136.4082	1011386.842	0	31656.49414	1112556.23	0	36378.66797	1273196.925	0	35162.96875	1337926.139	0	25614.88086	1377317.758	0	31443.46094	1357815.754	0	41446.58203	1784806.459	0	38893.63281	1751839.981	0	24338.37202	748731.1894	1	20263.92188	1280509.905	0	20235.66211	1249902.903	0	23553.18945	1261363.412	0	38671.38672	1952467.647	0	59460.14844	2101326.257	0	47814.375	2068925.196	0	37814.08594	2107523.729
217.1044326	1.899717889	FormC6H12N6O3 Iso0.9592567396327649 Mass216.09708824399996;FormC14H16S Iso0.8552252596169826 Mass216.097271512	49040.6875	3742397.596	0	42944.88281	3367731.228	0	50321.15234	3250554.792	0	2143635.067	1.76E+07	1	2248913.861	1.87E+07	1	2224210.219	1.89E+07	1	61661.93359	2277802.991	0	48894.35547	2207177.125	0	65642.82031	1992879.412	0	37297.41016	1024469.641	0	32327.94336	966339.9681	0	22450.82086	173288.2205	1	59916.49609	1886743.862	0	46827.09766	1703566.038	0	49062.91406	1613512.237	0	23904.48828	1574823.346
101.5087906	14.45900733		39197.17578	1697573.757	0	34001.89844	1669739.676	0	41433.52344	1781480.678	0	23663.72866	321197.4087	1	36665.72266	1900644.168	0	40093.10156	1818671.409	0	22065.71326	292852.1801	1	53612	1852365.697	0	18291.03297	120513.8476	1	12502.32582	453835.5346	1	22049.58008	1016923.811	0	8979.58131	93179.6372	1	42126.12891	1896078.309	0	47066.41016	1758319.998	0	47917.23438	1898600.035	0	24546.51686	285091.8162
300.2015702	12.89066122		39707.36719	2754434.06	0	43013.24609	2464695.444	0	32903.94141	2229753.182	0	26915.125	1762411.209	0	14406.55801	183667.3294	1	27319.22656	1668706.099	0	28669.80273	1591677.911	0	16284.22149	1154033.091	1	21012.67383	1418592.896	0	17535.35742	1198641.928	0	15760.77832	1185519.796	0	14071.89844	1056786.103	0	16882.0003	495227.7257	1	22394.75586	1335991.502	0	25594.80469	1403635.221	0	17934.72503	812165.8634
239.1486569	15.77144694		66355.28906	2767212.395	0	51386.59375	2274613.206	0	61070.94531	2162038.976	0	41588.28906	1913888.25	0	31796.43555	1495389.679	0	36240.07813	1532725.682	0	36137.50391	1333528.032	0	32752.57031	1248435.172	0	24681.7407	1348551.872	1	30245.87305	1362939.655	0	24503.96289	1244418.384	0	28504.0918	1360948.435	0	29153.26172	1168781.372	0	31254.84961	1166557.594	0	18117.09496	445329.6753	1	17463.5026	268070.1386
358.3679287	10.52763783	FormC22H47NO2 Iso0.8495227148905659 Mass357.36067974400004	188528.2303	3152922.774	1	171704.1257	2540225.874	1	146904.2281	2297807.771	1	126801.1827	2076054.162	1	109258.8596	1682911.017	1	99925.89528	968392.4429	1	123301.4285	1600480.116	1	113757.3293	1891358.349	1	92791.52616	986833.3156	1	83895.61654	1318116.249	1	87784.94847	768299.3308	1	90687.40672	752609.8937	1	101803.5081	1532098.056	1	95624.42876	852445.0807	1	101845.86	1557425.14	1	106931.5558	1512288.345
120.0236334	0.190668944		82789.64063	2217787.366	0	76845.27344	2169713.512	0	77893.50781	2095269.443	0	72438.73438	1934863.652	0	63126.05469	1724706.965	0	57344.08612	1640468.255	1	55854.78702	1502617.245	1	65441.48047	1631273.709	0	56824.74219	1366916.574	0	49261.88281	1302595.865	0	49486.71094	1265855.3	0	55279.09375	1350255.165	0	53208.34398	1465271.487	1	54487.14453	1411327.575	0	48641.46484	1322781.899	0	59641.94141	1462267.71
399.2506546	9.421350333	FormC21H30N6O2 Iso0.8253998002362091 Mass398.2430242;FormC20H34N2O6 Iso0.8416845725026009 Mass398.24168680799994;FormC14H30N12S Iso0.837786854540119 Mass398.24370996;FormC13H34N8O4S Iso0.8548330309928713 Mass398.242372568;FormC17H38N2O6S Iso0.8253347161564204 Mass398.24505793599997;FormC21H38N2OS2 Iso0.7318296462952838 Mass398.24255583599995	27806.99233	201455.1518	1	21361.79822	159105.4194	1	25804.86914	139011.1438	0	644471.5858	4708755.997	1	612792.532	4345025.737	1	637053.3363	4678598.078	1	187643.5997	1305301.265	1	192778.8275	1258948.861	1	204992.0075	1355996.142	1	218310.8648	1502810.229	1	240463.0228	1783491.022	1	235253.6203	1670576.972	1	177634.1514	1229985.35	1	170560.536	1234334.597	1	189107.27	1255954.446	1	128883.2813	921636.8775
536.1651281	14.59780339	FormC24H33N5OS4 Iso0.6108699431506548 Mass535.156794676;FormC22H26ClN7O7 Iso0.6518361794320946 Mass535.158223852;FormC30H30ClNO4S Iso0.6734927852477898 Mass535.15840712;FormC15H26ClN13O5S Iso0.6375800751468422 Mass535.158909612;FormC23H30ClN7O2S2 Iso0.6122354339672389 Mass535.15909288	8208.794922	288576.5658	0	8260.097656	142379.273	0	579968.375	6725936.927	0	14305.48633	275909.7643	0	12561.66699	219702.6266	0	2115933	2.22E+07	0	13458.25781	311217.1449	0	654984	2626880.179	0	25746.72461	1801701.948	0	2.02E+07	3.60E+08	0	140123.2344	3034973.885	0	351355.9063	6486259.211	0	28865.30078	807077.5513	0	9202776	2.65E+08	0	26324.85352	1105859.988	0	72652.69531	1841966.521
806.5833894	9.713319583	FormC48H71N9O2 Iso0.6133294671731081 Mass805.5730725119998;FormC37H71N15O5 Iso0.7409027791915587 Mass805.576260372;FormC41H75N9O7 Iso0.7001155792289185 Mass805.57894574;FormC36H75N11O9 Iso0.764992550814151 Mass805.5749229799999;FormC40H79N5O11 Iso0.7231204883354889 Mass805.577608348;FormC35H79N7O13 Iso0.7813666276581919 Mass805.5735855879999;FormC41H71N15S Iso0.6315320997419244 Mass805.5737582720…	0	0	0	0	0	0	0	0	0	146419.12	1329713.299	1	138379.8717	1358702.766	1	145452.6964	1358806.946	1	0	0	0	0	0	0	0	0	0	0	0	0	0	0	0	0	0	0	0	0	0	2719.822998	3583.885451	0	0	0	0	0	0
615.4547783	13.94434822		23949.81445	903838.6621	0	17531.57338	174821.5995	2	19176.29492	1003645.226	0	21534.44531	997936.4101	0	18438.63867	808843.8691	0	18847.42773	774372.9298	0	18465.11328	675052.4202	0	16907.60938	684634.4721	0	17944.92773	691610.6289	0	106205.2266	1542161.101	0	103597.0625	1334228.554	0	99725.80469	1347425.102	0	50065.51953	1066269.344	0	12114.64367	108586.8994	2	126214.6563	1371193.436	0	15817.05515	182879.5839
299.9126654	16.78984383	FormC6H5NO5S4 Iso0.6789636870941519 Mass298.90505626	30729.21875	541682.7659	0	34890.73438	627256.152	0	26060.07422	719373.0577	0	38164.58203	777712.3172	0	29508.70898	737561.4062	0	36009.14844	761966.9484	0	43045.34356	940585.4039	1	52683.06157	1136183.072	1	43461.54297	939011.2727	0	153532.7031	2085227.21	0	124575.3047	1987033.167	0	117511.3439	2043394.758	1	55270.72656	1140787.146	0	57845.21317	1109901.237	1	72491.21094	1144284.336	0	68815.88281	1031603.461
427.3779643	5.489647556	FormC27H46N4 Iso0.9998341542532971 Mass426.37224747199997;FormC26H50O4 Iso0.9890184259605652 Mass426.37091008	24157.5625	4723587.855	0	14079.28604	3461332.565	1	14095.63672	3587897.868	0	13925.625	2734285.826	0	13402.89551	2537070.554	0	7584.162621	168640.488	1	10064.29492	2131486.535	0	11447.49121	2094479.031	0	9786.179688	1943850.328	0	6094.323242	1074210.52	0	5744.46875	1048719.457	0	5667.452148	992733.7911	0	9403.566406	1756693.051	0	9566.473633	1680415.002	0	8924.539063	1599107.724	0	7311.316895	1413263.625
180.9897451	16.86555022		36684.17969	909435.2044	0	30911.78934	1007245.338	1	33864.86328	1077075.692	0	41182.54688	1146644.204	0	42481.76953	1078482.921	0	43886.64453	1287526.771	0	33379.01916	1077850.967	1	55969.28906	1463854.355	0	5558.193557	68819.86961	1	75920.28906	1323341.327	0	77991.5625	1392954.872	0	64660.54297	1311456.589	0	45607.07422	1144283.709	0	50163.55078	1117253.711	0	58110.90625	1185709.774	0	60100.55859	1529239.266
355.2818206	11.37804633	FormC17H34N6O2 Iso0.8819635604575071 Mass354.274324328	41549.51563	1261500.829	0	24752.69978	683823.0001	1	29751.3125	1104783.04	0	373467.2649	8234698.928	1	369631.3363	9095007.452	1	369479.7522	8633465.82	1	37951.25242	729924.8741	1	43958.30692	988801.5893	1	59784.59766	1436887.613	0	72575.36663	1432915.062	1	65470.81603	1694719.981	1	63039.58584	1447534.137	1	41726.92299	752832.245	1	42022.36579	854801.2498	1	39084.66276	821359.9344	1	45379.08519	1050591.25
399.3080532	11.36270533	FormC19H38N6O3 Iso0.8334854694378176 Mass398.30053907599995;FormC27H42S Iso0.7046330102981619 Mass398.300722344	44549.51172	2224793.998	0	35472.33064	1671445.211	1	36002.64109	1881859.849	1	406312.2842	7866070.704	1	406231.6272	9323083.197	1	383353.5506	8764899.257	1	51393.45759	1213830.704	1	41055.98158	915421.2517	1	47913.53478	1160941.814	1	54875.00093	1193331.288	1	55771.62844	1331286.387	1	46740.5639	1336586.674	1	44041.0027	1024851.459	1	40461.54408	1372523.957	1	56921.39439	1102153.573	1	55955.67392	1068814.829
710.5187767	13.8440755	FormC37H63N11O3 Iso0.6512101214585327 Mass709.511534876;FormC41H67N5O5 Iso0.6051406857108528 Mass709.514220244;FormC36H67N7O7 Iso0.6741279218808848 Mass709.5101974840001;FormC40H71NO9 Iso0.6289135084606311 Mass709.5128828520001;FormC35H71N3O11 Iso0.6908528303683332 Mass709.5088600920001;FormC29H67N13O5S Iso0.6943427507137031 Mass709.5108832440001;FormC33H71N7O7S Iso0.6690072555180087 Mass709.5135…	6107.954102	92679.03815	0	7680.241699	88962.00049	0	46015.28125	1966118.104	0	14620.41797	613072.1939	0	18569.10156	875013.7578	0	18117.44727	937155.7379	0	20882.31641	848125.2838	0	16604.68945	796794.5028	0	30543.84961	957728.2208	0	54198.88281	2051488.183	0	28326.35156	1407151.041	0	17225.5918	1236312.406	0	61287.36328	2576995.628	0	45407.43359	2433917.716	0	53132.29688	2585742.83	0	21424.05859	1159184.524
556.4417782	12.946226		10776.19934	131987.7986	1	15021.04297	1280028.985	0	19183.55078	1235352.821	0	21226.11719	1389184.574	0	21709.56641	1444352.868	0	23284.27344	1425027.115	0	12114.77311	166359.9066	1	15508.29297	1117221.884	0	16045.4375	1089732.174	0	18733.46875	1448743.558	0	18624.80859	1416463.167	0	18094.40039	1465777.097	0	10706.31483	163143.8284	1	17338.93555	1217017.235	0	18753.46289	1295377.871	0	13484.48493	503413.9926
614.4837428	15.22542556	FormC29H55N15 Iso0.8412930294674562 Mass613.47648676;FormC28H59N11O4 Iso0.8671595489629208 Mass613.475149368;FormC32H63N5O6 Iso0.8496657055422536 Mass613.477834736;FormC27H63N7O8 Iso0.9168237198939878 Mass613.473811976;FormC36H63N5OS Iso0.7595045681839921 Mass613.475332636;FormC25H63N11O4S Iso0.8645681675731297 Mass613.478520496;FormC35H67NO5S Iso0.772469777401498 Mass613.473995244;FormC36H71NS3 …	19319.96094	1357533.988	0	16322.89063	1300060.034	0	9979.877093	81362.17197	1	16839.74414	1341675.626	0	20093.51172	1326685.288	0	18997.6875	1160363.686	0	19237.8125	1148519.215	0	22473.33984	1183789.234	0	18638.91406	1209022.092	0	20325.08203	1740674.862	0	18369.16618	1536822.876	1	14024.70517	471458.4393	1	19618.75	1157263.515	0	19186.88672	1281433.214	0	19755.01172	1289142.832	0	13091.98535	108818.2584
583.2004253	3.213387778	FormC36H22N8O Iso0.6106616532358625 Mass582.1916573240001;FormC25H22N14O4 Iso0.723189773348006 Mass582.1948451840001;FormC35H26N4O5 Iso0.633479272938319 Mass582.190319932;FormC24H26N10O8 Iso0.7384661421374557 Mass582.193507792;FormC23H30N6O12 Iso0.7548523462719394 Mass582.1921703999999;FormC27H34O14 Iso0.718579069845625 Mass582.194855768;FormC22H34N2O16 Iso0.7724444171480452 Mass582.190833008;For…	0	0	0	0	0	0	0	0	0	219841.9933	1198695.753	1	219455.4038	1336657.715	1	230156.0326	1309031.546	1	0	0	0	0	0	0	0	0	0	0	0	0	0	0	0	0	0	0	0	0	0	0	0	0	0	0	0	0	0
151.0962971	1.888376333	FormC6H14O4 Iso0.9000660888351129 Mass150.089208928	25626.4043	3989800.704	0	23401.48047	3466547.171	0	17945.63477	3127567.743	0	241282.3259	4951703.568	1	242830.5379	4329840.035	1	254157.248	3152514.018	1	16364.67773	2072719.937	0	16784.87109	2029146.441	0	14556.85254	1744177.003	0	8294.518555	989180.1302	0	7929.506836	978923.3841	0	6535.669922	953576.1734	0	17117.11523	1604117.562	0	16377.34473	1531777.795	0	11537.53516	1497976.806	0	12852.18066	1498870.986
468.389277	15.28604683		16905.35156	1376297.569	0	15873.31738	1322374.52	0	18887.99023	1355883.355	0	19710.14063	1404108.117	0	18612.69531	1293800.608	0	18250.37695	1206789.471	0	21132.99219	973132.1482	0	20423.78906	1197356.323	0	18507.61914	1050170.462	0	20233.48242	1644835.406	0	13981.25005	384883.2738	1	23902.9043	1806814.387	0	17820.39844	1193203.112	0	16729.74414	1068881.521	0	19368.25781	1176422.406	0	16469.42122	115686.2721
536.1654778	13.39100267	FormC24H25N9O2S2 Iso0.6084948283645 Mass535.15726304;FormC30H30ClNO4S Iso0.6805183822687766 Mass535.15840712;FormC14H30ClN9O9S Iso0.6184250323478185 Mass535.15757222;FormC22H34ClN3O6S2 Iso0.6038254291176258 Mass535.157755488	11212.60059	420255.5987	0	40299.54297	959498.2771	0	8203600	2.86E+08	0	46966.14063	1742333.263	0	18121.35547	657859.5286	0	9966813	3.93E+08	0	37896.16406	956003.5928	0	16174.44531	450542.8508	0	25574.38737	783032.741	1	10619.15723	831732.6922	0	13506.5066	338696.0541	1	11676.78223	917220.257	0	12698.23438	371017.3345	0	4195066.5	2.69E+07	0	26324.85352	1243829.367	0	72652.69531	1931814.458
347.2554465	12.8079295	FormC18H30N6O Iso0.9668632402938867 Mass346.24810957999995;FormC17H34N2O5 Iso0.9776789685866192 Mass346.24677218799997;FormC18H38N2S2 Iso0.8794758327122841 Mass346.247641216	40545.57031	1536283.467	0	32934.32422	1440386.664	0	34245.89063	1562513.129	0	40049.42969	1687065.935	0	36657.58984	1669356.476	0	51656.19531	1825885.602	0	43114.17188	1758701.339	0	33725.91016	1716915.429	0	38704.30859	1635484.603	0	25884.2793	1076044.312	0	25092.34375	1071478.115	0	22266.91602	909532.5807	0	27267.03734	1112024.25	1	15918.73596	165506.9099	1	43687.30469	1484889.313	0	33584.68359	1482148.064
319.2241578	14.91673428	FormC16H26N6O Iso0.9872354008497661 Mass318.21680945199995;FormC15H30N2O5 Iso0.703481340373446 Mass318.21547205999997;FormC16H34N2S2 Iso0.6316377730486109 Mass318.216341088	29035.33008	1398458.218	0	42118.14063	1514716.129	0	37524.32031	1590110.996	0	40315.25391	1565990.729	0	38075.95703	1563502.695	0	31924.12109	1513274.01	0	38358.43359	1588981.562	0	40413.28516	1539407.77	0	34086.46094	1540034.215	0	34964.13281	1093003.498	0	25781.44141	1124518.084	0	28854.70313	1115556.931	0	40554.66797	1511698.64	0	30189.73828	1403653.779	0	29938.46289	1190661.991	0	49571.80469	1360978.845
681.4942386	14.83145994		289479.8438	3565322.39	0	248704.5781	3506514.132	0	253163.375	3616261.774	0	226872.8281	3390800.172	0	28100.33417	554570.2621	1	241140.9688	3707436.054	0	252056.8281	3425937.11	0	249209.8281	3379219.801	0	239689.1563	3200516.907	0	12055.8125	455514.0513	0	11946.97363	410639.1938	0	10412.81836	408552.2558	0	224089.7031	3280230.148	0	272274.5625	2940671.123	0	249280.6094	2350580.221	0	67265.57813	1399207.435
305.1720863	13.82646944		32926.64063	1674432.379	0	35385.67578	1671235.096	0	25719.87305	1846309.535	0	43108.25391	1988796.819	0	27456.89063	2011281.344	0	18135.10798	203256.9697	1	23616.21484	716574.5411	1	26585.46373	1191806.595	1	20491.88091	553368.5112	1	29620.10156	1342463.981	0	22552.73047	1253550.821	0	24162.39648	1241877.675	0	29657.04297	1998962.705	0	29209.758	1313499.656	1	26130.69373	245514.003	1	19075.16964	313068.2553
570.4574054	12.20561122	FormC31H55N9O Iso0.8864257664105518 Mass569.45295738;FormC26H55N11O3 Iso0.8450330418124506 Mass569.4489346199999;FormC30H59N5O5 Iso0.9096982941159788 Mass569.4516199880001;FormC34H59N5S Iso0.890601528553751 Mass569.449117888;FormC23H59N11O3S Iso0.7850534700116892 Mass569.4523057480001;FormC31H63N5S2 Iso0.8084558135247012 Mass569.4524890160001	19234.18755	620465.7817	1	17027.97917	996129.4332	1	23969.01953	1299153.167	0	25886.3125	1349653.791	0	14610.52879	254681.3458	1	25209.03711	1345518.082	0	18997.23065	448178.1362	1	15330.94176	183674.5222	1	21472.42383	1259526.768	0	23891.96094	1437018.602	0	24738.65234	1407162.563	0	25865.16602	1461776.577	0	25565.64648	1163160.887	0	21423.03125	1178820.772	0	23000.73828	1161382.296	0	19538.20703	1181360.249
710.5186751	14.98896822		5934.493164	70654.61384	0	7680.241699	100470.1731	0	46015.28125	2334810.458	0	15834.3418	664067.0467	0	18569.10156	742135.9363	0	18117.44727	740839.5092	0	29237.02734	941900.367	0	36555.21094	1434258.511	0	29678.92653	244033.5902	1	16387.51172	1214379.734	0	17988.06055	1152628.364	0	50885.55859	1474167.567	0	61287.36328	2592488.302	0	37094.91695	1404112.935	1	38173.86719	1586192.574	0	42463.4375	1254755.335
460.2934253	3.997990556	FormC49H70N14O4 Iso0.6105359806868194 Mass918.5704467200001;FormC48H74N10O8 Iso0.6313358308443634 Mass918.5691093280001;FormC42H74N14O9 Iso0.6909899142168662 Mass918.576319948;FormC47H78N6O12 Iso0.6514992579925278 Mass918.5677719360001;FormC41H78N10O13 Iso0.7144461362034535 Mass918.574982556;FormC51H82O14 Iso0.6049719518750052 Mass918.570457304;FormC36H78N12O15 Iso0.7796269647490116 Mass918.57095…	0	0	0	0	0	0	0	0	0	182535.7958	1026520.034	2	210033.2707	1281090.212	2	209849.245	1278617.063	2	0	0	0	0	0	0	0	0	0	0	0	0	0	0	0	0	0	0	0	0	0	0	0	0	0	0	0	0	0
142.033499	9.676490833		26758.00977	1240536.488	0	40118.41406	1762911.059	0	36007.96875	2400033.124	0	43512.39453	2856076.117	0	35417.75009	1321889.742	1	52907.18359	3339980.579	0	49090.82422	3778861.444	0	51589.41797	3833910.829	0	62951.98047	3948428.898	0	4695.998535	162456.1438	0	5375.120117	115193.6664	0	5194.729004	142073.7761	0	34546.60379	2158101.27	1	51856.3125	3133823.274	0	48751.57031	2518614.867	0	33328.23438	2265940.006
271.2265069	5.125938278		29474.76172	7686443.451	0	26956.5957	6305325.671	0	21471.48438	5241751.063	0	16605.44336	3696556.589	0	18119.95898	3295647.889	0	15528.15234	3108276.373	0	12856.31152	2525818.64	0	11359.06543	2297315.249	0	8954.344076	1919034.064	1	6128.978027	988566.406	0	5354.197754	1011630.432	0	5549.082031	996101.1106	0	9018.450195	1877081.585	0	6360.877116	184735.7293	1	8528.583984	1713671.722	0	6989.762207	1471085.894
170.9805747	16.72964333		65896.25	933288.8547	0	55893.01172	937332.1791	0	54691.71875	969994.442	0	93641.47656	1103645.854	0	65550.36719	1052438.89	0	64953.78516	1061583.617	0	64799.14063	1046248.726	0	88520.75781	1070184.491	0	72539.99219	1038907.741	0	121870.0625	1705136.589	0	110062.4453	1598604.8	0	106999.5938	1710839.237	0	81693.64063	1085641.307	0	76576.29688	1043056.167	0	80888.25781	1293725.646	0	73965.82813	1240664.528
334.2221362	14.53832478		21787.14453	1872837.693	0	19558.53711	1559104.494	0	10533.73633	103665.1323	1	18430.25	1270129.18	0	17637.55859	1303060.871	0	15875.47559	1030762.509	0	20297.91406	1087563.183	0	14613.91992	922583.0276	0	22442.65234	1138638.35	0	16115.56543	1351037.078	0	14392.89063	1355715.445	0	18262.48242	1349667.192	0	15753.14453	1165626.369	0	19924.42188	1108959.413	0	16462.22266	1137661.307	0	11330.77697	149303.8896
309.2576995	7.601428333	FormC23H32 Iso0.8428859880731306 Mass308.250401024	0	0	0	0	0	0	0	0	0	192499.2902	1264670.002	1	204348.654	1378049.447	1	196822.0995	1250401.431	1	0	0	0	0	0	0	0	0	0	0	0	0	0	0	0	0	0	0	0	0	0	0	0	0	0	0	0	0	0
245.0993454	12.64027889	FormC7H12N6O4 Iso0.6538269409898116 Mass244.092002864	23199.00977	898288.2496	0	14943.81055	1014989.482	0	17031.76953	918642.863	0	26264.72461	1213954.876	0	23327.56836	1120553.251	0	17925.14258	1170425.507	0	27321.15234	1348215.895	0	10640.46968	82076.86126	1	10309.16271	108328.8697	1	12238.95729	1044048.488	1	19677.96094	1212719.018	0	13356.97852	1114009.165	0	18555.58984	1259153.853	0	20423.47852	1266924.972	0	14204.31713	107525.5829	1	25850.95703	1439667.986
148.0966077	0.269104833	FormC6H13NO3 Iso0.660540201558149 Mass147.08954327599997	28231.71094	681560.2585	0	31958.64648	807031.9327	0	35424.66016	991024.7509	0	41678.86663	1131187.5	1	44439.80859	1232811.573	0	46607.77734	1297405.372	0	47466.11328	1348173.332	0	53978.8125	1393414.881	0	50733.75781	1422750.39	0	44630.89844	1174932.192	0	44789.01749	1267053.005	1	40635.45396	1173994.598	1	47999.63672	1401343.143	0	48983.82031	1355010.704	0	45380.30469	1259016.858	0	52805.97266	1381153.74
525.2879814	12.31253644	FormC37H36N2O Iso0.8369205893649139 Mass524.282763772;FormC32H36N4O3 Iso0.9059112086534953 Mass524.278741012;FormC21H36N10O6 Iso0.8857299498200396 Mass524.281928872;FormC20H40N6O10 Iso0.908499548179928 Mass524.28059148;FormC25H36N10OS Iso0.8544256864789014 Mass524.2794267720001;FormC29H40N4O3S Iso0.9041489833359964 Mass524.28211214;FormC28H44O7S Iso0.9080488715358793 Mass524.280774748;FormC13H40N…	14057.09291	443001.145	1	19387.69531	948250.8027	0	24966.4043	1040182.584	0	14105.86286	836938.5082	1	21033.67969	1246763.51	0	21365.51563	1315355.876	0	24924.67383	1456804.776	0	30522.92578	1481235.838	0	24201.31273	1385940.891	1	14424.09473	736308.9869	0	11033.54102	658304.1008	0	11266.74023	597771.0577	0	27359.38672	1522872.17	0	25262.11719	1497285.961	0	34165.45703	1603992.445	0	23427.16016	1492873.03
284.3311336	10.14896506	FormC19H41N Iso0.8862966855285274 Mass283.323900312	118937.3168	1042909.333	1	147098.1425	1353165.66	1	124755.7964	1091343.843	1	623831.6967	4890353.895	1	710977.0573	5721584.744	1	555459.5366	4178877.104	1	140121.6764	1210874.195	1	134393.1473	1405479.832	1	130386.6141	1138603.296	1	140084.9456	1306716.837	1	144705.4294	1464139.015	1	143996.3041	1273847.564	1	127952.2632	1110693.462	1	131539.7047	1204791.657	1	139102.8631	1246942.55	1	153155.4528	1361111.256
113.0167868	11.10534156	FormC4H4N2S Iso0.6735273135363736 Mass112.009519128	32727.75781	1086108.203	0	31026.29492	1082999.133	0	26749.18555	1245557.764	0	25051.82752	553234.7492	1	29771.18945	1108738.502	0	35153.95703	1286317.547	0	36082.25	1249445.855	0	28221.80859	1125382.525	0	32352.60352	1239071.398	0	47359.94141	1526178.44	0	47272.19141	1589337.863	0	43068.00391	1298198.286	0	31131.19922	1265776.831	0	29428.02734	1302927.384	0	25841.9375	1146848.378	0	16638.05027	516225.3441
413.1782066	13.48654517	FormC17H20N10O3 Iso0.936343796919617 Mass412.1719845;FormC16H24N6O7 Iso0.9399669530936319 Mass412.17064710799997;FormC15H28N2O11 Iso0.9287372698419145 Mass412.169309716;FormC25H24N4S Iso0.8675206149024848 Mass412.172167768;FormC24H28O4S Iso0.880038310662121 Mass412.170830376;FormC17H28N6O2S2 Iso0.8646330223500918 Mass412.171516136;FormC16H32N2O6S2 Iso0.8741721647018299 Mass412.17017874399994;Form…	26871.73633	2191449.956	0	22955.9082	1235998.769	0	17662.42383	775446.5162	0	13097.63477	480629.8129	0	11941.88281	390466.4432	0	13488.80078	320586.8239	0	11512.66113	205531.2597	0	10528.04297	283942.523	0	11411.23438	259981.2498	0	26993.21903	1440833.787	1	33927.91406	2112954.247	0	28214.66262	1393763.019	1	9416.398438	289121.0191	0	11760.59766	375905.7621	0	13459.45117	527316.975	0	17438.13867	664487.7878
546.4877839	11.21979617	FormC35H63NO3 Iso0.8559546107638644 Mass545.480794876;FormC28H63N7OS Iso0.9086633953701171 Mass545.4814806360001	65572.1875	4543315.679	0	58646.73047	3723516.992	0	42723.89453	2938863.078	0	38055.83984	2321881.054	0	35870.29297	2112432.95	0	36758.83203	1938573.205	0	29330.04883	1613497.637	0	32717.8418	1601956.116	0	36514.17188	1532347.067	0	14683.8099	564720.3089	1	16243.64941	775602.0949	0	17786.75781	736629.8512	0	29057.80664	1568350.536	0	30078.41016	1433622.905	0	24068.6875	1518822.619	0	27962.40234	1428772.871
275.8886949	16.73055289		30422.78906	628311.2028	0	43058.20313	844684.5648	0	42426.13672	944997.5936	0	35721.67969	929758.5592	0	44627.96094	1031429.802	0	54168.41016	1055585.246	0	47773.53906	1079909.792	0	66801.32813	1181119.487	0	71485.77344	1138557.863	0	68674.35938	1476666.779	0	78859.08594	1499093.78	0	62799.48558	1522268.281	1	56165.23438	1199781.353	0	52485.24609	1208151.644	0	65194.29688	1233233.335	0	63265.05859	1227320.37
179.990151	0.503603611		17235	2029615.445	0	12609.27441	2018033.018	0	12097.34459	1983313.393	1	8938.109608	219621.9715	1	7956.066709	215328.7026	1	7922.834961	211205.8581	1	10495.87598	1276960.181	0	9003.723633	1253311.171	0	11187.75879	1285414.383	0	12656.21973	1459266.536	0	7907.27267	216537.038	1	12219.68066	1414793.756	0	10664.02734	1170343.552	0	9353.536133	1112174.027	0	10423.13672	1124910.291	0	10983.53809	1243276.508
302.1960054	14.07335494		36612.80469	2450243.302	0	33337.83594	2076189.915	0	24668.70117	1856952.381	0	26708.18555	1751844.543	0	26015.14453	1533458.62	0	24989.26563	1297986.438	0	20776.92188	1409958.687	0	20374.48438	1277840.61	0	18595.15234	1128826.927	0	17225.17188	1117723.841	0	13710.71191	1081706.935	0	16013.58496	1040294.319	0	22584.61328	1250072.203	0	20538.73047	1079543.716	0	22629.43555	1213679.197	0	18070.60156	1159417.221
213.1847846	17.5378335	FormC13H24O2 Iso0.9072851538658598 Mass212.177630008	113400.3125	2181403.605	0	89870.97656	1816797.223	0	117927.0313	1799664.715	0	105475.7109	1669669.36	0	89058.57813	1698737.563	0	77570.95313	1372592.284	0	90317.49219	1438021.249	0	76421.91406	1416190.74	0	75495.46875	1343711.871	0	73816.58594	1255045.129	0	72892.21094	1362712.75	0	62012.45313	1240478.688	0	65389.55469	1297629.755	0	63199.40625	1168364.821	0	76930.52344	1252373.94	0	66696.96094	1123711.081
100.0139576	15.36127444		36339.53516	1356980.914	0	30029.66602	1376240.696	0	34538.96875	1436567.831	0	26102.79688	1255371.403	0	32371.45313	1475607.587	0	31416.95898	1389709.882	0	48203.01172	1717236.464	0	44737.38672	1569039.769	0	36020.75781	1571676.297	0	27849.34961	927367.3666	0	21002.12109	873143.9404	0	25043.19922	861236.461	0	33869.12109	1462711.94	0	20235.7886	224728.3904	1	24153.83343	231796.9811	1	25480.43866	265251.1157
205.1220627	6.324811833	FormC13H16O2 Iso0.95314741062218 Mass204.115029752;FormC6H16N6S Iso0.906930161192654 Mass204.11571551199998;FormC8H17ClN4 Iso0.6468449087353091 Mass204.11417422399998	25406.73242	3524458.742	0	23016.48047	3308943.623	0	19861.32617	2929557.388	0	81854	3079230.456	0	43496.09835	2760797.563	1	77974.96094	2675978.833	0	14737.42676	1931346.356	0	13267.08008	1877503.573	0	13470.90625	1824269.189	0	7740.539063	972094.4292	0	8235.376953	1042038.067	0	7745.318359	945181.3184	0	13741.8252	1600444.891	0	9756.978516	1474646.348	0	11493.65234	1438818.305	0	8921.748047	1263941.685
855.2069365	15.793506	FormC47H30N6O11 Iso0.7042391333093685 Mass854.1972557800001;FormC46H34N2O15 Iso0.7334939664336658 Mass854.1959183880001;FormC31H30N14O16 Iso0.6389478591661331 Mass854.19642088;FormC35H34N8O18 Iso0.7182724377556193 Mass854.199106248;FormC40H30N12O9S Iso0.7148551222020666 Mass854.1979415400001;FormC39H34N8O13S Iso0.6511368449290785 Mass854.196604148;FormC27H38N10O20S Iso0.6369308822437045 Mass854.1…	0	0	0	12124.5459	22455.55434	0	56267.92597	1228375.514	1	0	0	0	0	0	0	92893.9375	2281951.75	0	0	0	0	0	0	0	0	0	0	0	0	0	0	0	0	0	0	0	0	0	0	0	0	0	0	0	0	0	0
556.4417705	13.79181033	FormC25H53N11O3 Iso0.996686325121092 Mass555.433284556;FormC29H57N5O5 Iso0.9144542344169336 Mass555.435969924;FormC24H57N7O7 Iso0.9858705968283596 Mass555.431947164;FormC33H57N5S Iso0.8212903042545233 Mass555.433467824;FormC22H57N11O3S Iso0.9206640226652906 Mass555.436655684;FormC32H61NO4S Iso0.8342948419105036 Mass555.432130432;FormC30H61N5S2 Iso0.819503600387919 Mass555.436838952;FormC24H58ClN9…	10897.73512	100785.7235	1	11533.03244	154214.1695	1	18417.67969	1157824.005	0	18935.75586	1183832.679	0	15914.90918	1256081.878	0	23284.27344	1261650.426	0	15842.72266	1086337.756	0	15508.29297	1043085.374	0	16045.4375	922873.3213	0	15165.99414	1420228.425	0	13859.09594	1358087.437	1	21004.91797	1472636.347	0	18592.20508	1015580.864	0	17338.93555	1196583.131	0	18753.46289	1161403.607	0	21831.11133	1165663.95
149.0232193	9.857401444	FormC8H4O3 Iso0.9296865611795497 Mass148.01604398799998	287047.9063	4193719.82	0	232320.8125	3437284.355	0	226220.4063	3092955.881	0	246900.875	3046807.618	0	246896.8438	2823006.249	0	214087.8185	2921646.131	1	190287.2188	2319027.683	0	197552.3125	2238083.429	0	161295.6563	2002083.501	0	72693.71875	1021592.649	0	69013.99219	1031204.48	0	64338.79297	999084.6626	0	171771.8594	1901017.186	0	181996.3125	1743703.937	0	176711.2188	1691022.872	0	126178.5	1242057.632
520.3326201	8.942424889		18536.21484	1078714.157	0	18298.54492	1100022.193	0	14470.86816	997908.2746	0	22975.44141	1377791.678	0	22454.73438	1289105.45	0	26188.49414	1407203.385	0	19326.89258	1306402.948	0	21225.14844	1342976.701	0	21365.6543	1342931.511	0	11995.62988	766507.9492	0	14372.26074	663359.8077	0	9790.014648	642067.1087	0	20837.92188	1339600.403	0	21149.93359	1438689.135	0	21510.79883	1419711.645	0	24712.4082	1409093.88
215.1275368	10.24367133		39755.26172	3211399.862	0	32097.45508	2957053.128	0	26693.59375	2568053.436	0	24936.01367	2296774.908	0	23639.43945	2018429.722	0	26464.6582	2005047.377	0	19788.20703	1725062.517	0	18951.47852	1567580.133	0	16884.53711	1565423.087	0	13822.72656	1112468.441	0	14046.36035	999964.1132	0	13459.86523	1073202.197	0	14655.99023	1410147.904	0	15876.23242	1330444.108	0	15308.99902	1335613.988	0	14310.67773	1238455.369
277.1795195	8.622853389	FormC17H24O3 Iso0.8609489491955535 Mass276.17254462799997;FormC10H24N6OS Iso0.8323181110659543 Mass276.173230388	40854.40625	2065154.095	0	25143.63277	1843767.012	1	30744.1316	652305.8043	1	49507.19531	1871897.691	0	38408.19699	657669.9954	1	48550.88281	1836503.586	0	27875.0625	1468937.782	0	25774.11914	1476591.325	0	25691.37109	1453674.718	0	32162.94141	1164720.287	0	35604.48828	1167419.387	0	32827.58203	1186759.69	0	32974.96484	1419791.082	0	19365.79102	1266646.541	0	27665.11133	1321289.668	0	21315.0332	1271970.146
319.0434892	1.510177222	FormC11H6N6O6 Iso0.8652245117626085 Mass318.03488191199995;FormC15H10O8 Iso0.797241746132763 Mass318.03756727999996;FormC19H10O3S Iso0.7447902004575446 Mass318.03506518;FormC12H10N6OS2 Iso0.7646030270823643 Mass318.03575093999996;FormC8H18N2O5S3 Iso0.7261265112397604 Mass318.037784676;FormC12H18N2S4 Iso0.665368961693352 Mass318.035282576	0	0	0	0	0	0	0	0	0	161400.1719	1108264.17	1	190306.409	1210617.22	1	182073.9055	1255657.713	1	0	0	0	0	0	0	0	0	0	0	0	0	0	0	0	0	0	0	0	0	0	0	0	0	0	0	0	0	0
544.3325598	15.68790111	FormC37H41N3O Iso0.8841213687766691 Mass543.3249629320001;FormC22H37N15O2 Iso0.8083270494100253 Mass543.325465424;FormC21H41N11O6 Iso0.8127704773477529 Mass543.324128032;FormC25H45N5O8 Iso0.8794050643466528 Mass543.3268134;FormC24H49NO12 Iso0.8492892042791312 Mass543.325476008;FormC29H45N5O3S Iso0.868219236933767 Mass543.3243113;FormC18H45N11O6S Iso0.7658487249479212 Mass543.32749916;FormC22H45N1…	26942.15039	1251900.155	0	24882.66639	192928.1065	1	31166.43164	1292315.532	0	32197.86523	1429921.328	0	37110.96094	1261349.651	0	43546.94531	1304613.646	0	33341.03516	1360659.343	0	36125.26563	1294464.868	0	32808.26563	1328268.701	0	20190.50195	801191.7854	0	14130.13965	699575.9454	0	17624.1875	712000.021	0	35780.3125	1366806.452	0	37867.32031	1529262.605	0	25006.27483	621824.9411	1	34641.83594	1301460.201
146.0526636	0.258170333		42947.65234	1152238.855	0	50046.75	1477306.327	0	60782.01563	1755599.338	0	55061.39453	1693134.534	0	66567.42188	1781888.782	0	71830.24219	1926040.978	0	59103.61328	1680001.751	0	58790.59766	1724463.404	0	61588.78125	1707046.93	0	32277.47852	920348.7624	0	37133.39453	935233.7934	0	38153.89063	899411.612	0	53678.62891	1645067.003	0	47221.84598	1503991.888	1	55477.74609	1375585.96	0	48966.14844	1356677.484
495.8308447	8.945622222	FormC53H79N15O4 Iso0.6148195690194128 Mass989.643946008;FormC52H83N11O8 Iso0.6373232819118811 Mass989.6426086160001;FormC46H83N15O9 Iso0.6996053140615107 Mass989.649819236;FormC45H87N11O13 Iso0.7233148252489296 Mass989.648481844;FormC55H91NO14 Iso0.6146236868839139 Mass989.643956592;FormC49H91N5O15 Iso0.6848238594374342 Mass989.651167212;FormC40H87N13O15 Iso0.7883083274169336 Mass989.644459084000…	0	0	0	0	0	0	0	0	0	166345.7805	1222675.844	2	169369.2282	1194545.973	2	176068.6278	1202986.679	2	0	0	0	0	0	0	0	0	0	0	0	0	0	0	0	0	0	0	0	0	0	0	0	0	0	0	0	0	0
625.4317301	8.792515556		0	0	0	0	0	0	0	0	0	185226.2901	1305382.528	2	180559.282	1121921.375	2	178934.1265	1202197.258	2	0	0	0	0	0	0	0	0	0	0	0	0	0	0	0	0	0	0	0	0	0	0	0	0	0	0	0	0	0
436.2343055	7.011841173	FormC24H29N5O3 Iso0.8044613481109125 Mass435.227039788;FormC23H33NO7 Iso0.8222545002629289 Mass435.22570239600003;FormC12H33N7O10 Iso0.7175277494676019 Mass435.228890256;FormC17H29N11OS Iso0.820350671769322 Mass435.227725548;FormC16H33N7O5S Iso0.8379266133885864 Mass435.22638815600004;FormC24H37NO2S2 Iso0.7148320984668495 Mass435.22657142400004;FormC17H37N7S3 Iso0.7205104855329406 Mass435.2272571…	0	0	0	0	0	0	0	0	0	198027.2281	1202070.182	1	184584.4963	1239623.012	1	183383.0983	1212756.388	1	160441.7721	1018329.289	1	163660.3375	1108116.816	1	159836.9338	1055641.08	1	187411.4547	1311425.627	1	181629.3999	1250561.403	1	188221.1722	1282377.429	1	148423.4439	1000699.132	1	178223.9299	1199430.133	1	168376.3745	1064731.764	1	154787.2419	1039168.196
409.2011745	11.72831733	FormC26H24N4O Iso0.7141986060800964 Mass408.19501138799995;FormC25H28O5 Iso0.7300618657761623 Mass408.193673996;FormC10H24N12O6 Iso0.8615122214880557 Mass408.1941764879999;FormC18H28N6O3S Iso0.822683962329574 Mass408.1943597559999;FormC17H32N2O7S Iso0.843062637828508 Mass408.19302236399994;FormC26H32S2 Iso0.7116851341058236 Mass408.194543024;FormC11H28N12OS2 Iso0.8586667807061207 Mass408.19504551…	98073.34152	905172.4893	1	99952.21977	883921.1147	1	93556.13514	757114.1916	1	93888.24126	777489.0766	1	100812.503	881356.6779	1	87426.73735	797721.5386	1	74393.9847	655538.4255	1	90375.71652	735599.4961	1	132530.5625	926676.9249	0	214333.9766	1675472.06	1	223131.5233	1668651.074	1	207125.3574	1618551.388	1	124128.1641	959914.2147	0	114990.1725	952475.0441	1	129022.0154	897591.6763	1	117749.1297	894887.7968
214.0893579	5.414416556		20703.29492	3613843.72	0	12768.00572	2903321.896	1	14895.47656	2349615.291	0	20668.79102	1826757.533	0	34194.96484	1851811.443	0	6994.638532	190422.7445	1	16752.35547	1481832.286	0	27504.14648	1458000.816	0	19849.20703	1428310.141	0	33492.5	1178174.42	0	40706.49219	1190060.774	0	36890.00781	1162264.341	0	5842.357573	138114.1613	1	22184.69141	1240250.115	0	36434.76563	1247621.645	0	32017.04297	1212141.603
423.2513374	14.09161711	FormC23H30N6O2 Iso0.613852150835187 Mass422.2430242;FormC16H30N12S Iso0.6903745333488884 Mass422.24370996;FormC19H38N2O6S Iso0.680479305164353 Mass422.24505793599997;FormC23H38N2OS2 Iso0.6714974557652109 Mass422.24255583599995;FormC21H39ClO6 Iso0.7258426217298283 Mass422.24351664799997;FormC15H35ClN10S Iso0.7226538626237679 Mass422.2455398000001;FormC22H43ClOS2 Iso0.6000600667182713 Mass422.24438…	107176.3778	1473736.82	1	91957.11812	1291517.628	1	76652.21205	1119927.634	1	78914.48549	1051357.957	1	71554.1423	889197.9524	1	80531.0971	837126.2045	1	67114.5639	811609.2354	1	80946.20313	1156351.934	0	56279.58873	867418.0561	1	108837.6629	1182103.911	1	83529.60621	993487.7852	1	94865.97042	1115641.098	1	92506.85938	1214604.845	0	99291.59784	988261.0307	1	113161.159	1131542.477	1	127245.0469	1440276.326
465.1940071	3.447782778	FormC28H24N4O3 Iso0.725323129082133 Mass464.18484062799996;FormC17H24N10O6 Iso0.8379290777985019 Mass464.188028488;FormC16H28N6O10 Iso0.8505142444826815 Mass464.186691096;FormC15H32N2O14 Iso0.8681768109589101 Mass464.18535370399997;FormC21H24N10OS Iso0.7490251416935519 Mass464.185526388;FormC25H28N4O3S Iso0.7135889455609068 Mass464.188211756;FormC24H32O7S Iso0.7334479938308515 Mass464.186874364;F…	0	0	0	0	0	0	0	0	0	224596.4063	1260618.121	1	215292.3175	1164131.273	1	216250.4569	1195760.59	1	0	0	0	0	0	0	0	0	0	0	0	0	0	0	0	0	0	0	0	0	0	0	0	0	0	0	0	0	0
476.3062628	9.001337056		25192.29297	1037516.822	0	21494.89063	1036159.831	0	24697.15625	1058490.538	0	22503.35263	1125652.233	2	29014.99805	1181546.238	0	28646.35938	1314817.01	0	29237.35938	1196862.689	0	27175.63477	1302217.072	0	29584.28125	1350565.674	0	20607.35547	696014.9398	0	16657.92188	719738.713	0	15635.06836	634035.1838	0	26867.85938	1309518.989	0	31911.28125	1375177.866	0	36225.23438	1493967.206	0	38046.78906	1459837.781
640.5871307	14.52995589	FormC40H73N5O Iso0.8780471287724917 Mass639.581511956;FormC35H73N7O3 Iso0.9455045017620352 Mass639.577489196;FormC39H77NO5 Iso0.8999550283100269 Mass639.5801745640001;FormC43H77NS Iso0.7919450600788007 Mass639.577672464;FormC40H81NS2 Iso0.7684552174461736 Mass639.581043592	48106.58594	983095.994	0	98066.11719	1715341.412	0	30358.9082	1143226.371	0	36070.9375	1650952.498	0	37935.31641	1781611.469	0	36497.23047	1569070.668	0	66176.99219	1218784.43	0	22124.07813	494774.2893	0	10845.91016	327244.9918	0	81080.08594	2215273.086	0	72394.60491	2308494.477	1	77177.08594	2652779.049	0	15635.90234	472874.49	0	53461.23438	1101305.749	0	38638.63263	1210792.441	1	18480.08682	196061.031
747.5346228	14.28269311		93741.4375	1248408.573	0	89455.22656	1120642.128	0	85672.125	1390929.25	0	102130.6406	1438683.121	0	128613.5156	1625346.246	0	117924.3828	1512848.945	0	63524.62965	845201.4786	2	91975.60938	1431425.965	0	14771.0924	156999.7112	2	28056.41304	336279.8893	2	28053.6582	388989.1499	0	26996.39648	351375.2976	0	76616.69568	1169952.857	2	108115.2188	1448541.405	0	94446.57813	1351540.258	0	110092.8125	1506715.494
150.0759858	17.51412372		153991.125	2502877.491	0	154901.8594	2318130.966	0	132060.2344	2197649.653	0	132750.7031	2084998.971	0	147182.7031	1882560.069	0	141097.1719	1910014.632	0	100997.5703	1559211.007	0	102406.7266	1561489.249	0	108386.3828	1578849.135	0	63045.20703	976627.012	0	53947.42578	826461.6544	0	65167.74219	913315.9998	0	100212.2109	1463616.239	0	102380.1563	1448752.314	0	91721.29688	1347108.837	0	81806.92188	1209709.414
500.3792334	7.92649	FormC21H45N11O3 Iso0.808366820219707 Mass499.3706843;FormC25H49N5O5 Iso0.7778723590031724 Mass499.373369668;FormC29H49N5S Iso0.6825021726966322 Mass499.370867568;FormC18H49N11O3S Iso0.7894694272308971 Mass499.374055428;FormC28H53NO4S Iso0.702892087998713 Mass499.369530176	0	0	0	0	0	0	0	0	0	160878.8365	1066349.533	1	184207.2676	1198134.919	1	177823.941	1184222.287	1	0	0	0	0	0	0	0	0	0	0	0	0	0	0	0	0	0	0	0	0	0	0	0	0	0	0	0	0	0
780.6349098	12.67462256	FormC43H77N11O2 Iso0.8274505448023168 Mass779.626170704;FormC47H81N5O4 Iso0.8018519507809575 Mass779.628856072;FormC42H81N7O6 Iso0.8332710958058663 Mass779.624833312;FormC46H85NO8 Iso0.8166587591625096 Mass779.62751868;FormC40H81N11O2S Iso0.7683016330632565 Mass779.629541832;FormC50H85NO3S Iso0.7176177508648868 Mass779.62501658;FormC35H81N13O4S Iso0.7478161855428139 Mass779.6255190720001;FormC39H…	6579.71875	27055.81588	0	36373.23438	2683471.749	0	59298.93155	6192604.891	1	20764.25195	2158334.878	0	17593.58984	1336490.755	0	17146.12695	892847.5584	0	38540.04688	1801888.605	0	26652.87174	230470.6282	1	31418.93164	2102491.673	0	26065.28516	1514444.567	0	14948.0964	424586.8969	1	7511.022531	63565.35444	1	15554.08789	997540.8543	0	11189.25098	658985.1922	0	13152.24414	710357.1138	0	34038.21094	1639076.2
391.2842021	9.353980556	FormC25H34N4 Iso0.8134977056511019 Mass390.278347088;FormC24H38O4 Iso0.8367736296682025 Mass390.277009696;FormC17H38N6O2S Iso0.8494223924305977 Mass390.27769545599995	514406.4688	4505658.92	0	401722.4063	3580006.651	0	298408.1563	2788530.907	0	221905.7961	2430108.846	1	194466.4531	1724915.346	0	201660.6094	1639429.094	0	181048.9844	1555458.346	0	171227.0781	1509735.437	0	165811.9375	1439719.88	0	127150.1172	1131648.65	0	112551.3203	1065276.572	0	128123.4375	1095324.971	0	147432.0625	1315413.733	0	147323.7031	1244691.597	0	151554.8125	1351700.869	0	129768.5625	1174013.217
261.1305667	2.4476775	FormC8H16N6O4 Iso0.953649691390517 Mass260.123302992;FormC16H20OS Iso0.8544973015186546 Mass260.12348626	50772.30469	3509066.939	0	53253.64063	3068985.821	0	35052.83984	2798500.623	0	2852006.356	2.33E+07	1	2813955.622	2.18E+07	1	2768830.164	2.18E+07	1	51651.46875	2003201.587	0	67934.92188	1918221.814	0	72717.55469	1856958.456	0	13845.22168	768289.7376	0	11142.31348	773644.9494	0	13853.35742	779113.8634	0	70358.82031	1668881.723	0	57561.17188	1485422.99	0	43678.80859	1410374.019	0	21781.51367	1352505.987
426.321442	6.770235	FormC25H39N5O Iso0.780431287514565 Mass425.315460868;FormC24H43NO5 Iso0.7999968160407602 Mass425.314123476;FormC13H39N13OS Iso0.6842889636219998 Mass425.31212386799996;FormC17H43N7O3S Iso0.8140255869651206 Mass425.31480923600003;FormC25H47NS2 Iso0.6913837941294222 Mass425.31499250400003	0	0	0	0	0	0	0	0	0	181725.6834	1177922.045	1	258528.6094	1151062.125	0	179731.4825	1186802.415	1	0	0	0	0	0	0	0	0	0	0	0	0	0	0	0	0	0	0	0	0	0	0	0	0	0	0	0	0	0
134.1175092	13.04150083		16990.33594	793444.7403	0	15307.31445	699164.0537	0	18399.79688	809058.9316	0	17717.7207	854421.7799	0	15176.26855	795059.9562	0	17274.6582	955561.3019	0	10985.69759	248859.6444	1	17210.36914	1037235.204	0	14321.3045	319921.2674	1	26397.31836	1120147.36	0	18464.21289	1015022.861	0	17945.14453	933390.8697	0	16610.18476	699629.5929	1	25453.9375	1295570.57	0	23758.8125	1229930.626	0	21914.45117	1211653.481
457.3496923	11.98002472	FormC23H40N10 Iso0.8842139902583184 Mass456.34374128;FormC22H44N6O4 Iso0.9185527374163287 Mass456.342403888;FormC30H48OS Iso0.7846167663727234 Mass456.342587156;FormC15H44N12O2S Iso0.8648276270586652 Mass456.343089648	52423.375	937151.5643	0	50806.26953	853834.0587	0	39170.13281	800563.3396	0	239532.0781	3298467.327	0	300048.125	3411888.167	0	283978.0313	3189773.08	0	37342.42578	851159.0023	0	49671.57813	916259.8631	0	59139.60156	985516.0492	0	69276.58594	1274309.115	0	74978.8125	1331572.294	0	56654.29688	1328649.524	0	48327.51172	984882.1732	0	45369.58203	997326.464	0	40919.33984	961077.3405	0	54498.32031	985292.203
305.1721026	15.53287111		24622.25586	1226402.761	0	26159.92188	1285991.482	0	23655.28906	1429717.429	0	33448.53516	1549043.561	0	26066.93992	211500.5622	1	30331.42188	1510632.216	0	34248.25781	1641532.884	0	33455.82031	1610243.23	0	36513.34766	1344410.251	0	12414.30432	472161.6794	1	42513.47266	1012262.904	0	15793.23535	960853.9915	0	27027.93945	1521910.451	0	34414.75	1266126.653	0	27901.26367	1327139.712	0	18304.55013	180041.815
299.1101396	5.630835333	FormC11H10N10O Iso0.8989525572660378 Mass298.10390494;FormC10H14N6O5 Iso0.9149133104120467 Mass298.10256754799997;FormC18H18O2S Iso0.7953374381257114 Mass298.102750816;FormC11H18N6S2 Iso0.8045474155160885 Mass298.103436576;FormC10H22N2O4S2 Iso0.8231153839298041 Mass298.102099184	4285.902832	23677.93685	0	7887.664063	36594.67814	0	5331.756348	29134.14635	0	435518.7779	3042918.535	1	443168.4963	3098108.428	1	445912.412	3116367.734	1	210551.3758	1434288.537	1	190288.8434	1163946.318	1	201730.776	1235558.743	1	156276.7645	1091768.209	1	143750.2398	969424.6418	1	195297.1719	1141300.538	0	188970.0689	1306515.069	1	181108.3986	1236686.572	1	178620.8643	1206363.205	1	227972.6875	1238997.648
305.1720716	13.4810065		32926.64063	1254377.215	0	35385.67578	1216318.431	0	25719.87305	1280433.725	0	43108.25391	1365367.553	0	27456.89063	1367157.378	0	27814.99926	1166459.04	1	48226.37109	1596287.848	0	35943.89453	1454472.938	0	23572.75465	301285.7112	1	18091.98828	917210.5535	0	20313.84766	890783.9104	0	14273.09531	511016.9714	1	29657.04297	1333740.795	0	40733.46094	1444974.98	0	47755.41406	1242655.184	0	16999.14453	382846.326
208.1542853	0.844752531	FormC9H21NO4 Iso0.9267843607190438 Mass207.147058152	0	0	0	0	0	0	0	0	0	46792.83984	397439.2023	0	38382.98828	365269.7944	0	43893.67969	420766.5565	0	126901.4115	1065198.539	1	110903.2392	995201.4681	1	135972.0469	1054415.217	0	138359.1235	1197826.934	1	131688.0138	1181303.645	1	130524.7083	1135733.177	1	147009.6771	1166177.721	1	154095.766	1305247.55	1	154624.2677	1195287.97	1	142427.8233	1108011.149
526.4311513	15.57043606	FormC28H55N5O4 Iso0.9520001337677542 Mass525.42540524;FormC21H55N11O2S Iso0.8434291598406338 Mass525.426091	22743.78906	1217881.082	0	20467.89258	1121971.574	0	26048.88086	1125269.461	0	30077.06641	1166104.583	0	29178.87891	1164030.575	0	26019.41602	1102437.793	0	26850.58398	926576.0185	0	23135.38281	1023174.736	0	23088.57813	1071563.037	0	27207.49219	1499460.279	0	17809.44736	272291.2292	1	25641.63477	1478772.949	0	21905.06641	1150087.759	0	29747.54688	1049449.13	0	21392.69727	1050578.863	0	15325.98042	437712.8785
297.2409252	10.38830161	FormC14H28N6O Iso0.9022120961214471 Mass296.23245951599995	73994.11719	1.91E+07	0	74183.375	1.74E+07	0	59281.17578	1.47E+07	0	99762.91555	725778.9753	1	125543.7558	967629.6754	1	113873.3901	801597.8171	1	35310.95703	8174467.333	0	36288.74219	7795881.175	0	30209.3418	6931952.483	0	54532.33854	3312016.89	1	52885.45722	1468148.112	1	59850.10645	440773.1257	1	27992.97852	6332392.781	0	22555.21977	1362217.326	1	30325.47852	5682135.163	0	35441.77734	5287369.278
210.9055718	0.747007654		0	0	0	0	0	0	0	0	0	126859.5469	777335.6792	0	140615.0781	884436.139	0	126857.9297	799664.191	0	160287.1719	981165.488	0	220263.7656	1195093.23	0	173716.3281	1050241.335	0	200441.6094	1249185.976	0	179184.4428	1369251.595	1	185554.2188	1244200.508	0	167204.7188	988536.8571	0	168865.9063	1134283.611	0	169775.8438	986851.9213	0	164112.1875	1092631.43
128.0620201	7.339554333		44515.73828	2247019.3	0	51947.82031	2260909.86	0	37338.15802	2114571.87	1	56124.41406	2170401.515	0	45041.72656	2115220.597	0	53688.375	1943261.927	0	39066.14453	1473784.998	0	34235.73438	1520182.692	0	32452.29492	1323222.693	0	21312.91602	1083707.557	0	25811.2168	1091349.361	0	28186.87109	1068595.835	0	32777.57422	1298304.708	0	29612.12109	1154844.554	0	30198.89258	1180216.406	0	29983.81445	1214612.25
544.3325336	12.21544072		30919.47461	1234094.957	0	23341.45898	1165702.904	0	27763.11133	1160722.588	0	28003.31055	1231374.524	0	23187.04688	1136035.312	0	31151.24414	1277490.52	0	26723.5293	1259474.403	0	22439.88477	1170060.508	0	28009.59961	1417570.435	0	19365.11914	814977.4565	0	12723.53241	729462.6666	2	13050.08008	716599.9361	0	29555.53906	1286183.176	0	25691.95703	1198838.442	0	29376.20117	1316238.637	0	23627.84961	1273132.996
179.0677006	0.846526		16856.77344	659575.3973	0	24803.96484	683815.2343	0	31768.66016	735362.3741	0	78531.375	1382340.528	0	61793.82422	1186374.408	0	5307.184547	110069.3882	1	68551.92188	1389949.549	0	92806.52344	1640741.371	0	82403.03125	1678824.348	0	73147.9375	1235314.305	0	85169.625	1159886.14	0	72833.25	1177969.198	0	74905.34375	1333496.857	0	51672.14063	1137453.231	0	70913.57813	1302963.552	0	48663.42876	937889.4813
213.1118423	0.946597056	FormC11H16O4 Iso0.7697574100484034 Mass212.104858992	54672.40625	6385636.944	0	50973.45703	5545178.219	0	39835.12891	4722258.299	0	30702.54688	2751871.292	0	27910.95313	2558141.641	0	25666.10073	738997.4899	1	23167.38281	2316733.725	0	28584.26172	2155915.505	0	26669.66797	1975209.184	0	8351.896926	211327.8548	1	8545.097889	205717.3488	1	13023.20117	995070.1289	0	14805.68001	346777.8603	1	17039.62695	1538631.791	0	16970.02344	1327085.507	0	21806.66406	1264946.249
117.9975645	0.637555617		0	0	0	0	0	0	0	0	0	281473.9688	877538.0677	0	151793.5152	917854.1182	1	166321.9415	931546.6869	1	307306.8438	1308345.848	0	187518.9531	834420.6134	0	340645.6875	1290018.082	0	170601.6124	1137205.696	1	204295.6908	1208538.072	1	303823.3125	1309605.598	0	158029.7813	871591.642	0	275770.3125	1239839.599	0	236487.4063	1109351.293	0	267571.1875	1171600.578
200.9726948	0.639101333		8302.867188	46525.11231	0	9525.274414	56607.17926	0	10992.25879	62961.72549	0	366966.4688	1321830.865	0	356997.9688	1343812.922	0	345779.7188	1339200.007	0	325624.4375	1225978.285	0	358145.4375	1211272.162	0	362739.125	1289760.713	0	340285.625	1170269.584	0	344625.5	1106492.09	0	358350.375	1315254.2	0	344795.4375	1135748.719	0	258425.8125	956037.6193	0	265642.7813	879051.2566	0	297261.2813	1154972.874
782.1861162	15.65837667	FormC39H31N3O15 Iso0.7916254752784576 Mass781.175517292;FormC45H23N11O2S Iso0.6468633495375001 Mass781.175689976;FormC37H27N13O4S2 Iso0.7145317899841566 Mass781.1750383440001	127063.5097	2104897.508	1	0	0	0	0	0	0	159221.3594	1981397.903	0	0	0	0	0	0	0	150593.3125	1157147.495	0	0	0	0	0	0	0	0	0	0	0	0	0	0	0	0	0	0	0	0	0	0	0	0	0	0	0
313.9103101	0.701820774		556.6571045	890.4842368	0	0	0	0	0	0	0	97610.07031	722884.4031	0	80199.22656	668122.3671	0	69432.35156	579167.6863	0	67391.18373	1054556.967	1	129751.3203	1019917.724	0	125078.0625	1134333.058	0	130557.8672	1224063.464	0	88225.22424	1151393.555	1	124120.4688	1147318.15	0	111504.7266	1143153.971	0	107732.0251	1297345.363	1	155894.6875	1290880.652	0	83837.13149	1217771.852
100.0139963	13.55343839		21202.00265	606349.4943	1	23125.11133	1480983.405	0	24041.32924	547280.4419	1	33245.88281	1651573.247	0	28411.55859	1423898.546	0	22755.83236	369650.0381	1	31554.55273	1769528.725	0	43720.74609	1755390.091	0	21701.85658	260245.5612	1	14024.52962	1064013.946	1	24304.76172	1242071.624	0	20149.04883	1158769.796	0	39742.35938	1749659.326	0	23642.64662	473137.2729	1	57001.20703	1942784.68	0	17882.09938	362125.588
425.3735309	15.22367306	FormC25H48N2O3 Iso0.6876162681327261 Mass424.36649339599995	33533.23828	2027227.294	0	26596.64453	1706527.016	0	21352.52344	1524360.152	0	21351.97656	1310023.283	0	23334.73828	1330567.241	0	23012.80469	1261321.199	0	24604.92773	1229467.654	0	22078.39844	1195152.387	0	22491.6543	1048509.794	0	12756.52051	799434.7091	0	11100.52637	725799.335	0	10379.69824	692119.4013	0	21950.01758	1106888.825	0	21405.45117	1088547.47	0	20795.27539	1163019.002	0	19161.97656	1140479.932
429.3185633	10.66426144	FormC21H36N10 Iso0.8267433453367222 Mass428.312441152;FormC20H40N6O4 Iso0.8439641695444688 Mass428.31110376;FormC28H44OS Iso0.7165987360755902 Mass428.311287028;FormC13H40N12O2S Iso0.8571525444394024 Mass428.31178952	38141.16764	1581578.052	1	36939.33036	746328.1965	1	44740.02344	1784343.164	0	530429.2314	1.41E+07	1	574729.7225	1.57E+07	1	539511.4732	1.43E+07	1	47567.55125	1080014.827	1	49696.98651	840818.4219	1	53853.49637	689201.9117	1	59932.66011	1585779.994	1	59663.20973	1424301.508	1	59154.43978	738368.7897	1	47803.86756	625614.9313	1	46476.22294	740728.9412	1	43730.43136	762680.4896	1	42278.15923	619404.5986
447.1987272	10.63172539	FormC21H22N10O2 Iso0.9387129196004415 Mass446.19271994400003;FormC20H26N6O6 Iso0.9448928044191987 Mass446.19138255199994;FormC19H30N2O10 Iso0.9379855014575609 Mass446.19004515999995;FormC28H30O3S Iso0.8445508118672826 Mass446.19156582;FormC13H26N12O4S Iso0.8329018577567623 Mass446.192068312;FormC12H30N8O8S Iso0.8356061311852788 Mass446.19073091999996;FormC16H34N2O10S Iso0.8835334350274696 Mass446…	17750.37305	812932.9172	0	22828.10156	1170991.616	0	15025.4701	294032.402	1	386645.6563	1.71E+07	0	440592.9375	2.06E+07	0	406614.3438	2.16E+07	0	43309.39844	2203560.628	0	45340.15234	2206250.83	0	50458.73047	2339335.125	0	8207.670898	300325.1671	0	6954.587402	257563.9089	0	6529.254883	270904.0849	0	46336.58203	2240464.899	0	33260.96252	2029346.198	1	36445.94141	2075459.333	0	40843.71094	1885958.815
466.4101741	11.84811522	FormC22H47N11 Iso0.8355120380950752 Mass465.401590504;FormC26H51N5O2 Iso0.7858016749110387 Mass465.404275872	29164.28711	1224916.327	0	37969.57813	1139184.716	0	33501.87109	1148913.075	0	466263.2753	5089871.041	1	529429.1488	9671189.105	1	350485.529	3989104.534	1	25974.58398	1014105.339	0	30276.66797	938596.8381	0	25930.80859	1048309.48	0	25625.46638	377063.3563	1	42302.96875	1445601.981	0	27816.98707	416817.4039	1	32398.46094	947540.5053	0	33508.97266	1084399.594	0	18742.9521	193717.5288	1	27098.42383	1154618.095
482.3064162	4.061251111	FormC51H74N14O5 Iso0.6059885438316669 Mass962.5966614680001;FormC50H78N10O9 Iso0.6234517174092938 Mass962.595324076;FormC44H78N14O10 Iso0.6879601602995236 Mass962.602534696;FormC49H82N6O13 Iso0.6434556725682303 Mass962.593986684;FormC43H82N10O14 Iso0.7091876522897593 Mass962.601197304;FormC53H86O15 Iso0.6002299696486304 Mass962.596672052;FormC38H82N12O16 Iso0.7738358952601622 Mass962.597174543999…	0	0	0	0	0	0	0	0	0	199434.1371	1142061.765	2	199183.9152	1072062.055	2	227577.6721	1385710.977	2	0	0	0	0	0	0	0	0	0	0	0	0	0	0	0	0	0	0	0	0	0	0	0	0	0	0	0	0	0
685.4355693	12.27466894	FormC42H52N8O Iso0.7459464081073713 Mass684.426408284;FormC46H56N2O3 Iso0.7149443435933954 Mass684.429093652;FormC31H52N14O4 Iso0.872176318099234 Mass684.429596144;FormC30H56N10O8 Iso0.8803879899578535 Mass684.428258752;FormC34H60N4O10 Iso0.849809590387912 Mass684.4309441199999;FormC29H60N6O12 Iso0.883284772057892 Mass684.42692136;FormC33H64O14 Iso0.8657732923613728 Mass684.429606728;FormC39H56N8…	9044.487305	157678.9869	0	8491.621094	136512.4503	0	6969.512207	58430.25378	0	16253.0166	908840.5057	0	31061.95703	1908499.897	0	48030.48438	2083220.586	0	27623.55645	1274409.513	1	22930.4375	1339682.641	0	17499.18555	896842.211	0	145783.3438	6497396.054	0	114314.1094	5652604.737	0	87952.0651	4080001.401	1	18473.83398	721787.7612	0	15647.96191	606040.7942	0	10210.11486	101625.8743	1	51425.88932	2938397.566
256.1014985	7.136002407	FormC8H17NO8 Iso0.946672575505062 Mass255.09541650399999	214085.6225	1432844.849	1	203809.627	1431511.646	1	163148.9655	1081611.216	1	151299.3453	1016791.313	1	172974.3761	1215562.891	1	160518.3975	1087770.94	1	165238.4925	1141799.653	1	140595.0808	953584.0399	1	140885.226	935421.0419	1	167741.2428	1276987.542	1	208020.8202	1566843.275	1	204143.3943	1577742.264	1	158778.5142	1042709.245	1	155043.1795	1066803.635	1	172516.1269	1164900.452	1	155741.2372	1114442.38
652.411479	12.92014861	FormC42H49N7 Iso0.6643942814127639 Mass651.404944568;FormC41H53N3O4 Iso0.6777159756543755 Mass651.403607176;FormC26H49N15O5 Iso0.8291212935236273 Mass651.404109668;FormC30H53N9O7 Iso0.7972899827972502 Mass651.406795036;FormC25H53N11O9 Iso0.8545161865349092 Mass651.402772276;FormC29H57N5O11 Iso0.8376445439794018 Mass651.4054576440001;FormC24H57N7O13 Iso0.903350731994454 Mass651.401434884;FormC30H4…	22428.81229	640688.5014	1	17873.36537	674927.4552	1	18277.59022	322008.06	1	29638.99805	1315800.375	0	21352.61975	1293625.794	1	29075.55273	1348772.54	0	28225.74805	1361210.472	0	30327.96094	1423670.117	0	25898.39844	1307442.048	0	16404.33594	676082.3444	0	12109.85059	584051.2774	0	11645.4248	535905.1319	0	29115.04688	1502399.602	0	21316.76958	163478.3701	1	30215.69336	1417349.731	0	24083.38672	1442511.279
554.0036796	4.818923333	FormC21H7N5O14 Iso0.6454422392991639 Mass552.998949904;FormC16H7N7O16 Iso0.677869250678297 Mass552.994927144;FormC20H11NO18 Iso0.668540908463033 Mass552.9976125119999;FormC16H15N3O15S2 Iso0.6080477294145791 Mass552.99445878	2211.853516	3585.971578	0	0	0	0	2504.549316	3577.68246	0	199011.0778	1138276.032	1	199268.1351	1300995.95	1	230062.3858	1354323.051	1	0	0	0	0	0	0	0	0	0	0	0	0	0	0	0	0	0	0	0	0	0	0	0	0	0	0	0	0	0
291.9283295	0.714192222		0	0	0	0	0	0	0	0	0	44785.45703	730520.0197	0	59798.85547	727464.915	0	78595.44531	762052.9188	0	85015.42969	1223167.54	0	106626.6641	1205077.074	0	57914.59412	1114869.623	1	147929.875	1180811.495	0	131151.1406	1039079.672	0	123025.8828	1107300.156	0	116344.9922	1326088.102	0	128357.5	1114405.554	0	114900.1484	1388001.913	0	90518.90625	1175081.685
637.4683715	14.92920194		328809.4063	4184464.141	0	240852.1719	3406776.249	0	274306.1563	3163043.29	0	236080.4844	3474743.105	0	321886.0938	3617864.673	0	262159.0938	3483154.172	0	209396.3281	2726865.72	0	178776.9844	2816146.03	0	205447	2891312.014	0	13929.32422	435478.309	0	13227.73535	417356.0659	0	12717.47461	349773.1771	0	181454.5469	2813135.477	0	229336.75	2821313.829	0	213668.5625	2629338.64	0	195508.375	1869945.408
258.8860998	16.81591561		24708.78906	676447.325	0	31568.99023	748064.3005	0	31018.38086	777533.1088	0	36854.16797	862575.6818	0	32457.82422	862250.6174	0	35776.27344	862620.1097	0	46930.77344	1009136.711	0	43696.86328	1104613.65	0	34565.625	946129.2402	0	84576.0625	1585393.771	0	67044.86403	1468971.124	1	87734.23438	1671640.369	0	53246.88281	1085515.607	0	56554.12891	1098208.666	0	38101.35538	818525.6741	1	45093.52158	1017544.778
853.2485842	15.29203778	FormC54H36N4O5S Iso0.7141843583124536 Mass852.240641252;FormC38H36N12O10S Iso0.6328043829284069 Mass852.239806352;FormC42H40N6O12S Iso0.7054652169284373 Mass852.2424917200001;FormC37H40N8O14S Iso0.6503834248476378 Mass852.23846896;FormC26H40N14O17S Iso0.6403013333244806 Mass852.24165682;FormC36H44N4O18S Iso0.6707783937581185 Mass852.237131568;FormC47H36N10O3S2 Iso0.6917779342859903 Mass852.241327…	0	0	0	0	0	0	79482.97024	2610807.77	1	0	0	0	0	0	0	120809.1406	2578382.955	0	0	0	0	0	0	0	9202.137695	42543.46421	0	0	0	0	0	0	0	0	0	0	0	0	0	0	0	0	0	0	0	0	0
227.2003711	17.53047844	FormC14H26O2 Iso0.9189002963330066 Mass226.193280072	99719.60938	2151133.943	0	89390.78125	1933290.547	0	95828.47656	1785436.4	0	106539.4844	1789626.657	0	76811.42969	1641257.998	0	75804.5	1460602.61	0	77269.75781	1482537.425	0	70336.07031	1227848.005	0	74041.96094	1193992.673	0	66915.10938	1103518.697	0	68779.39063	1192791.942	0	48122.64063	956315.5606	0	77210.14844	1350278.357	0	76471.10938	1273019.891	0	70819.04688	1210512.294	0	54269.37891	1024925.228
359.2013353	7.130645893	FormC25H26O2 Iso0.8440957035526941 Mass358.193280072;FormC10H22N12O3 Iso0.8951783486131853 Mass358.19378256399995;FormC9H26N8O7 Iso0.9016215344043645 Mass358.19244517199996;FormC13H30N2O9 Iso0.9498331972244991 Mass358.19513054;FormC18H26N6S Iso0.8588579657176041 Mass358.19396583199995;FormC17H30N2O4S Iso0.8797263634470732 Mass358.19262843999996;FormC10H30N8O2S2 Iso0.8039480538350434 Mass358.19331…	263953.3512	1844966.536	1	239763.5521	1741233.623	1	197062.1276	1363432.488	1	115475.7722	792185.7323	1	131960.8088	825326.8309	1	111667.3267	749347.1639	1	134163.2688	939267.5478	1	115258.7014	804318.2368	1	127420.4295	866517.9002	1	258750.6424	2061555.121	1	311446.9818	2346001.668	1	293361.494	2335151.914	1	135400.8644	858414.9897	1	140338.3806	1011772.412	1	161956.0078	1111680.084	1	158487.4499	1120569.14
496.420771	14.15178467	FormC23H49N11O Iso0.8502433725398544 Mass495.412155188;FormC27H53N5O3 Iso0.8935062857107832 Mass495.414840556	13290.84524	178252.1149	1	16155.93262	1143481.261	0	10525.88339	85342.89412	1	18901.9668	1314229.851	0	25831.36328	1038286.262	0	17671.07617	990433.9834	0	18916.18555	1075111.476	0	22493.67969	1103967.898	0	15638.56055	1008373.266	0	11505.57664	109317.4878	1	12966.29669	758027.7099	1	15985.75879	1349363.535	0	16564.21875	952501.6626	0	16290.54883	867377.9616	0	17104.48242	1113534.923	0	15515.13867	1051730.363
614.4836256	12.09513311	FormC29H55N15 Iso0.8306758082617798 Mass613.47648676;FormC33H59N9O2 Iso0.8250770302013467 Mass613.479172128;FormC28H59N11O4 Iso0.8563411065861459 Mass613.475149368;FormC32H63N5O6 Iso0.8385570919946734 Mass613.477834736;FormC36H63N5OS Iso0.7490744690558333 Mass613.475332636;FormC25H63N11O4S Iso0.8852054045326477 Mass613.478520496;FormC33H67N5OS2 Iso0.7505045987347128 Mass613.478703764;FormC36H71NS…	14618.94134	215813.7699	1	10921.25781	83312.19664	1	13297.0133	210045.5435	1	34890.92188	1383669.312	0	28758.1875	1387208.118	0	37380.92188	1299085.351	0	26551.07813	1110430.821	0	20317.25195	1173949.186	0	18480.63281	1019278.39	0	18331.75	1249803.307	0	20819.36133	1273729.407	0	14476.99884	278932.4647	1	22706.72656	958052.2765	0	15288.65774	158953.243	1	20059.02148	1174907.951	0	15710.27344	1049717.979
174.1236523	1.195103056	FormC7H15N3O2 Iso0.9291526251924334 Mass173.11642672	0	0	0	0	0	0	0	0	0	306038.376	2390593.14	1	330238.5897	2466345.037	1	298904.9885	2229271.499	1	0	0	0	1570.0979	2502.952428	0	0	0	0	0	0	0	0	0	0	0	0	0	0	0	0	0	0	0	0	0	0	0	0
247.8925343	16.83128628		31115.5332	639687.6357	0	36445.71875	812270.6149	0	62876.42578	952871.6319	0	52773.37891	1117779.641	0	43711.34766	1103749.982	0	50149.43359	1284447.405	0	78082.33594	1491876.374	0	71361.28125	1586816.681	0	61920.56641	1582061.284	0	11100.77311	332998.4158	1	20161.21484	325690.0484	0	14413.52734	296553.4799	0	83737.9375	1780866.605	0	81068.625	1864399.606	0	91708.67188	1809647.417	0	74533.28906	1940193.075
664.4574688	12.31046789	FormC26H57N13O7 Iso0.6027772335713908 Mass663.450391164;FormC25H61N9O11 Iso0.6205581153902441 Mass663.4490537720001	7068.434082	129928.4735	0	6906.83252	145007.2269	0	7772.66748	122110.3651	0	21019.02734	1303591.543	0	32432.96875	2454377.675	0	47612.60156	2797442.21	0	30467	2165193.662	0	25432.39844	1633918.037	0	24226.55273	1127343.824	0	25727.73614	234162.4089	1	135457.4688	5575288.177	0	75646.47693	4334021.79	1	14723.37695	651754.7483	0	14548.43848	627163.6041	0	37537.50391	1085462.844	0	52574.56641	3132238.833
241.2158712	0.238465167	FormC15H28O2 Iso0.8911640099112574 Mass240.208930136	90500.625	2473986.397	0	91227.99219	2607156.782	0	72616.76563	2215137.242	0	69437.15737	1962467.269	1	67789.48438	1968014.626	0	70824.5625	2074995.611	0	55108.46094	1637429.223	0	56950.82366	1629404.051	1	62209.86328	1514631.359	0	34997.49219	871316.7204	0	39567.12891	943959.7846	0	35691.98438	872102.5617	0	46061.94141	1282102	0	55743.71094	1336514.206	0	44955.54688	1198638.67	0	40670.87891	1106636.098
249.1846861	7.235585556	FormC16H24O2 Iso0.8737940990211663 Mass248.177630008;FormC9H24N6S Iso0.8911486033623237 Mass248.17831576799998;FormC11H25ClN4 Iso0.6061224292150127 Mass248.17677447999998	18696.61719	1736045.07	0	15342.52051	1537708.706	0	16495.63477	1506430.357	0	39058.76172	1895618.571	0	38492.64844	1810921.217	0	33687.55469	1863261.491	0	64899.0365	1758095.324	1	61944.4934	1346162.335	1	62417.12007	1446631.87	1	68380.57668	851293.4896	1	81452.52279	1065298.109	1	77317.56027	991053.3784	1	57871.6915	1508616.876	1	54627.31655	1364487.435	1	64712.94831	886909.3116	1	69503.95936	927552.4912
650.374396	12.863481		12746.66423	131193.7885	1	18606.91797	1293036.671	0	19903.50195	1451628.779	0	21444.67773	1486662.124	0	20321.05078	1369696.318	0	24856.01172	1284802.626	0	13552.64216	166182.9842	1	20578.87109	1447374.649	0	22640.63867	1499255.579	0	11599.27344	818203.2926	0	9024.256324	94942.24646	1	14481.37012	828663.0607	0	10578.54432	200428.9943	1	20912.07031	1307758.612	0	19168.05859	1370322.351	0	19897.47656	1430738.003
112.0180144	5.018646778		15363.12305	741505.4811	0	20948.07617	804196.1844	0	15118.54395	760761.211	0	21001.83789	761281.7211	0	17355.57227	810371.74	0	18664.73047	1004524.26	0	16643.41016	857111.8233	0	23100.74609	1104124.052	0	23750.65234	1286674.078	0	18789.51367	794172.318	0	17346.48828	823553.4773	0	19441.96289	745615.6349	0	29600.27344	1417822.642	0	34997.78516	1627121.304	0	32292.36133	1549248.628	0	19009.01907	1097003.947
526.431171	13.75315939	FormC28H55N5O4 Iso0.9371123881856317 Mass525.42540524;FormC21H55N11O2S Iso0.8649556362820466 Mass525.426091	24224.99023	1105184.212	0	22878.7168	1073030.525	0	28389.1543	1103486.583	0	24190.67188	1033748.739	0	20971.3125	1057784.553	0	22026.25195	1035769.317	0	21310.52148	1036582.011	0	24885.64844	971025.192	0	23076.36914	961866.0121	0	20313.06515	440115.8438	1	24570.51563	1373095.928	0	25541.60547	1375921.291	0	21765.98242	1029664.353	0	22432.58594	966044.8835	0	14521.38881	425311.4676	1	28317.42383	1089997.48
213.1846683	0.274201889	FormC13H24O2 Iso0.9175787983090478 Mass212.177630008	75022.59375	2337743.79	0	78613.78906	2319871.554	0	70431.70313	1979423.161	0	56379.86328	1727748.438	0	54586.30859	1742014.545	1	68284.52344	1889050.266	0	54633.32813	1504921.639	0	57302.58203	1481361.539	0	54215.05562	1377261.933	1	40440.86328	932628.0268	0	50135.78516	1096060.101	0	44248.66797	1089855.148	0	44290.99609	1100359.272	0	53437.55078	1282300.363	0	45452.93359	1190946.063	0	36565.98047	1040724.812
374.2385863	2.734412716	FormC12H27N11O3 Iso0.900947639210797 Mass373.229833724;FormC16H31N5O5 Iso0.8698156916620656 Mass373.232519092;FormC20H31N5S Iso0.7782230720704431 Mass373.230016992	0	0	0	0	0	0	0	0	0	574553.7559	4443645.563	1	565800.4081	4359213.168	1	579973.609	4363599.327	1	177385.8618	940928.1524	1	187006.9691	1063793.994	1	208080.4545	1253249.038	1	221274.0206	1329370.637	1	205419.8382	1194822.054	1	204830.175	1262255.715	1	159946.8831	1011641.022	1	166568.2476	960487.2035	1	162411.194	932693.9955	1	178745.1261	1057248.938
399.3580387	15.4789845		41918.41797	1832848.67	0	28790.31055	1486365.478	0	27642.46289	1360919.455	0	25001.5625	1375519.476	0	28926.49805	1293266.668	0	25570.35938	1072903.788	0	24480.31445	1062361.932	0	26370.36328	1241144.01	0	26820.79297	1097225.03	0	16517.65625	751887.8568	0	19176.43359	657755.2052	0	10236.56278	108461.9209	1	20201.36328	965924.887	0	26502.32031	1079805.118	0	22381.67383	993835.5512	0	16582.87993	481949.0769
190.107186	0.952177833	FormC8H15NO4 Iso0.6398247294408075 Mass189.10010796	15315.66211	1888668.639	0	14212.05957	1880964.698	0	15003.90137	1701008.938	0	8606.738211	222448.409	1	14724.05273	1575429.529	0	14595.87207	1602451.412	0	10698.47173	961460.8688	1	11223.79122	1012746.393	1	10197.76807	819990.3243	1	8523.026367	1092018.226	0	10309.4502	1109209.52	0	5134.350202	121213.6542	1	11918.7793	1385239.316	0	13321.04688	1281324.739	0	8797.002093	1102271.463	1	10418.18945	1251670.184
168.015902	0.656328667	FormC4HN5O3 Iso0.8457502519272958 Mass167.007938892	3319.442383	37515.46847	0	2025.359863	25442.7409	0	2054.711914	18635.67765	0	219964.4063	1025718.901	0	156591.4531	1008310.414	0	116490.9847	857551.7548	1	207502.4688	1104615.465	0	137144.098	1073576.674	1	146144.7031	1058503.748	0	216584.5	1151833.707	0	198229.1563	1050585.999	0	180326.2969	1070115.938	0	159203.7344	1107121.578	0	138045.9866	1200546.211	1	130251.2133	1189341.547	1	181227.1563	1085307.383
652.4113528	15.57321011	FormC42H49N7 Iso0.7426853325392032 Mass651.404944568;FormC37H49N9O2 Iso0.8040399598404101 Mass651.4009218079999;FormC41H53N3O4 Iso0.7760197402913056 Mass651.403607176;FormC26H49N15O5 Iso0.8905415805818704 Mass651.404109668;FormC25H53N11O9 Iso0.8970421245679808 Mass651.402772276;FormC29H57N5O11 Iso0.9188773097909918 Mass651.4054576440001;FormC24H57N7O13 Iso0.8782179737075867 Mass651.401434884;Form…	30473.66016	1497144.208	0	21478.02195	233657.0197	1	30729.07031	1559722.083	0	24365.18164	1425198.295	0	25989.39453	1483338.957	0	29686.26758	1519128.912	0	29473.96094	1584404.511	0	27555.24609	1547751.837	0	30863.41211	1504345.01	0	11042.11035	604145.303	0	13802.02637	595780.672	0	10800.08789	576807.2348	0	21595.98019	299661.5486	1	32472.25195	1705009.666	0	21608.44634	502223.0669	1	29935.39258	1601457.646
341.2661541	12.19633844		10249.22484	189324.6041	1	18222.22266	1057045.315	0	17979.12891	1113080.087	0	31847.875	1483429.043	0	26192.18555	1389341.51	0	15917.07289	287689.2112	1	22703.60742	1062244.927	0	21389.98047	929006.8393	0	15864.66309	878777.8227	0	20649.64844	1145170.219	0	18282.42188	1126415.474	0	16469.18359	1111019.503	0	10251.21503	104541.2777	1	18936.4043	980364.1564	0	18431.19727	936305.5662	0	19726.77344	1137567.657
126.9555544	16.75481878		38964.92578	767548.4645	0	44868.68359	800776.8888	0	40779.85547	989084.8679	0	35544.39844	818165.5031	0	34575.84766	828548.9634	0	39201.28423	1059816.673	2	29910.71484	873327.1353	0	30398.32329	929692.3764	2	66835.03125	965520.8365	0	61108.94215	1457119.073	2	82904.63281	1522951.871	0	71086.32813	1578329.914	0	32813.18927	922191.4721	2	43595.69922	966177.5713	0	47600.82533	1064647.826	2	33849.2939	943791.3538
418.8007066	9.035641667	FormC38H73N15O6 Iso0.6303666071828091 Mass835.586825056;FormC37H77N11O10 Iso0.6520393972266703 Mass835.585487664;FormC41H81N5O12 Iso0.6046225783494406 Mass835.588173032;FormC36H81N7O14 Iso0.6663306726220058 Mass835.584150272;FormC35H77N15O6S Iso0.6152199572569432 Mass835.590196184;FormC34H81N11O10S Iso0.6361051953758052 Mass835.588858792	0	0	0	0	0	0	0	0	0	147924.8916	1106672.714	2	148282.9331	1077256.348	2	129058.75	998067.2901	2	0	0	0	0	0	0	0	0	0	0	0	0	0	0	0	0	0	0	0	0	0	0	0	0	0	0	0	0	0
369.2974765	12.04204217	FormC18H36N6O2 Iso0.8956574908632609 Mass368.289974392;FormC13H37ClN10 Iso0.6041992215317107 Mass368.28911886400005	49120.12956	645244.2385	1	56017.93359	919619.2723	0	34600.11328	763832.4342	0	224396.9133	2263881.798	1	262260.5952	2419427.029	1	235841.3581	1914903.739	1	44684.10305	600667.739	1	37485.26423	552305.1958	1	58349.19922	894662.1145	0	78752.46931	1301845.389	1	90100.36719	1322870.678	0	99771.86561	1361780.675	1	52817.67067	659686.8552	1	53256.84022	837264.9136	1	49175.22675	829037.4259	1	47711.05004	878888.4858
210.913312	0.880750123		0	0	0	0	0	0	0	0	0	62973.26563	725466.5124	0	44836.6635	629985.2799	1	48998.21484	608775.9747	0	89675.07813	930771.2335	0	64076.39732	883206.2449	1	87520.48438	995985.9234	0	88330.75056	1223000.619	1	81908.01172	1092602.838	1	85571.16536	1237234.033	1	62422.65476	905733.4488	1	76220.35156	1030165.367	0	85100.53125	1129908.776	0	111671.2969	1203767.771
205.6322894	16.12375659	FormC12H31N11O5 Iso0.8381604038344315 Mass409.250963092;FormC16H31N11S Iso0.8399307381633827 Mass409.24846099200005;FormC20H35N5O2S Iso0.8796698032905831 Mass409.25114636;FormC19H39NO6S Iso0.887953703047743 Mass409.249808968;FormC20H43NOS3 Iso0.7685157682075238 Mass409.250677996	15385.34533	172033.7365	2	14753.56399	120283.8882	2	54715.23047	1773375.085	0	60707.63672	1991553.775	0	59548.24219	2134728.785	0	44081.30859	2198584.507	0	49652.11719	2384394.144	0	49644.1875	2487914.437	0	59477.51172	2405718.47	0	0	0	0	5147.436035	5989.262296	0	0	0	0	61759.73438	2337413.618	0	39458.55794	730112.7277	2	70313.98438	2008990.596	0	32557.62663	1744642.633
340.1907063	3.359071611	Cprofloxacin-d8	4613.569824	19841.96634	0	4932.300781	21614.7033	0	6090.345703	14944.76895	0	138105.3313	820154.1208	1	156259.2704	936754.671	1	150676.5672	771113.7652	1	176845.0138	997375.682	1	170284.281	1057647.856	1	170340.508	1131397.025	1	172613.7208	1181884.139	1	215813.956	1400136.258	1	224283.1881	1480291.921	1	178650.8658	1175353.315	1	193147.696	1160691.061	1	185687.7228	1084202.797	1	180397.9825	1094510.42
399.3580592	12.94721744	FormC23H46N2O3 Iso0.9602248186817183 Mass398.35084333199995	41790.21875	1917015.612	0	33601.21875	1552075.463	0	31502.80664	1439975.54	0	27885.73438	1241278.894	0	27898.33398	1204019.254	0	30032.88281	1181740.174	0	35060.48438	1201493.252	0	12605.51983	140153.1938	1	26583.18555	1153345.215	0	10872.96508	498034.0669	1	13597.41504	627170.6178	0	12204.07227	560624.8638	0	23641.62305	1088722.818	0	22669.7832	937170.9293	0	25890.20508	1111075.874	0	23651.19336	1057371.252
571.4286853	14.79744472		223600.6603	2393714.686	2	148153.5041	2021678.486	2	129204.381	1646359.366	2	176515.5309	1879163.746	2	152153.4271	1936013.106	2	135159.5134	1718260.013	2	80693.22656	1294485.649	0	78033.21094	1271869.933	0	86268.81696	1059610.498	2	7960.318197	73251.78516	2	43707.13672	463981.8701	0	32561.40625	471274.0595	0	84961.258	1067234.166	2	78089.63969	843061.3306	2	104029.9074	1056453.788	2	91622.99833	1067719.537
305.1720958	11.88816672	FormC14H20N6O2 Iso0.9985107750676595 Mass304.16477388;FormC13H24N2O6 Iso0.7305455254369178 Mass304.163436488;FormC14H28N2OS2 Iso0.908262987749841 Mass304.16430551599996	26622.61523	1189286.084	0	28835.50391	1177364.666	0	29998.99805	1126181.54	0	42909.21875	1072966.571	0	31417.28125	1086731.925	0	27874.6582	996072.0379	0	37864.87109	1140488.072	0	27288.23438	1106215.4	0	36106.50781	1098809.495	0	28539.19922	999468.0403	0	25393.09766	977088.7227	0	20615.29883	926613.4989	0	21550.95336	736974.6918	1	41933.20703	1180519.043	0	23713.29883	953561.7041	0	41010.48828	1092909.124
101.5087896	13.26541317		39197.17578	946012.7915	0	17567.02795	343137.1435	1	21884.56896	471678.4604	1	30015.08789	1106818.686	0	36665.72266	1168650.373	0	16996.40179	166334.3062	1	25790.73047	1106528.074	0	53612	1164493.882	0	30349.25391	1294026.176	0	11800.62714	199322.5283	1	19834.10938	715058.8271	0	19057.21289	792468.1184	0	27238.32422	1235903.831	0	30204.83008	1215006.312	0	33837.53516	1221414.342	0	22541.7514	482129.3664
283.2629985	17.53414544	FormC18H34O2 Iso0.8159362401524934 Mass282.255880328	123370.6328	2669264.563	0	107004.75	2350544.306	0	92576.375	2002690.977	0	84500.27344	1771518.042	0	92481.51563	1739510.091	0	83094.23438	1631679.928	0	65963.01563	1352927.496	0	77615.00781	1414092.52	0	71438.72656	1328387.888	0	47087.96484	1020659.133	0	48694.91016	920798.038	0	58430.0625	955297.985	0	75959.30469	1271077.06	0	56487.53906	1143654.956	0	67400.8125	1187224.321	0	54600.67188	1018371.98
127.9667754	16.72607456	FormC6H6O3S4 Iso0.6555943616781845 Mass253.91997805199998	45977.79688	728521.8218	0	56525.03516	747874.4445	0	33803.19141	737162.5595	0	46625.125	879005.5299	0	40819.97266	867954.5567	0	48309.1875	810305.7593	0	38861.62891	770409.4294	0	58130.54688	947135.1189	0	60267.53516	907019.112	0	87351.26563	1406270.289	0	71289.875	1375998.903	0	88654.21875	1477145.739	0	56427.28125	1060009.476	0	54979.64844	1047185.903	0	62588.04297	1055256.027	0	72179.67969	971455.1282
504.3196614	4.106231111		0	0	0	0	0	0	0	0	0	154811.3621	879740.0263	2	172034.3321	1074044.37	2	177362.376	1063843.551	2	0	0	0	0	0	0	0	0	0	0	0	0	0	0	0	0	0	0	0	0	0	0	0	0	0	0	0	0	0
115.9641498	17.82169333		47205.73438	649676.9646	0	42992.96484	462259.5102	0	45934.42188	451864.1019	0	39897.79688	459717.9269	0	37461.33594	474279.3265	0	49605.55469	490586.6377	0	60138.67578	547571.9943	0	51341.69531	592391.7684	0	50117.81641	626402.78	0	113445.9766	1322563.846	0	98992.625	1419580.639	0	113915.3828	1512355.388	0	64478.64844	710559.5285	0	54646.52734	807983.0301	0	90824.8125	789148.225	0	95479.10938	903395.6252
126.9674331	14.12884383		21024.79688	994193.8483	0	26368.99023	1175661.378	0	19439.89453	1050660.404	0	20794.59961	1027147.453	0	23090.86133	1211619.8	0	20041.33008	1077989.331	0	24049.32422	1276618.469	0	14924.28288	211503.8896	1	22407.11328	1296776.475	0	16452.58008	984284.1449	0	8298.890672	81112.06121	1	18356.62891	1006625.581	0	20443.25088	268963.9378	1	33410.80078	1525848.468	0	24801.33594	1558610.074	0	35794.6875	1506624.461
546.4877976	15.83513622	FormC35H63NO3 Iso0.8779398458798592 Mass545.480794876;FormC28H63N7OS Iso0.7920434686731491 Mass545.4814806360001	1191724.625	2.40E+07	0	1096823.125	2.34E+07	0	892098.125	2.06E+07	0	887756.3125	1.52E+07	0	668597.625	8050979.194	0	237084.3125	4019957.051	0	118922.2969	2583763.387	0	100612.9766	2301352.46	0	99571	2158696.57	0	31215.6875	580913.7299	0	21055.65039	468038.2516	0	16107.52344	433194.6242	0	61490.30078	1626803.486	0	59586.72656	1556538.798	0	38159.05469	1205453.633	0	34878.40625	1146960.581
205.6324791	11.77239683	FormC28H31N3 Iso0.8506178993641236 Mass409.25179799200004;FormC13H27N15O Iso0.8563447625187207 Mass409.252300484;FormC12H31N11O5 Iso0.8639757925198343 Mass409.250963092;FormC16H31N11S Iso0.8485984255179503 Mass409.24846099200005;FormC20H35N5O2S Iso0.8833949406645966 Mass409.25114636;FormC19H39NO6S Iso0.9008005594250849 Mass409.249808968;FormC13H35N11S2 Iso0.7658762804994218 Mass409.25183212;FormC…	115918.153	1298234.969	2	163246.5874	2204352.299	2	256644.7366	2885751.447	2	327247.0506	4861541.008	2	342442.7984	4248371.711	2	379940.7299	6384385.384	2	464813.8616	6939603.064	2	475933.1566	6616021.468	2	445516.3891	6343502.036	2	4090.535156	37930.10382	0	8278.22168	50816.09274	0	5095.199707	22890.52763	0	393150.1808	4780523.62	2	345586.8385	4644289.86	2	305576.6622	3770344.226	2	238675.5149	2664000.662
129.0908893	0.266440778	FormC7H12O2 Iso0.8493171761129416 Mass128.083729624	49516.92578	1237244.638	0	45350.37109	1356785.079	0	49675.24219	1361449.969	0	47971.06641	1107569.834	0	42555.51563	1191363.628	0	52379.47656	1263833.204	0	48126.63672	1099983.678	0	46163.00781	1211309.852	0	41831.51563	991297.7377	0	42728.69922	963922.2299	0	54567.18359	1133566.076	0	48848.375	1120798.108	0	35597.41797	840188.3428	0	41146.83101	1124444.673	1	43229.63672	987705.9478	0	35130.08984	858411.6278
371.3155045	11.6873715		53561.95703	4280795.309	0	39094.13672	3202120.342	0	32549.98633	2605189.185	0	28616.91992	1963708.212	0	25886.44141	1861496.972	0	22475.82422	1744091.417	0	20427.97266	1575544.793	0	11685.12572	109116.6371	1	24091.55078	1467065.574	0	6014.884812	49453.57971	1	16657.36133	922952.9794	0	13150.98926	906651.0427	0	21506.6543	1430423.733	0	27299.17969	1322556.157	0	19214.58594	1230578.355	0	13058.98342	850950.6891
207.0989705	0.730543778		34404.01172	1190531.091	0	31663.71875	1169817.942	0	27690.74023	1102361.889	0	60234.5	1477471.854	0	55355.15755	1512839.521	1	64247.73828	1500715.067	0	55871.54688	1354989.696	0	67147.17188	1526847.292	0	73346.85156	1478302.394	0	53132.125	921398.1776	0	48876.51953	1008952.891	0	40303.20313	965642.4743	0	68920.4375	1306221.867	0	63204.19141	1145267.753	0	53396.26172	1227119.607	0	61583.82422	1279698.204
305.2084456	14.19440417	FormC15H24N6O Iso0.9410252481212911 Mass304.20115938799995;FormC14H28N2O5 Iso0.6608648916118401 Mass304.19982199599997;FormC15H32N2S2 Iso0.8559731399481038 Mass304.200691024	35558.24219	982719.0503	0	26703.54492	846906.4565	0	21623.29297	874394.7573	0	37664.51563	1238201.204	0	33573.88281	1049643.605	0	26797.53125	1117673.805	0	28189.46484	1228265.299	0	25824.83594	1167998.484	0	30949.13281	1264316.282	0	21009.25586	976961.2253	0	23647.65234	1050653.765	0	21455.52734	864132.6928	0	27003.51367	1155868.285	0	36889.11719	1188913.856	0	35868.17188	1163036.637	0	33560.42578	1182422.643
650.3748057	14.41122672		24423.43359	1303981.244	0	24580.42969	1217989.162	0	20459.41406	1244231.932	0	24478.39453	1135866.857	0	21722.58594	1167374.795	0	24856.01172	1107989.363	0	26915.73438	1227210.356	0	14506.73172	121463.5401	1	24686.78516	1175556.618	0	11557.73633	638795.8216	0	12950.78516	644861.631	0	14481.37012	651309.8202	0	22090.26563	1118786.719	0	23631.2207	1170418.839	0	24984.05273	1243830.007	0	20690.91211	1176063.203
202.1799105	9.210385778		12792.63574	818371.4121	0	13717.93945	905822.1284	0	14824.68164	904225.6097	0	12930.06934	792974.0594	0	6978.665016	74020.02188	1	11841.16113	810721.7729	0	15527.55469	1018548.936	0	11793.67546	749501.2883	1	9477.265648	591570.5414	1	14459.99707	1043974.357	0	12318.36816	1010693.527	0	17000.49414	1060888.797	0	13675.63477	1014000.128	0	12242.32031	1029808.054	0	15011.2373	1027551.242	0	16725.44922	1120334.266
208.020595	16.1690935		15790.04209	145383.5535	1	22674.65625	1112535.825	0	18221.45313	1022435.759	0	22622.14258	1070006.349	0	26382.41602	1211242.522	0	24359.22266	1284295.278	0	25990.23047	1230067.757	0	25021.17969	1295667.759	0	26808.19336	1242140.848	0	43383.43359	929072.8211	0	33665.58594	748398.6066	0	37456.33203	779469.1857	0	18743.78692	230536.9105	1	19348.81255	229110.0701	1	23736.79297	1345137.706	0	22762.84422	248712.4871
149.0232305	6.001019833	FormC8H4O3 Iso0.9427648876097222 Mass148.01604398799998	224612.8438	3089788.989	0	196577.8438	2907997.202	0	171137.9063	2544859.432	0	127209.3281	1864065.889	0	128928.1875	1602766.659	0	109675.3583	1842258.604	1	109976.1484	1515215.663	0	108925.1328	1463727.391	0	101923.7656	1394040.676	0	59144.125	880633.0303	0	66904.91406	817008.0705	0	65090.83203	855969.3155	0	85557.125	1255806.179	0	94748.67188	1306045.803	0	82487.25	1193995.767	0	81911.10938	1201104.176
703.5076923	13.52794822		18260.09961	930039.1314	0	16771.17969	940539.9005	0	16881.51172	1020402.479	0	18177.41797	1128165.076	0	32799.48047	992033.5904	0	24892.3125	1082058.351	0	14159.90248	224489.5205	2	13646.37895	131254.213	2	16324.06203	165705.7412	2	81626.41406	1397827.529	0	45593.65625	1073411.426	0	57694.7114	602529.866	2	64351.96484	1228853.441	0	144466.5781	1546824.762	0	196228.4063	1655121.807	0	15071.28609	213531.6875
689.4922391	12.52516783	FormC33H60N12O4 Iso0.6844050185552826 Mass688.4860484;FormC43H64N2O5 Iso0.6054556054340694 Mass688.4815231480001;FormC28H60N14O6 Iso0.7168787094381915 Mass688.48202564;FormC32H64N8O8 Iso0.7066904767013434 Mass688.484711008;FormC31H68N4O12 Iso0.7318149938489273 Mass688.4833736159999;FormC36H64N8O3S Iso0.6255758789791335 Mass688.482208908;FormC25H64N14O6S Iso0.6862436017004828 Mass688.485396768;For…	115916.4375	1075823.747	0	102091.1484	1038161.071	0	124796.3359	1194735.501	0	104834.7731	1031372.457	1	121114.8203	1308899.333	0	187091.3125	1304900.655	0	108485.5781	1174103.125	0	133266.4844	1155601.978	0	113164.9297	1105291.79	0	13687.34766	164243.259	0	12142.24609	126132.3717	0	18952.24609	122211.5882	0	112144.2734	1112012.707	0	107585.5469	1083134.353	0	127750.4141	1114173.814	0	115103.4531	1166217.63
505.3896103	14.99655644		158464.1027	1636518.199	2	116594.364	1339914.772	2	114169.1161	1259286.403	2	178554.7277	1827516.527	2	140494.9688	1909210.183	0	142820.0413	1610746.184	2	54780.15253	736492.9561	2	56755.15941	737613.108	2	51426.87426	603494.015	2	66903.08575	883992.4326	2	70095.74814	902345.8178	2	7732.533482	56822.0407	2	56150.49833	846669.8108	2	104139.9063	1035379.563	0	60444.14104	544155.4431	2	52019.33157	715618.2246
283.1748618	15.46660606	FormC12H26O7 Iso0.7099605512301502 Mass282.167853172	39653.39063	1840182.182	0	38553.10156	1863345.429	0	34646.09375	1775321.717	0	35311.05078	1355122.107	0	27332.66211	1387852.748	0	32923.89453	1195810.247	0	23683.17188	1105935.757	0	29686.48047	1128584.901	0	20419.3457	1047085.806	0	15878.77637	924865.4712	0	16566.44727	887373.7092	0	17225.82813	894191.5805	0	23771.30469	1105098.324	0	22728.12891	951304.6906	0	21814.08594	1029675.803	0	22330.60938	1041888.313
128.0620294	10.89368428		30346.03683	241143.7123	1	26513.27734	2093433.978	0	24933.97656	1906767.043	0	36127.74219	1606840.051	0	22442.0466	1600904.962	1	23420.94336	1646505.82	0	23246.97852	1270776.095	0	19802.38672	1292031.589	0	19522.33398	1268352.412	0	16343.22852	836277.4639	0	13095.0957	804388.6524	0	15548.02344	811012.0799	0	22985.63477	1277987.204	0	22474.23633	1097350.848	0	21204.18164	1168068.311	0	20680.40039	1103296.373
261.1305044	5.832759556		25406.64063	2816291.921	0	20847.24609	2469550.438	0	21928.875	2252113.773	0	14352.31055	1822636.119	0	18474.25	1929753.734	0	16039.41016	1656469.117	0	15054.31738	1601551.11	0	17115.52148	1469664.278	0	13723.4043	1398261.079	0	6016.7623	699036.0339	1	6374.418945	726204.8553	0	6334.680664	666278.2279	0	11172.33789	1222064.499	0	13853.36719	1212919.066	0	10147.26563	1153913.966	0	11172.04785	1173247.855
218.1020032	2.0043765		7271.655622	1164412.808	1	10579.67871	1291597.81	0	10772.42969	1304185.077	0	11890.59961	1147810.65	0	10684.53125	1259252.327	0	12422.20898	1197745.722	0	9450.053711	1238167.674	0	11068.31055	1236473.015	0	10945.22461	1127536.877	0	7404.094727	938295.3191	0	8654.727539	922139.3302	0	7640.564453	882968.1148	0	10854.38477	1141067.538	0	10291.22461	1110906.665	0	5334.874744	112063.5934	1	11436.7168	1044121.443
264.1957744	3.869710062	FormC16H25NO2 Iso0.8688405499339886 Mass263.18852904;FormC9H25N7S Iso0.88189136680188 Mass263.1892148	0	0	0	0	0	0	0	0	0	153730.867	994006.056	1	151800.6171	750138.2975	1	154809.667	998207.3049	1	156541.7097	885819.4151	1	150913.6907	876983.7236	1	164183.2835	929044.3593	1	154723.942	1037331.447	1	168984.7758	930770.4782	1	166349.6699	1077360.787	1	163209.7012	1049116.718	1	162119.0961	1021198.684	1	171510.4159	1084207.383	1	155193.0419	1021612.351
438.2800954	3.942034	FormC47H66N14O3 Iso0.6380424875781011 Mass874.544231972;FormC46H70N10O7 Iso0.6573346887976669 Mass874.54289458;FormC50H74N4O9 Iso0.6161190919531453 Mass874.5455799480001;FormC45H74N6O11 Iso0.6771025921327354 Mass874.5415571880001;FormC39H74N10O12 Iso0.7377560534964928 Mass874.5487678080001;FormC49H78O13 Iso0.634362944996637 Mass874.544242556;FormC34H74N12O14 Iso0.8015810954347219 Mass874.54474504…	0	0	0	0	0	0	1940.070068	4899.111265	0	176187.9988	1174607.929	2	190999.6352	1202586.962	2	177780.0203	1036288.286	2	0	0	0	0	0	0	0	0	0	0	0	0	0	0	0	0	0	0	0	0	0	0	0	0	0	0	0	0	0
112.5196406	16.26666139		41106.27734	885276.3771	0	47879.80859	1054152.061	0	47750.24219	1048273.667	0	35671.07813	1016203.15	0	50769.19922	1200083.367	0	35916.71875	968850.7805	0	47065.11328	1093582.74	0	56930.88672	1252380.807	0	59692.28516	1250086.975	0	85910.76563	910575.6762	0	77972.00781	829525.4934	0	98256.3125	842153.8699	0	60782.85547	1170376.98	0	45866.80859	1039536.753	0	67055.60156	1334657.3	0	60678.66016	1163327.511
319.1878674	12.22169544	FormC15H22N6O2 Iso0.913163530954423 Mass318.180423944	25783.82031	1070378.673	0	17591.33329	1027423.589	1	26894.25	1106526.19	0	36243.72656	999403.4104	0	32272.96289	974247.4667	0	44429.51563	1054942.898	0	32874.67578	1103069.782	0	25859.3418	1095151.743	0	36227.53906	1104698.214	0	32106.15625	978433.7361	0	21103.85156	893522.7584	0	29300.86523	911120.4358	0	22927.18164	1068443.689	0	32706.45703	1046186.062	0	33029.625	1037905.625	0	31314.50391	1130393.535
547.49121	15.31772406	FormC29H58N10 Iso0.7001685430551902 Mass546.4845918560001;FormC28H62N6O4 Iso0.7170253331959603 Mass546.483254464	278949.3088	7083796.741	1	237476.8795	5464115.793	1	226087.6094	5693412.629	0	224955.3125	4708113.762	0	165776.25	4299241.246	0	192892.3594	4119628.586	0	159590.5625	3891050.375	0	152315.9688	3977817.313	0	207020.9375	3786293.244	0	9222.069336	352156.4489	0	6773.039063	279646.5824	0	9351.274414	314064.4905	0	139148.0625	3294582.294	0	138304.2344	2611113.415	0	133906.2344	2101552.439	0	44754.21094	1366548.051
462.8266832	8.953441667	FormC47H81N13O6 Iso0.6212945429178197 Mass923.643277312;FormC42H81N15O8 Iso0.682168606402385 Mass923.639254552;FormC46H85N9O10 Iso0.642725639533703 Mass923.6419399199999;FormC41H85N11O12 Iso0.7008404433056065 Mass923.6379171599999;FormC45H89N5O14 Iso0.667001444259457 Mass923.6406025279999;FormC40H89N7O16 Iso0.720413629939272 Mass923.636579768;FormC39H85N15O8S Iso0.6644661160044711 Mass923.6426256…	0	0	0	0	0	0	0	0	0	168608.7536	1240295.139	2	139713.6103	1028890.814	2	183345.333	1358225.726	2	0	0	0	0	0	0	0	0	0	0	0	0	1374.992798	2112.266895	0	0	0	0	0	0	0	0	0	0	0	0	0	0	0
443.2677275	13.42934011	FormC25H30N8 Iso0.7628450175442799 Mass442.25934295999997;FormC29H34N2O2 Iso0.729819274519973 Mass442.262028328;FormC14H30N14O3 Iso0.8724553783019808 Mass442.26253082;FormC13H34N10O7 Iso0.8874463354138133 Mass442.261193428;FormC17H34N10O2S Iso0.6499300695949763 Mass442.25869132800005;FormC21H38N4O4S Iso0.7654939629947483 Mass442.261376696;FormC20H42O8S Iso0.7820531637576243 Mass442.260039304;Form…	198628.8979	2107708.461	1	236987.3988	3156236.551	1	305570.4747	4150663.608	1	377159.2731	4969057.32	1	397325.128	5065699.336	1	398062.6778	4740751.453	1	417950.3527	5110150.534	1	456965.2024	4821187.837	1	406301.189	4090878.704	1	3561.188232	3526.696148	0	4114.918457	24121.01504	0	2892.208984	21971.4301	0	383584.8906	4796505.977	1	336504.9851	4035019.946	1	305276.2411	3565574.601	1	241225.3378	2860851.196
[truncated: 5,162 more rows]
[truncated: 43 more columns]
