# Supplementary material for: Extraction and cleansing of data for a non-targeted analysis of high-resolution mass spectrometry data of wastewater
Source: MethodsX. 2018 Apr 17;5:395–402. doi: 10.1016/j.mex.2018.04.008 (PMC6060077; doi:10.1016/j.mex.2018.04.008)
Supplement: Supplementary file 5 [file mmc5.txt]

---
title: "platjaDaro samples data clean up"
date: 2017-04-07
output: 
  html_document: 
    fig_caption: yes
---
# Data cleanup
Before the exploration let's load the raw MzMine data and clean up data. 

```{r, echo=FALSE}
# Load Processing package 
library(MzMineR)
```

The cleanup is in the own package and I based it on observations of peaks in mzmine.
The orbitrap data cleanup:

```{r, echo=FALSE, message=FALSE, warning=FALSE, include=FALSE}
####################################
# Positive Ionization mode ###-----
###################################

### Import of the PI features and add charge variable ###
importPos <- read.csv("rawFiles/platjaPI_190617.csv",  na.strings = "", header = T, stringsAsFactors=FALSE)
importPos$charge <- 
  importPos %>% select(contains("charge")) %>% na_if(.,0) %>% rowMeans(., na.rm = TRUE)
importPos <- rename(importPos, Name = row.identity)

# Remove IS signals
PosIsPeaks <- importPos %>% filter(str_detect(Name, "-d[0-9]") == TRUE |  str_detect(Name, "Erythromycin") == TRUE)
features <- importPos %>% filter(is.na(Name) | str_detect(Name, "-d[0-9]") != TRUE) %>% 
  filter(is.na(Name) | str_detect(Name, "Erythromycin") != TRUE)

# Separate identified from not identified and match formula for identified
charge1Id <- features %>% filter(!is.na(Name), charge == 1) %>%
  IdFormula(., IonMode = "pos", Charge = 1, PpmCutoff = 1, IsoCutoff = 0.1)

charge2Id <- features %>% filter(!is.na(Name), charge == 2) %>%
  IdFormula(., IonMode = "pos", Charge = 2, PpmCutoff = 1, IsoCutoff = 0.1)

chargeNoId <- features %>% filter(is.na(Name))

# Unite feature lists
PositiveImp <- bind_rows(charge1Id, charge2Id, chargeNoId)
 toRemove <- PositiveImp[duplicated(PositiveImp$row.m.z),] %>% # some weird bug that creates duplicates in id'd rows. I will bluntly delete the duplicates
  .[duplicated(round(.$row.retention.time), 4),]
PositiveImp <- setdiff(PositiveImp, toRemove)
rm(importPos, charge1Id, charge2Id, chargeNoId, features)

# Remove features with area to heigh ratio to high, here set to A:H = 100
PositiveImp <- removeAreaToHeight(PositiveImp, cutoffRatio = 30) 

# Process basic stats
PositiveImp <- na_if(PositiveImp, 0) # rename all 0 to NA
BasicDF <- SampleStats(PositiveImp, "blank1", "area")
sampleNames <- c("blank1_", "inf1_", "eff1_", "efGrab1_", "sand1_", "sand3_", "uv1_", "uv3_", "cl1_", "cl3_")

for (i in 2:length(sampleNames)) {
  BasicDF <- SampleStats(BasicDF, sampleNames[i], "area")
}

# Remove duplicates of m/z which will interfere later, since most fnc recognize features by m/z
BasicDF$row.m.z <- round(BasicDF$row.m.z, 8) # round the m/z doubles to get rid of problems afterwards
BasicDF$row.retention.time <- round(BasicDF$row.retention.time, 8)

BasicDF <- RemoveDuplicates(BasicDF)
# Filter by CV
for (i in 2:length(sampleNames)) {
  dummy <- FilterCv(BasicDF, PropertyId = "area", SampleId = sampleNames[i],BlankId =  "blank1", MaxCvSample = 30, 30) # the filtering step
  assign(sampleNames[i], get("dummy")) # make object with sample name
  }

# Subtract blank features
sampleNamesCorr <- str_c(sampleNames, "Corr")
for (i in 2:length(sampleNames)) {
dummy <- SubtractBlank(get(sampleNames[i]), PropertyId = "area", sampleNames[i], "blank1", SampleToBlank = 3)
  assign(sampleNamesCorr[i], get("dummy")) # make object with sample name
  }

# Add ratios with corrected intensities
inf1_Ratio <- AddRatio(inf1_Corr, eff1_Corr, PropertyId = "area", "inf1_", "eff1_")
# for the rest ratio with influent
sampleNamesRatio <- str_c(sampleNames, "Ratio")
for (i in 3:length(sampleNamesCorr)) {
dummy <- AddRatio(get(sampleNamesCorr[i]), inf1_Corr, PropertyId = "area", sampleNames[i], "inf1_")
  assign(sampleNamesRatio[i], get("dummy")) # make object with sample name
  }

####### TODO change to have corect neutral mass
#Check elemental extraction
sampleNamesPos <- str_c(sampleNames, "Pos")
for (i in 2:length(sampleNames)) {
dummy <- AddAtoms(
  get(sampleNamesRatio[i])
)
  assign(sampleNamesPos[i], get("dummy")) # make object with sample name
  }

# Remove not needed dataframes
rm(list = sampleNamesCorr)
rm(list = sampleNames)
rm(list = sampleNamesRatio)
rm(BasicDF, PositiveImp, dummy)
```

# Negative Ionization mode

```{r, echo=FALSE, message=FALSE, warning=FALSE, include=FALSE}
importNeg <- read.csv("rawFiles/platjaNI_210617.csv",  na.strings = "", header = T, stringsAsFactors=FALSE)

importNeg$charge <-  
  importNeg %>% select(contains("charge")) %>% na_if(.,0) %>% rowMeans(., na.rm = TRUE)
# Remove IS signals
NegIsPeaks <- importNeg %>% filter(str_detect(Name, "-d[0-9]") == TRUE |  str_detect(Name, "Erythromycin") == TRUE)
features <- importNeg %>% filter(is.na(Name) | str_detect(Name, "-d[0-9]") != TRUE) %>% 
  filter(is.na(Name) | str_detect(Name, "Erythromycin") != TRUE)

# Separate identified from not identified and match formula for identified
charge1Id <- features %>% filter(!is.na(Name), charge == 1) %>%
  IdFormula(., IonMode = "pos", Charge = 1, PpmCutoff = 1, IsoCutoff = 0.1)

charge2Id <- features %>% filter(!is.na(Name), charge == 2) %>%
  IdFormula(., IonMode = "pos", Charge = 2, PpmCutoff = 1, IsoCutoff = 0.1)

chargeNoId <- features %>% filter(is.na(Name))

# Unite feature lists
NegativeImp <- bind_rows(charge1Id, charge2Id, chargeNoId)
toRemove <- NegativeImp[duplicated(NegativeImp$row.m.z),] %>% # some weird bug that creates duplicates in id'd rows. I will bluntly delete the duplicates
.[duplicated(round(.$row.retention.time), 4),]
NegativeImp <- setdiff(NegativeImp, toRemove)
rm(importNeg, charge1Id, charge2Id, chargeNoId, features)

# Remove features with area to heigh ratio to high, here set to A:H = 100
NegativeImp <- removeAreaToHeight(NegativeImp, cutoffRatio = 30) 

# Process basic stats
NegativeImp <- na_if(NegativeImp, 0) # rename all 0 to NA
BasicDF <- SampleStats(NegativeImp, "blank1", "area")
sampleNames <- c("blank1_", "inf1_", "eff1_", "efGrab1_", "sand1_", "sand3_", "uv1_", "uv3_", "cl1_", "cl3_")

for (i in 2:length(sampleNames)) {
  BasicDF <- SampleStats(BasicDF, sampleNames[i], "area")
}

# Remove duplicates of m/z which will interfere later, since most fnc recognize features by m/z
BasicDF$row.m.z <- round(BasicDF$row.m.z, 8) # round the m/z doubles to get rid of problems afterwards
BasicDF$row.retention.time <- round(BasicDF$row.retention.time, 8)
BasicDF <- RemoveDuplicates(BasicDF)
# Filter by CV
for (i in 2:length(sampleNames)) {
  dummy <- FilterCv(BasicDF, PropertyId = "area", SampleId = sampleNames[i],BlankId =  "blank1", MaxCvSample = 30, 30) # the filtering step
  assign(sampleNames[i], get("dummy")) # make object with sample name
  }

# Subtract blank features
sampleNamesCorr <- str_c(sampleNames, "Corr")
for (i in 2:length(sampleNames)) {
dummy <- SubtractBlank(get(sampleNames[i]), PropertyId = "area", sampleNames[i], "blank1", SampleToBlank = 3)
  assign(sampleNamesCorr[i], get("dummy")) # make object with sample name
  }

# Add ratios with corrected intensities
inf1_Ratio <- AddRatio(inf1_Corr, eff1_Corr, PropertyId = "area", "inf1_", "eff1_")
# for the rest ratio with influent
sampleNamesRatio <- str_c(sampleNames, "Ratio")
for (i in 3:length(sampleNamesCorr)) {
dummy <- AddRatio(get(sampleNamesCorr[i]), inf1_Corr, PropertyId = "area", sampleNames[i], "inf1_")
  assign(sampleNamesRatio[i], get("dummy")) # make object with sample name
  }

####### TODO change to have corect neutral mass
#Check elemental extraction
sampleNamesNeg <- str_c(sampleNames, "Neg")
for (i in 2:length(sampleNames)) {
dummy <- AddAtoms(
  get(sampleNamesRatio[i])
)
  assign(sampleNamesNeg[i], get("dummy")) # make object with sample name
  }

# Remove not needed dataframes
rm(list = sampleNamesCorr)
rm(list = sampleNames)
rm(list = sampleNamesRatio)
rm(BasicDF, NegativeImp, dummy)
```

# Unite both ionization modes

```{r, echo=FALSE, message=FALSE, warning=FALSE, include=FALSE}
for (i in 2:length(sampleNames)) {
dummy <- UnifyPiAndNi(
  get(sampleNamesPos[i]), get(sampleNamesNeg[i]),
  chargeVar = "charge")
  assign(sampleNames[i], get("dummy")) # make object with sample name
}

# remove duplicates in both modes since RT is the same
for (i in 2:length(sampleNames)) {
dummy <- exludePiNiDuplicates(get(sampleNames[i]), timeThreshold = 0.5, ppmThreshold = 5)
  assign(sampleNames[i], get("dummy")) # make object with sample name
}

# Take out garbage
rm(list = sampleNamesPos)
rm(list = sampleNamesNeg, dummy)

# Add more atomic properties to the unified data
for (i in 2:length(sampleNames)) {
dummy <- AddAtomProps(get(sampleNames[i]))
  assign(sampleNames[i], get("dummy")) # make object with sample name
}

# Add the type of matter if available  
for (i in 2:length(sampleNames)) {
dummy <- MatterType(get(sampleNames[i]))
  assign(sampleNames[i], get("dummy")) # make object with sample name
}

## Additional cleanup and features-------------------------------------
# Convert to tibbles for practicality and sort by ascending mass and remove raw data
leaveImportant <- function(dataFr) {
  as_tibble(dataFr) %>% arrange(row.m.z) %>% 
    select(-contains(".Peak."),
           -contains(".Cv."), -contains(".Sd."), -contains(".Mean."), -BlankCheck, -contains("Repl.Count")) %>% 
    mutate(massRanges = cut(NeutralMass, dig.lab = 5, breaks = seq(0,2000, 200))) %>% mutate(massRanges = str_replace(massRanges, "e\\+03", "000"))
}

for (i in 2:length(sampleNames)) {
dummy <- leaveImportant(get(sampleNames[i]))
  assign(sampleNames[i], get("dummy")) # make object with sample name
}

# export final lists
for (i in 2:length(sampleNames)) {
write_csv(get(sampleNames[i]), path = str_c("output/platjaDirectInjection_", sampleNames[i], ".csv")
          )
}

#combine all features into a master list
# a <- orbiInfluentAll %>% mutate(Infl = "Infl")
# b <- orbiEfflPriAll %>% mutate(Effl.Pri = "Effl.Pri")
# c<- orbiEfflSecAll %>% mutate(Effl.Sec = "Effl.Sec")
# comb <- full_join(a,b) %>% unite(idSample, Infl, Effl.Pri, sep = "/", remove = T) %>% 
#   full_join(., c) %>% unite(idSample, idSample, Effl.Sec, sep = "/", remove = T) 
```
