# Supplementary material for: Extraction and cleansing of data for a non-targeted analysis of high-resolution mass spectrometry data of wastewater
Source: MethodsX. 2018 Apr 17;5:395–402. doi: 10.1016/j.mex.2018.04.008 (PMC6060077; doi:10.1016/j.mex.2018.04.008)
Supplement: Supplementary file 6 [file mmc6.txt]

## the function was not working because in xml the value of testvec + 4 was added. I changed to + 7 and now works.
library(MzMineR)
IS <- # full list of internal standards
  read_csv("C:/Users/yverkh/GoogleDrive/R_wd/nontargetPlatja/rawFiles/PI_all_new_standards_callibration.csv")

setwd("rawFiles/PI/")
sampleNames <- c( # crreate vector of names
  "blank1", "blank2", "blank3", "inf1", "inf2", "inf3", "eff1", "eff2", "eff3", "sand1_1", "sand1_1", "sand1_3", 
  "sand3_1", "sand3_2", "sand3_3", "uv1_1", "uv1_2", "uv1_3", "uv3_1", "uv3_2", "uv3_3", "cl1_1", "cl1_2", "cl1_3",
  "cl3_1", "cl3_2", "cl3_3", "effGrab1", "effGrab2", "effGrab3"
)
sampleNames <- str_c(sampleNames, ".mpl") # name files

for (i in 1:length(sampleNames)) { # batch correction, view pngs in the folder for details
  correctMz(XML.Name = sampleNames[i], IS.theory = IS, 
            PlotParameters = F, WhichRangeCorrect = "correctBoth", RemoveOutliersLowMass = T, RemoveOutliersHighMass = T)     
  }
## not a good correction of high mass range, so correct manually

correctMz(XML.Name = "effGrab1.mpl", IS.theory = IS, 
          PlotParameters = T, WhichRangeCorrect = "correctLower", RemoveOutliersLowMass = T, RemoveOutliersHighMass = F)     

### Negative Ionization Mode
IS <- # full list of internal standards
  read_csv("C:/Users/yverkh/GoogleDrive/R_wd/nontargetPlatja/rawFiles/NI_all_new_standards_callibration.csv")

setwd("rawFiles/NI/")
sampleNames <- c( # crreate vector of names
  "blank1", "blank2", "blank3", "inf1", "inf2", "inf3", "eff1", "eff2", "eff3", "sand1_1", "sand1_1", "sand1_3", 
  "sand3_1", "sand3_2", "sand3_3", "uv1_1", "uv1_2", "uv1_3", "uv3_1", "uv3_2", "uv3_3", "cl1_1", "cl1_2", "cl1_3",
  "cl3_1", "cl3_2", "cl3_3", "effGrab1", "effGrab2", "effGrab3"
)
sampleNames <- str_c(sampleNames, ".mpl")

for (i in 1:length(sampleNames)) { # batch correction, view pngs in the folder for details
  correctMz(XML.Name = sampleNames[i], IS.theory = IS, 
            PlotParameters = F, WhichRangeCorrect = "correctLower", RemoveOutliersLowMass = T, RemoveOutliersHighMass = F)     
}

correctMz(XML.Name = "sand1_2.mpl", IS.theory = IS, 
          PlotParameters = T, WhichRangeCorrect = "correctLower", RemoveOutliersLowMass = T, RemoveOutliersHighMass = F)     
